# Supplementary material for: Synthetic ZFTA fusions pinpoint disordered protein domain acquisition as a mechanism of brain tumorigenesis
Source: Nat Cell Biol. 2025 Aug 27;27(9):1496–509. doi: 10.1038/s41556-025-01745-3 (PMC12431856; doi:10.1038/s41556-025-01745-3)
Supplement: Supplementary file 5 — Supplementary Table 1. A literature review of ZFTA fusions across various malagnancies. Supplementary Table 2. List of antibodies used in this study. Supplementary Table 3. RNA-FISH probes used in this study. Supplementary Table 4. RNA-FISH probes utilized for negative control experiments. Supplementary Table 5. List of all fusions used in this study. Supplementary Table 6. qPCR primers sequences. [file 41556_2025_1745_MOESM5_ESM.xlsx]

## Sheet: Table 1 - ZFTA variants
	Fusion Partner	Reference	Presence of Disordered Regions? (Y/N)
	RELA	https://www.ncbi.nlm.nih.gov/pmc/articles/PMC4050669/	Y
		Parker M, Mohankumar KM, Punchihewa C, et al. C11orf95-RELA fusions drive oncogenic NF-κB signalling in ependymoma. Nature. 2014 Feb 27;506(7489):451-5
	YAP1	https://www.ncbi.nlm.nih.gov/pmc/articles/PMC4050669/	Y
		Parker M, Mohankumar KM, Punchihewa C, et al. C11orf95-RELA fusions drive oncogenic NF-κB signalling in ependymoma. Nature. 2014 Feb 27;506(7489):451-5
	MAML2	https://www.ncbi.nlm.nih.gov/pmc/articles/PMC4050669/	Y
		Parker M, Mohankumar KM, Punchihewa C, et al. C11orf95-RELA fusions drive oncogenic NF-κB signalling in ependymoma. Nature. 2014 Feb 27;506(7489):451-5
	LTBP3	https://www.ncbi.nlm.nih.gov/pmc/articles/PMC4050669/	Y
		Parker M, Mohankumar KM, Punchihewa C, et al. C11orf95-RELA fusions drive oncogenic NF-κB signalling in ependymoma. Nature. 2014 Feb 27;506(7489):451-5
	PRG2	https://www.ncbi.nlm.nih.gov/pmc/articles/PMC4050669/	Y
		Parker M, Mohankumar KM, Punchihewa C, et al. C11orf95-RELA fusions drive oncogenic NF-κB signalling in ependymoma. Nature. 2014 Feb 27;506(7489):451-5
	MKL2	https://www.ncbi.nlm.nih.gov/pmc/articles/PMC2904421/	Y
		Huang D, Sumegi J, Dal Cin P, et al. C11orf95-MKL2 is the resulting fusion oncogene of t(11;16)(q13;p13) in chondroid lipoma. Genes Chromosomes Cancer. 2010 Sep;49(9):810-8
	NCOA1	https://www.ncbi.nlm.nih.gov/pmc/articles/PMC8412126/	Y
		Tomomasa R, Arai Y, Kawabata-Iwakawa R, et al. Ependymoma-like tumor with mesenchymal differentiation harboring C11orf95-NCOA1/2 or -RELA fusion: A hitherto unclassified tumor related to ependymoma. Brain Pathol. 2021 May;31(3):e12943
	NCOA2	https://www.ncbi.nlm.nih.gov/pmc/articles/PMC8412126/	Y
		Tomomasa R, Arai Y, Kawabata-Iwakawa R, et al. Ependymoma-like tumor with mesenchymal differentiation harboring C11orf95-NCOA1/2 or -RELA fusion: A hitherto unclassified tumor related to ependymoma. Brain Pathol. 2021 May;31(3):e12943
	DUX4	https://www.ncbi.nlm.nih.gov/pmc/articles/PMC10501467/	Y
		Gubbiotti MA, Madsen PJ, Tucker AM, et al. ZFTA-fused supratentorial ependymoma with a novel fusion partner, DUX4. J Neuropathol Exp Neurol. 2023 Jun 20;82(7):668-671
	MN1	https://actaneurocomms.biomedcentral.com/articles/10.1186/s40478-021-01238-y	Y
		Tauziède-Espariat, A., Siegfried, A., Nicaise, Y. et al. Supratentorial non-RELA, ZFTA-fused ependymomas: a comprehensive phenotype genotype correlation highlighting the number of zinc fingers in ZFTA-NCOA1/2 fusions. Acta Neuropathologica Communications 9, 135 (2021)
	MAML3	https://aacrjournals.org/cancerdiscovery/article/11/9/2230/666214/Cross-Species-Genomics-Reveals-Oncogenic	Y
		Zheng T, Ghasemi D, Okonechnikov K, et al. Cross-Species Genomics Reveals Oncogenic Dependencies in ZFTA/C11orf95 Fusion-Positive Supratentorial Ependymomas, Cancer Discovery (2021) 11 (9): 2230–2247
	CTNNA2	https://aacrjournals.org/cancerdiscovery/article/11/9/2230/666214/Cross-Species-Genomics-Reveals-Oncogenic	Y
		Zheng T, Ghasemi D, Okonechnikov K, et al. Cross-Species Genomics Reveals Oncogenic Dependencies in ZFTA/C11orf95 Fusion-Positive Supratentorial Ependymomas, Cancer Discovery (2021) 11 (9): 2230–2247
	SS18	https://aacrjournals.org/cancerdiscovery/article/11/9/2230/666214/Cross-Species-Genomics-Reveals-Oncogenic	Y
		Zheng T, Ghasemi D, Okonechnikov K, et al. Cross-Species Genomics Reveals Oncogenic Dependencies in ZFTA/C11orf95 Fusion-Positive Supratentorial Ependymomas, Cancer Discovery (2021) 11 (9): 2230–2247
	MACROD1-RELA	https://aacrjournals.org/cancerdiscovery/article/11/9/2230/666214/Cross-Species-Genomics-Reveals-Oncogenic	N (MACROD1); Y (RELA)
		Zheng T, Ghasemi D, Okonechnikov K, et al. Cross-Species Genomics Reveals Oncogenic Dependencies in ZFTA/C11orf95 Fusion-Positive Supratentorial Ependymomas, Cancer Discovery (2021) 11 (9): 2230–2247

## Sheet: Table 2 - Antibody list
Supplementary Table S2
Description: Summary of antibodies used in the study
Antibody	Catalouge number	Application	Dilution
Anti-HA tag antibody	abcam ab9110	WB, IF	WB - 1:4000 IF- 1:200
Anti-NPM1 antibody	Invitrogen MA5-12508	IF	IF - 1:100
Anti-MED1 antibody	Milipore Sigma 17-10530	IF, CUT&RUN	IF - 1:100 CUT$RUN - 5ug per 500k cells
BRD4 CUTANA CUT&RUN antibody	13-2003	IF, CUT&RUN	IF - 1:100 CUT$RUN - 5ug per 500k cells
Anti-POLII antibody	Active motif 39097	IF, CUT&RUN	IF - 1:100 CUT$RUN - 5ug per 500k cells
Anti-Bactin antibody	CST 4967	WB	WB - 1:5000
HA Tag CUTANA Cut and Run antibody	Epicypher 13-2010	CUT&RUN	CUT$RUN - 5ug per 500k cells
Anti p65 (RELA antibody)	abcam ab16502	WB	WB - 1:1000
Anti-rabbit IgG (H+L), F(ab')2 Fragment Alexa Fluor 647 Conjugate	CST 4410	IF	IF - 1:1000

## Sheet: Table 3 - RNA FISH probes
Supplementary Table S3
Description: Sequences of RNA-FISH probes used in this study
Gene	Sequence name	Sequence
hNOTCH1	NOTCH1_Human_1	tgaccactgaaggggaagta
	NOTCH1_Human_2	ctccgtcagacaggaatgag
	NOTCH1_Human_3	cagagagctgcagagctctg
	NOTCH1_Human_4	ctggaagggggaaggtctcg
	NOTCH1_Human_5	cacgtgggggaaagaagtcc
	NOTCH1_Human_6	gaaggcgcaacaattcgcgg
	NOTCH1_Human_7	tgactccgtagccaactcaa
	NOTCH1_Human_8	cagggtggatgacacagatg
	NOTCH1_Human_9	tagcacacaactgcatgcaa
	NOTCH1_Human_10	caaatcccacacatgacctc
	NOTCH1_Human_11	aaagatctcgcactacctca
	NOTCH1_Human_12	cctccaaggcactgaataat
	NOTCH1_Human_13	gacttggcaggtcctaaaac
	NOTCH1_Human_14	ggaaagttggggattcttgg
	NOTCH1_Human_15	attaccccacacttgggaag
	NOTCH1_Human_16	tgaccacacgaggcacagag
	NOTCH1_Human_17	tgaaagagggacgaagccga
	NOTCH1_Human_18	acaaaaccctagggtggtgg
	NOTCH1_Human_19	attcttacagctccaccgaa
	NOTCH1_Human_20	gggaagtctggagcagacaa
	NOTCH1_Human_21	gtctggatgttttgcctgac
	NOTCH1_Human_22	gatctgaaggcagctcagaa
	NOTCH1_Human_23	ctgttctcctctggagtgag
	NOTCH1_Human_24	cagacatgcttctggcaacc
	NOTCH1_Human_25	gaatgaagtcgggcatcaca
	NOTCH1_Human_26	ctggagggctcaaaccacac
	NOTCH1_Human_27	cagggaaggcaatggacagg
	NOTCH1_Human_28	ccatgtggacaaacctcttg
	NOTCH1_Human_29	caaaagcaggcatgtgtctc
	NOTCH1_Human_30	aggctgtttggagtgtgaaa
	NOTCH1_Human_31	ggaactaggtgtcaccaaag
	NOTCH1_Human_32	ctgcatctgaccgacagaag
	NOTCH1_Human_33	cgggaaaacaatgccctcac
	NOTCH1_Human_34	ggatggggacagaacctgtc
	NOTCH1_Human_35	gaaaccctttgtgtgggagg
	NOTCH1_Human_36	cgaaggaggaagtgcaggaa
	NOTCH1_Human_37	gcatcctcggatggtttaaa
	NOTCH1_Human_38	gctcttttgtctgcaaatct
	NOTCH1_Human_39	aaaaggagccagccccaaac
	NOTCH1_Human_40	tgggctggagctgctgaaag
	NOTCH1_Human_41	cgttggagcacaaaaccacg
	NOTCH1_Human_42	gttcaaacagctggctggag
	NOTCH1_Human_43	gcttgggaagatgctggaac
	NOTCH1_Human_44	cggctgctaagaaatgagct
	NOTCH1_Human_45	gtagaggctagaccaagttt
	NOTCH1_Human_46	tactggagacggggagacaa
	NOTCH1_Human_47	tacctacgccactgacagtg
	NOTCH1_Human_48	taagacccagcaaggctgac
	Mix of all 48 probes was used
hCCND1	CCND1_Human_1	ctaccggtgtcagaagggag
	CCND1_Human_2	agaacccattctggaatacc
	CCND1_Human_3	gactcgcttggaaacgtggg
	CCND1_Human_4	aaaaggctgtctggagtctc
	CCND1_Human_5	tagggaggctgtgcaagaac
	CCND1_Human_6	gaaggacgagaatctgcacc
	CCND1_Human_7	cagacaaagggtgtgcagta
	CCND1_Human_8	acagtcactgagagcacgtg
	CCND1_Human_9	cagttacgttccatggggtg
	CCND1_Human_10	cagcaggaacaaggcactgg
	CCND1_Human_11	cactcttgtctccacagatg
	CCND1_Human_12	ctgactttaagcagccgtaa
	CCND1_Human_13	aaacaccttcctagactctt
	CCND1_Human_14	ccagcatcacctttaaatgt
	CCND1_Human_15	aatgcctagtgcagggagaa
	CCND1_Human_16	gtgagtgtatgcagcatgtg
	CCND1_Human_17	tgcctggttgtaaagggaag
	CCND1_Human_18	taggagccacccagaattag
	CCND1_Human_19	cacgttgtttcagaagctcg
	CCND1_Human_20	cacacacagcgtggagtcac
	CCND1_Human_21	cagggagcgacaggttctag
	CCND1_Human_22	cagaaccgcacacagaaacc
	CCND1_Human_23	aaaccttctcattgaggcaa
	CCND1_Human_24	accctgaaggggagacaaag
	CCND1_Human_25	cttcggccttgttaaagaga
	CCND1_Human_26	gacttcatcccgagagaata
	CCND1_Human_27	atgagtgtggcatctttgtc
	CCND1_Human_28	aggaattctgcacaggaacc
	CCND1_Human_29	caattacgtcctggtttgtg
	CCND1_Human_30	ctggctctttccacagagag
	CCND1_Human_31	actgacctcctagacaaaca
	CCND1_Human_32	ctggtcactgccagatactg
	CCND1_Human_33	cctttgtggtctgcacaaaa
	CCND1_Human_34	ttccaagagggacaccaatc
	CCND1_Human_35	agtaagggaagaggtgtggg
	CCND1_Human_36	caacaattccagtgacttcc
	CCND1_Human_37	aaaacacttttctgggccgt
	CCND1_Human_38	tcagagcacagaccaagtac
	CCND1_Human_39	accatgactgtcacagtgac
	CCND1_Human_40	tcgggaaggaagagctcttc
	CCND1_Human_41	agggtactgatgaagccatt
	CCND1_Human_42	ttctgaagggacatcgcatg
	CCND1_Human_43	cagggattgcagacaagtca
	CCND1_Human_44	cgtagagatgtcgcttctat
	CCND1_Human_45	gccttgtgaatgttatcacg
	CCND1_Human_46	ggaagacacaggacaggtga
	CCND1_Human_47	actcggagagcaagagcctg
	CCND1_Human_48	tgaagggaagcactcggtat
	Mix of all 48 probes was used
hCCND1

## Sheet: Table 4 - RNA-FISH probes used 
Supplementary Table S4
Description: Sequences of RNA-FISH probes used for negative control genes
Gene	Sequence name	Sequence
hOSBPL9	OSBPL9_Human_1	aaatccaaactcctccagtt
	OSBPL9_Human_2	attcccaactagttgtcgaa
	OSBPL9_Human_3	ccttttaaaactgcacccaa
	OSBPL9_Human_4	ggagcattcctaatgttcta
	OSBPL9_Human_5	ttctcacaagggctaacaca
	OSBPL9_Human_6	tacaagcgattccagcttac
	OSBPL9_Human_7	acagactccatgggaatgta
	OSBPL9_Human_8	actcaatctatcctttcaca
	OSBPL9_Human_9	atctctgatctaagcatgat
	OSBPL9_Human_10	cctgtggatgctgcaaatat
	OSBPL9_Human_11	gagttaacccaaagtgcttt
	OSBPL9_Human_12	ggtagctccatagttattga
	OSBPL9_Human_13	ctcttagtgctaggttcata
	OSBPL9_Human_14	gaggataactactgtgcttt
	OSBPL9_Human_15	taagcctgacatctctttca
	OSBPL9_Human_16	acagaacaaggaggcatacc
	OSBPL9_Human_17	aggatcacgcagttggtaag
	OSBPL9_Human_18	gatgaggttaatacttggcc
	OSBPL9_Human_19	atcggacttggtttctgatg
	OSBPL9_Human_20	ttcttattctgtgccaagtg
	OSBPL9_Human_21	ctataccctgacactatgtt
	OSBPL9_Human_22	gggaggtctcgtgaactaaa
	OSBPL9_Human_23	gttaagtgggatggatgcac
	OSBPL9_Human_24	cctacactgctaatgacagt
	OSBPL9_Human_25	gatggttttgaacacatcct
	OSBPL9_Human_26	atttggagctacagggcaat
	OSBPL9_Human_27	gtaatttcccaaacatgggc
	OSBPL9_Human_28	atctaattcccaggactaca
	OSBPL9_Human_29	ttcaacccttaagtggaagt
	OSBPL9_Human_30	aagttctcactgatctgcag
	OSBPL9_Human_31	tggagtttaaatgtccagct
	OSBPL9_Human_32	aaagttctttgcctcccaat
	OSBPL9_Human_33	cctgagcaggattggataac
	OSBPL9_Human_34	atgggacaagtgaacccatg
	OSBPL9_Human_35	tatttactgtgcatcttcca
	OSBPL9_Human_36	ggtaaaggcaaaaggcttgg
	OSBPL9_Human_37	agaaacaggcactctctttg
	OSBPL9_Human_38	ctaatgcttgtagagtagct
	OSBPL9_Human_39	ccttcttactcagggagaag
	OSBPL9_Human_40	agctgagcttactgacatga
	OSBPL9_Human_41	aggtaagaagggctttcaca
	OSBPL9_Human_42	aacaattgactggcctgagg
	OSBPL9_Human_43	cttgttctcagttctcattc
	OSBPL9_Human_44	gtaagatcgttttctctcca
	OSBPL9_Human_45	catccagttccctaaataga
	OSBPL9_Human_46	tacatacaccacagggctta
	OSBPL9_Human_47	tatttgcgtcccattacatt
	OSBPL9_Human_48	gctagttagaaatcccagtt
	Mix of all 48 probes was used
hSRSF11	SRSF11_Human_1	aacaataaacccgaaagccc
	SRSF11_Human_2	ttggagtcgcagtaacagtg
	SRSF11_Human_3	ggtggaagcacagaggagaa
	SRSF11_Human_4	ctcaagttttagtcaaggcc
	SRSF11_Human_5	aagcgacaaacacaggctgg
	SRSF11_Human_6	atttcttttactccgtacgc
	SRSF11_Human_7	gtgtcagagtacaagcctta
	SRSF11_Human_8	ggtaagctatataccctcaa
	SRSF11_Human_9	atttcacattacctcctttg
	SRSF11_Human_10	cactacttgtctccctaaac
	SRSF11_Human_11	ctattattctggactcaccg
	SRSF11_Human_12	acaccgacttacattgaaca
	SRSF11_Human_13	agtacacatactaggcagga
	SRSF11_Human_14	agaaaagtctagcacccagg
	SRSF11_Human_15	gttagaatggtattccctgg
	SRSF11_Human_16	atcctcagtagacttgatgg
	SRSF11_Human_17	tcctagctttcaactattct
	SRSF11_Human_18	agaattgatcaaagggcctt
	SRSF11_Human_19	ggactcaggtaaaagtgcgt
	SRSF11_Human_20	accgaattttacaggtagca
	SRSF11_Human_21	ggtaactttctcttgttcga
	SRSF11_Human_22	aaaagctgctacggtcgttt
	SRSF11_Human_23	ctgtgaagacaagctgacca
	SRSF11_Human_24	cccaataaggcagctattac
	SRSF11_Human_25	gtattattagcactgagcct
	SRSF11_Human_26	caactgaagtgtctcttaca
	SRSF11_Human_27	cccaaaggtaggttgttact
	SRSF11_Human_28	ctcgagcaattcaattctcc
	SRSF11_Human_29	aatctattgtagggggaggg
	SRSF11_Human_30	attggagtttaccacaagca
	SRSF11_Human_31	gctcaatctgcacttactac
	SRSF11_Human_32	ttttctctattgcattaggt
	SRSF11_Human_33	tcagttgaagttgattagct
	SRSF11_Human_34	gacttaaatgccagtgttga
	SRSF11_Human_35	ccttgacacaggagacattc
	SRSF11_Human_36	aaggtagctatgcagtagtc
	SRSF11_Human_37	gcaaagaagcttgaagaggg
	SRSF11_Human_38	acaaaactgtaccctttggc
	SRSF11_Human_39	acagtcttactttctgttat
	SRSF11_Human_40	gtagagacaagctgctctat
	SRSF11_Human_41	tccatctcatcaattgtacc
	SRSF11_Human_42	cccttactacaatttcagac
	SRSF11_Human_43	cactttgctcttacttgact
	SRSF11_Human_44	acttcctagaatgtctgcaa
	SRSF11_Human_45	cagctctcatacataaggca
	SRSF11_Human_46	aaagttggcaatgatagccc
	SRSF11_Human_47	ttaccatatacaactccagt
	SRSF11_Human_48	gcactctctccattagaaaa
	Mix of all 48 probes was used

## Sheet: Table 5 - Fusion sequences
Name	Sequence (nucleotide)	Protein sequence
ZR unmutated	ATGGAGCCCGGCGGGGACCACCGGAGCCGGAGCAGCGGCGGCAGGGGCGGCCCCGGGCCAGCAGTGGCCTCGGCACGGGGCCGACGGCTGCCGCCCGCCGGATCGAGCGGCAGCGCGGAGCCAGAGGAAGACGAAGGCGGGCAAGATCTTCAGCTGGAAGGGGGTGCCTTGGGGTCCTGGGGGAGTGCCCCCCTGCCCTCCTCCAGGGCCAGGGGACCAGCATCTTCAGGCAGGAAATATTCAGACCACTGTGAGGCCCGGGCCTCGAGGCCTGGAAAGAGCCGCATCCCTGGCCGTGACCACCGGCGCTACTACCACGACCACTGGCGGCTGGAGTACCTGATGGACTTCAACCCTGCCCGGCACGGCATGGTGTGCATGGTGTGCGGCAGCTCCCTG…	MEPGGDHRSRSSGGRGGPGPAVASARGRRLPPAGSSGSAEPEEDEGGQDLQLEGGALGSWGSAPLPSSRARGPASSGRKYSDHCEARASRPGKSRIPGRDHRRYYHDHWRLEYLMDFNPARHGMVCMVCGSSLATLKLSTIKRHIRQKHPYSLHWSPREKEVISNSWDAHLGLGACGEAEGLGVQGAEEEEEEEEEEEEEGAGVPACPPKGPELFPLIFPAEPAQASGPYVEIIEQPKQRGMRFRYKCEGRSAGSIPGERSTDTTKTHPTIKINGYTGPGTVRISLVTKDPPHRPHPHELVGKDCRDGFYEAELCPDRCIHSFQNLGIQCVKKRDLEQAISQRIQTNNNPFQVPIEEQRGDYDLNAVRLCFQVTVRDPSGRPLRLPPVLSHPIFDNRAP…
ZR Delta IDR1	ATGTACCACGACCACTGGCGGCTGGAGTACCTGATGGACTTCAACCCTGCCCGGCACGGCATGGTGTGCATGGTGTGCGGCAGCTCCCTGGCCACCCTCAAGCTCAGCACCATCAAGCGCCACATCCGCCAAAAGCACCCCTACTCCTTGCATTGGAGTCCCCGGGAGAAGGAAGTCATCAGCAACAGCTGGGATGCACACCTGGGGCTGGGGGCCTGCGGAGAGGCCGAGGGCCTGGGGGTCCAGGGGGCTGAGGAGGAGGAGGAGGAGGAAGAAGAGGAGGAGGAGGAGGGGGCCGGTGTCCCAGCTTGCCCGCCCAAGGGCCCAGAACTGTTCCCCCTCATCTTCCCGGCAGAGCCAGCCCAGGCCTCTGGCCCCTATGTGGAGATCATTGAGCAG…	MYHDHWRLEYLMDFNPARHGMVCMVCGSSLATLKLSTIKRHIRQKHPYSLHWSPREKEVISNSWDAHLGLGACGEAEGLGVQGAEEEEEEEEEEEEEGAGVPACPPKGPELFPLIFPAEPAQASGPYVEIIEQPKQRGMRFRYKCEGRSAGSIPGERSTDTTKTHPTIKINGYTGPGTVRISLVTKDPPHRPHPHELVGKDCRDGFYEAELCPDRCIHSFQNLGIQCVKKRDLEQAISQRIQTNNNPFQVPIEEQRGDYDLNAVRLCFQVTVRDPSGRPLRLPPVLSHPIFDNRAPNTAELKICRVNRNSGSCLGGDEIFLLCDKVQKEDIEVYFTGPGWEARGSFSQADVHRQVAIVFRTPPYADPSLQAPVRVSMQLRRPSDRELSEPMEFQYLPDT…
ZR Delta IDR2	ATGGAGCCCGGCGGGGACCACCGGAGCCGGAGCAGCGGCGGCAGGGGCGGCCCCGGGCCAGCAGTGGCCTCGGCACGGGGCCGACGGCTGCCGCCCGCCGGATCGAGCGGCAGCGCGGAGCCAGAGGAAGACGAAGGCGGGCAAGATCTTCAGCTGGAAGGGGGTGCCTTGGGGTCCTGGGGGAGTGCCCCCCTGCCCTCCTCCAGGGCCAGGGGACCAGCATCTTCAGGCAGGAAATATTCAGACCACTGTGAGGCCCGGGCCTCGAGGCCTGGAAAGAGCCGCATCCCTGGCCGTGACCACCGGCGCTACTACCACGACCACTGGCGGCTGGAGTACCTGATGGACTTCAACCCTGCCCGGCACGGCATGGTGTGCATGGTGTGCGGCAGCTCCCTG…	MEPGGDHRSRSSGGRGGPGPAVASARGRRLPPAGSSGSAEPEEDEGGQDLQLEGGALGSWGSAPLPSSRARGPASSGRKYSDHCEARASRPGKSRIPGRDHRRYYHDHWRLEYLMDFNPARHGMVCMVCGSSLATLKLSTIKRHIRQKHPYSLHWSPREKEVISNSWDAHLGLGACGDCRDGFYEAELCPDRCIHSFQNLGIQCVKKRDLEQAISQRIQTNNNPFQVPIEEQRGDYDLNAVRLCFQVTVRDPSGRPLRLPPVLSHPIFDNRAPNTAELKICRVNRNSGSCLGGDEIFLLCDKVQKEDIEVYFTGPGWEARGSFSQADVHRQVAIVFRTPPYADPSLQAPVRVSMQLRRPSDRELSEPMEFQYLPDTDDRHRIEEKRKRTYETFKSIMKK…
ZR Delta IDR3	ATGGAACCCGGAGGGGATCACAGGTCAAGAAGCTCAGGCGGTCGCGGCGGTCCCGGACCGGCTGTGGCAAGCGCGCGTGGTCGCAGATTGCCGCCGGCTGGCTCCAGCGGCAGCGCGGAACCGGAAGAAGATGAGGGTGGCCAGGATCTGCAGCTGGAAGGCGGTGCGCTTGGCAGTTGGGGTAGCGCGCCGCTGCCGAGCTCCCGTGCTCGCGGTCCGGCCTCCTCCGGCCGTAAGTACTCTGATCATTGTGAAGCTCGCGCATCTCGTCCAGGGAAATCCCGCATTCCGGGGAGAGACCACCGTCGCTACTACCATGATCATTGGCGTTTGGAGTATCTCATGGATTTCAACCCAGCGAGGCACGGCATGGTGTGCATGGTCTGCGGTAGCTCTTTG…	MEPGGDHRSRSSGGRGGPGPAVASARGRRLPPAGSSGSAEPEEDEGGQDLQLEGGALGSWGSAPLPSSRARGPASSGRKYSDHCEARASRPGKSRIPGRDHRRYYHDHWRLEYLMDFNPARHGMVCMVCGSSLATLKLSTIKRHIRQKHPYSLHWSPREKEVISNSWDAHLGLGACGEAEGLGVQGAEEEEEEEEEEEEEGAGVPACPPKGPELFPLIFPAEPAQASGPYVEIIEQPKQRGMRFRYKCEGRSAGSIPGERSTDTTKTHPTIKINGYTGPGTVRISLVTKDPPHRPHPHELVGKDCRDGFYEAELCPDRCIHSFQNLGIQCVKKRDLEQAISQRIQTNNNPFQVPIEEQRGDYDLNAVRLCFQVTVRDPSGRPLRLPPVLSHPIFDNRAP…
ZR-IDR1-25DE	ATGGAGCCCGACGGGGACCACCGGAGCGAGAGCAGCGGCGACAGGGGCGGCCCCGAGCCAGCAGTGGCCTCGGCACGGGGCGACCGGCTGCCGCCCGCCGGATCGGAGGGCAGCGCGGAGCCAGAGGAAGACGAAGGCGACCAAGATCTTCAGCTGGAAGGGGGTGCCTTGGGGGAGTGGGGGAGTGCCCCCCTGCCCTCCGACAGGGCCAGGGGACCAGCAGAGTCAGGCAGGAAATATGACGACCACTGTGAGGCCCGGGCCTCGAGGCCTGAGAAGAGCCGCATCCCTGGCGACGACCACCGGCGCTACTACCACGACCACTGGCGGCTGGAGTACCTGATGGACTTCAACCCTGCCCGGCACGGCATGGTGTGCATGGTGTGCGGCAGCTCCCTG…	MEPDGDHRSESSGDRGGPEPAVASARGDRLPPAGSEGSAEPEEDEGDQDLQLEGGALGEWGSAPLPSDRARGPAESGRKYDDHCEARASRPEKSRIPGDDHRRYYHDHWRLEYLMDFNPARHGMVCMVCGSSLATLKLSTIKRHIRQKHPYSLHWSPREKEVISNSWDAHLGLGACGEAEGLGVQGAEEEEEEEEEEEEEGAGVPACPPKGPELFPLIFPAEPAQASGPYVEIIEQPKQRGMRFRYKCEGRSAGSIPGERSTDTTKTHPTIKINGYTGPGTVRISLVTKDPPHRPHPHELVGKDCRDGFYEAELCPDRCIHSFQNLGIQCVKKRDLEQAISQRIQTNNNPFQVPIEEQRGDYDLNAVRLCFQVTVRDPSGRPLRLPPVLSHPIFDNRAP…
ZR-IDR1-50DE	ATGGAGCCCGACGGGGACCACGAGAGCGACAGCGAGGGCGACAGGGAGGGCCCCGACCCAGCAGTGGCCTCGGCAGAGGGCGACCGGCTGCCGCCCGCCGAGTCGGACGGCGAGGCGGAGCCAGAGGAAGACGAAGGCGACCAAGATCTTCAGCTGGAAGGGGAGGCCTTGGGGGACTGGGGGGAGGCCCCCCTGCCCTCCGACAGGGCCGAGGGACCAGCAGACTCAGAGAGGAAATATGATGACCACTGTGAGGCCCGGGCCGAGAGGCCTGACAAGAGCGAGATCCCTGGCGACGACCACCGGGAGTACTACCACGACCACTGGCGGCTGGAGTACCTGATGGACTTCAACCCTGCCCGGCACGGCATGGTGTGCATGGTGTGCGGCAGCTCCCTG…	MEPDGDHESDSEGDREGPDPAVASAEGDRLPPAESDGEAEPEEDEGDQDLQLEGEALGDWGEAPLPSDRAEGPADSERKYDDHCEARAERPDKSEIPGDDHREYYHDHWRLEYLMDFNPARHGMVCMVCGSSLATLKLSTIKRHIRQKHPYSLHWSPREKEVISNSWDAHLGLGACGEAEGLGVQGAEEEEEEEEEEEEEGAGVPACPPKGPELFPLIFPAEPAQASGPYVEIIEQPKQRGMRFRYKCEGRSAGSIPGERSTDTTKTHPTIKINGYTGPGTVRISLVTKDPPHRPHPHELVGKDCRDGFYEAELCPDRCIHSFQNLGIQCVKKRDLEQAISQRIQTNNNPFQVPIEEQRGDYDLNAVRLCFQVTVRDPSGRPLRLPPVLSHPIFDNRAP…
ZR-IDR1-75DE	ATGGAGCCCGACGAGGACCACGACAGCGAGGATGAAGGCGACGAGGACGGCCCCGAGCCAGCAGTGGCCGACGCAGAGGGCGACGAGCTGCCGCCCGCCGACTCGGAGGACGAGGCGGAGCCAGAGGAAGACGAAGGCGACCAAGATCTTCAGCTGGAAGAGGACGCCTTGGGGGAATGGGACGAGGCCCCCCTGCCCTCCGACGAGGCCGACGGACCAGCAGAGGACGAAAGGAAATATGACGACCACTGTGAGGCCGAGGCCGACAGGCCTGAGAAGGACGAGATCCCTGGCGACGACCACGAGGACTACTACCACGACCACTGGCGGCTGGAGTACCTGATGGACTTCAACCCTGCCCGGCACGGCATGGTGTGCATGGTGTGCGGCAGCTCCCTG…	MEPDEDHDSEDEGDEDGPEPAVADAEGDELPPADSEDEAEPEEDEGDQDLQLEEDALGEWDEAPLPSDEADGPAEDERKYDDHCEAEADRPEKDEIPGDDHEDYYHDHWRLEYLMDFNPARHGMVCMVCGSSLATLKLSTIKRHIRQKHPYSLHWSPREKEVISNSWDAHLGLGACGEAEGLGVQGAEEEEEEEEEEEEEGAGVPACPPKGPELFPLIFPAEPAQASGPYVEIIEQPKQRGMRFRYKCEGRSAGSIPGERSTDTTKTHPTIKINGYTGPGTVRISLVTKDPPHRPHPHELVGKDCRDGFYEAELCPDRCIHSFQNLGIQCVKKRDLEQAISQRIQTNNNPFQVPIEEQRGDYDLNAVRLCFQVTVRDPSGRPLRLPPVLSHPIFDNRAP…
ZR-IDR2-25DE	ATGGAGCCCGGCGGGGACCACCGGAGCCGGAGCAGCGGCGGCAGGGGCGGCCCCGGGCCAGCAGTGGCCTCGGCACGGGGCCGACGGCTGCCGCCCGCCGGATCGAGCGGCAGCGCGGAGCCAGAGGAAGACGAAGGCGGGCAAGATCTTCAGCTGGAAGGGGGTGCCTTGGGGTCCTGGGGGAGTGCCCCCCTGCCCTCCTCCAGGGCCAGGGGACCAGCATCTTCAGGCAGGAAATATTCAGACCACTGTGAGGCCCGGGCCTCGAGGCCTGGAAAGAGCCGCATCCCTGGCCGTGACCACCGGCGCTACTACCACGACCACTGGCGGCTGGAGTACCTGATGGACTTCAACCCTGCCCGGCACGGCATGGTGTGCATGGTGTGCGGCAGCTCCCTG…	MEPGGDHRSRSSGGRGGPGPAVASARGRRLPPAGSSGSAEPEEDEGGQDLQLEGGALGSWGSAPLPSSRARGPASSGRKYSDHCEARASRPGKSRIPGRDHRRYYHDHWRLEYLMDFNPARHGMVCMVCGSSLATLKLSTIKRHIRQKHPYSLHWSPREKEVISNSWDAHLGLGACGEAEDLGVQGAEEEEEEEEEEEEEGAEVPACPPKDPELFPLIFPAEEAQASGPYVEIIEQPKQRDMRFRYKCEGRSAGSIPEERSTDTTKTHPTIKINGYTGDGTVRISLVTKDPPHREHPHELVGKDCRDGFYEAELCPDRCIHSFQNLGIQCVKKRDLEQAISQRIQTNNNPFQVPIEEQRGDYDLNAVRLCFQVTVRDPSGRPLRLPPVLSHPIFDNRAP…
ZR-IDR2-50DE	ATGGAGCCCGGCGGGGACCACCGGAGCCGGAGCAGCGGCGGCAGGGGCGGCCCCGGGCCAGCAGTGGCCTCGGCACGGGGCCGACGGCTGCCGCCCGCCGGATCGAGCGGCAGCGCGGAGCCAGAGGAAGACGAAGGCGGGCAAGATCTTCAGCTGGAAGGGGGTGCCTTGGGGTCCTGGGGGAGTGCCCCCCTGCCCTCCTCCAGGGCCAGGGGACCAGCATCTTCAGGCAGGAAATATTCAGACCACTGTGAGGCCCGGGCCTCGAGGCCTGGAAAGAGCCGCATCCCTGGCCGTGACCACCGGCGCTACTACCACGACCACTGGCGGCTGGAGTACCTGATGGACTTCAACCCTGCCCGGCACGGCATGGTGTGCATGGTGTGCGGCAGCTCCCTG…	MEPGGDHRSRSSGGRGGPGPAVASARGRRLPPAGSSGSAEPEEDEGGQDLQLEGGALGSWGSAPLPSSRARGPASSGRKYSDHCEARASRPGKSRIPGRDHRRYYHDHWRLEYLMDFNPARHGMVCMVCGSSLATLKLSTIKRHIRQKHPYSLHWSPREKEVISNSWDAHLGLGACGEAEDLGVQEAEEEEEEEEEEEEEGADVPACEPKDPELFELIFPAEDAQASGEYVEIIEQPKQRDMRFRYKCEGRSAESIPDERSTDTTKTHPTIKINEYTGDGTVRISLVTKDEPHRDHPHELVEKDCRDGFYEAELCPDRCIHSFQNLGIQCVKKRDLEQAISQRIQTNNNPFQVPIEEQRGDYDLNAVRLCFQVTVRDPSGRPLRLPPVLSHPIFDNRAP…
ZR-IDR2-75DE	ATGGAGCCCGGCGGGGACCACCGGAGCCGGAGCAGCGGCGGCAGGGGCGGCCCCGGGCCAGCAGTGGCCTCGGCACGGGGCCGACGGCTGCCGCCCGCCGGATCGAGCGGCAGCGCGGAGCCAGAGGAAGACGAAGGCGGGCAAGATCTTCAGCTGGAAGGGGGTGCCTTGGGGTCCTGGGGGAGTGCCCCCCTGCCCTCCTCCAGGGCCAGGGGACCAGCATCTTCAGGCAGGAAATATTCAGACCACTGTGAGGCCCGGGCCTCGAGGCCTGGAAAGAGCCGCATCCCTGGCCGTGACCACCGGCGCTACTACCACGACCACTGGCGGCTGGAGTACCTGATGGACTTCAACCCTGCCCGGCACGGCATGGTGTGCATGGTGTGCGGCAGCTCCCTG…	MEPGGDHRSRSSGGRGGPGPAVASARGRRLPPAGSSGSAEPEEDEGGQDLQLEGGALGSWGSAPLPSSRARGPASSGRKYSDHCEARASRPGKSRIPGRDHRRYYHDHWRLEYLMDFNPARHGMVCMVCGSSLATLKLSTIKRHIRQKHPYSLHWSPREKEVISNSWDAHLGLGACGEAEDLEVQDAEEEEEEEEEEEEEGAEVDACEPKDEELFDLIFPAEEAQASDEYVEIIEQPKQRDMRFRYKCEERSADSIPEERSTDTTKTHDTIKINEYTGDETVRISLVTKDDPHREHDHELVEKDCRDGFYEAELCPDRCIHSFQNLGIQCVKKRDLEQAISQRIQTNNNPFQVPIEEQRGDYDLNAVRLCFQVTVRDPSGRPLRLPPVLSHPIFDNRAP…
ZR ZFD2A	ATGGAACCCGGAGGGGATCACAGGTCAAGAAGCTCAGGCGGTCGCGGCGGTCCCGGACCGGCTGTGGCAAGCGCGCGTGGTCGCAGATTGCCGCCGGCTGGCTCCAGCGGCAGCGCGGAACCGGAAGAAGATGAGGGTGGCCAGGATCTGCAGCTGGAAGGCGGTGCGCTTGGCAGTTGGGGTAGCGCGCCGCTGCCGAGCTCCCGTGCTCGCGGTCCGGCCTCCTCCGGCCGTAAGTACTCTGATCATTGTGAAGCTCGCGCATCTCGTCCAGGGAAATCCCGCATTCCGGGGAGAGACCACCGTCGCTACTACCATGATCATTGGCGTTTGGAGTATCTCATGGATTTCAACCCAGCGAGGCACGGCATGGTGTGCATGGTCGCCGGTAGCTCTTTG…	MEPGGDHRSRSSGGRGGPGPAVASARGRRLPPAGSSGSAEPEEDEGGQDLQLEGGALGSWGSAPLPSSRARGPASSGRKYSDHCEARASRPGKSRIPGRDHRRYYHDHWRLEYLMDFNPARHGMVCMVAGSSLATLKLSTIKRAIRQKHPYSLHWSPREKEVISNSWDAHLGLGACGEAEGLGVQGAEEEEEEEEEEEEEGAGVPACPPKGPELFPLIFPAEPAQASGPYVEIIEQPKQRGMRFRYKCEGRSAGSIPGERSTDTTKTHPTIKINGYTGPGTVRISLVTKDPPHRPHPHELVGKDCRDGFYEAELCPDRCIHSFQNLGIQCVKKRDLEQAISQRIQTNNNPFQVPIEEQRGDYDLNAVRLCFQVTVRDPSGRPLRLPPVLSHPIFDNRAP…
ZR REL3A	ATGGAACCCGGAGGGGATCACAGGTCAAGAAGCTCAGGCGGTCGCGGCGGTCCCGGACCGGCTGTGGCAAGCGCGCGTGGTCGCAGATTGCCGCCGGCTGGCTCCAGCGGCAGCGCGGAACCGGAAGAAGATGAGGGTGGCCAGGATCTGCAGCTGGAAGGCGGTGCGCTTGGCAGTTGGGGTAGCGCGCCGCTGCCGAGCTCCCGTGCTCGCGGTCCGGCCTCCTCCGGCCGTAAGTACTCTGATCATTGTGAAGCTCGCGCATCTCGTCCAGGGAAATCCCGCATTCCGGGGAGAGACCACCGTCGCTACTACCATGATCATTGGCGTTTGGAGTATCTCATGGATTTCAACCCAGCGAGGCACGGCATGGTGTGCATGGTCTGCGGTAGCTCTTTG…	MEPGGDHRSRSSGGRGGPGPAVASARGRRLPPAGSSGSAEPEEDEGGQDLQLEGGALGSWGSAPLPSSRARGPASSGRKYSDHCEARASRPGKSRIPGRDHRRYYHDHWRLEYLMDFNPARHGMVCMVCGSSLATLKLSTIKRHIRQKHPYSLHWSPREKEVISNSWDAHLGLGACGEAEGLGVQGAEEEEEEEEEEEEEGAGVPACPPKGPELFPLIFPAEPAQASGPYVEIIEQPKQRGMRFRYKCIGRSAGSIPGERSTDTTKTHPTIKINGYTGPGTVRISLVTKDPPHRPHPHELVGKDCRDGFYEAELCPDRCIHSFQNLGIQCVKKRDLEQAISQRIQTNNNPFQVPIEEQRGDYDLNAVRLCFQVTVRDPSGRPLRLPPVLSHPIFDNRAP…
ZR-IDR3-25DE	ATGGAGCCTGGAGGAGATCACCGTAGTCGCAGTTCGGGCGGACGTGGCGGTCCCGGTCCTGCCGTAGCCTCCGCACGCGGGCGCCGCTTGCCACCAGCGGGTTCATCTGGTAGCGCCGAACCGGAAGAAGACGAAGGAGGACAAGACCTTCAGCTTGAGGGAGGGGCGTTGGGATCGTGGGGATCAGCACCGTTACCGTCCTCTCGCGCTCGTGGCCCAGCTTCGTCGGGGCGCAAATACTCTGATCACTGCGAAGCTCGTGCATCACGCCCGGGGAAGAGCCGTATCCCTGGGCGCGATCACCGCCGCTACTATCATGATCATTGGCGTCTGGAATATTTAATGGACTTCAACCCCGCACGCCATGGCATGGTCTGTATGGTCTGCGGTTCTTCCCTG…	MEPGGDHRSRSSGGRGGPGPAVASARGRRLPPAGSSGSAEPEEDEGGQDLQLEGGALGSWGSAPLPSSRARGPASSGRKYSDHCEARASRPGKSRIPGRDHRRYYHDHWRLEYLMDFNPARHGMVCMVCGSSLATLKLSTIKRHIRQKHPYSLHWSPREKEVISNSWDAHLGLGACGEAEGLGVQGAEEEEEEEEEEEEEGAGVPACPPKGPELFPLIFPAEPAQASGPYVEIIEQPKQRGMRFRYKCEGRSAGSIPGERSTDTTKTHPTIKINGYTGPGTVRISLVTKDPPHRPHPHELVGKDCRDGFYEAELCPDRCIHSFQNLGIQCVKKRDLEQAISQRIQTNNNPFQVPIEEQRGDYDLNAVRLCFQVTVRDPSGRPLRLPPVLSHPIFDNRAP…
ZR-IDR3-50DE	ATGGAACCTGGGGGCGATCACCGTTCACGTTCTAGTGGGGGCCGCGGTGGCCCAGGTCCTGCCGTCGCTTCTGCTCGTGGTCGCCGCTTACCACCTGCGGGCAGTTCAGGGTCGGCGGAGCCCGAAGAAGACGAGGGTGGCCAGGATTTGCAGCTTGAAGGCGGCGCTCTGGGAAGCTGGGGATCCGCACCCCTGCCTTCATCTCGCGCACGCGGGCCTGCAAGTAGTGGACGAAAGTATTCAGATCACTGTGAAGCACGCGCTTCCCGTCCTGGTAAATCTCGTATCCCAGGACGTGACCATCGCCGTTATTATCACGACCACTGGCGCCTTGAGTACTTGATGGACTTTAATCCCGCCCGCCATGGGATGGTGTGTATGGTCTGTGGATCAAGTTTG…	MEPGGDHRSRSSGGRGGPGPAVASARGRRLPPAGSSGSAEPEEDEGGQDLQLEGGALGSWGSAPLPSSRARGPASSGRKYSDHCEARASRPGKSRIPGRDHRRYYHDHWRLEYLMDFNPARHGMVCMVCGSSLATLKLSTIKRHIRQKHPYSLHWSPREKEVISNSWDAHLGLGACGEAEGLGVQGAEEEEEEEEEEEEEGAGVPACPPKGPELFPLIFPAEPAQASGPYVEIIEQPKQRGMRFRYKCEGRSAGSIPGERSTDTTKTHPTIKINGYTGPGTVRISLVTKDPPHRPHPHELVGKDCRDGFYEAELCPDRCIHSFQNLGIQCVKKRDLEQAISQRIQTNNNPFQVPIEEQRGDYDLNAVRLCFQVTVRDPSGRPLRLPPVLSHPIFDNRAP…
ZR-IDR3-75DE	ATGGAGCCAGGGGGAGATCACCGTAGCCGTTCTAGCGGTGGTCGTGGTGGCCCTGGGCCAGCAGTCGCATCAGCTCGTGGTCGCCGTCTTCCTCCCGCGGGGTCCTCGGGTAGCGCCGAACCAGAAGAGGATGAGGGGGGCCAGGACTTGCAATTAGAAGGGGGGGCATTAGGTAGCTGGGGATCGGCGCCGTTACCCAGCAGTCGCGCACGTGGCCCGGCAAGCTCAGGACGTAAGTATAGTGATCACTGCGAAGCGCGTGCGAGCCGCCCCGGCAAGTCACGCATTCCGGGGCGTGATCACCGTCGTTACTACCACGATCACTGGCGCCTGGAGTACCTGATGGATTTTAATCCCGCCCGCCACGGTATGGTATGTATGGTCTGCGGATCATCTCTT…	MEPGGDHRSRSSGGRGGPGPAVASARGRRLPPAGSSGSAEPEEDEGGQDLQLEGGALGSWGSAPLPSSRARGPASSGRKYSDHCEARASRPGKSRIPGRDHRRYYHDHWRLEYLMDFNPARHGMVCMVCGSSLATLKLSTIKRHIRQKHPYSLHWSPREKEVISNSWDAHLGLGACGEAEGLGVQGAEEEEEEEEEEEEEGAGVPACPPKGPELFPLIFPAEPAQASGPYVEIIEQPKQRGMRFRYKCEGRSAGSIPGERSTDTTKTHPTIKINGYTGPGTVRISLVTKDPPHRPHPHELVGKDCRDGFYEAELCPDRCIHSFQNLGIQCVKKRDLEQAISQRIQTNNNPFQVPIEEQRGDYDLNAVRLCFQVTVRDPSGRPLRLPPVLSHPIFDNRAP…
ZR-IDR3-25GS	ATGGAGCCCGGCGGGGACCACCGGAGCCGGAGCAGCGGCGGCAGGGGCGGCCCCGGGCCAGCAGTGGCCTCGGCACGGGGCCGACGGCTGCCGCCCGCCGGATCGAGCGGCAGCGCGGAGCCAGAGGAAGACGAAGGCGGGCAAGATCTTCAGCTGGAAGGGGGTGCCTTGGGGTCCTGGGGGAGTGCCCCCCTGCCCTCCTCCAGGGCCAGGGGACCAGCATCTTCAGGCAGGAAATATTCAGACCACTGTGAGGCCCGGGCCTCGAGGCCTGGAAAGAGCCGCATCCCTGGCCGTGACCACCGGCGCTACTACCACGACCACTGGCGGCTGGAGTACCTGATGGACTTCAACCCTGCCCGGCACGGCATGGTGTGCATGGTGTGCGGCAGCTCCCTG…	MEPGGDHRSRSSGGRGGPGPAVASARGRRLPPAGSSGSAEPEEDEGGQDLQLEGGALGSWGSAPLPSSRARGPASSGRKYSDHCEARASRPGKSRIPGRDHRRYYHDHWRLEYLMDFNPARHGMVCMVCGSSLATLKLSTIKRHIRQKHPYSLHWSPREKEVISNSWDAHLGLGACGEAEGLGVQGAEEEEEEEEEEEEEGAGVPACPPKGPELFPLIFPAEPAQASGPYVEIIEQPKQRGMRFRYKCEGRSAGSIPGERSTDTTKTHPTIKINGYTGPGTVRISLVTKDPPHRPHPHELVGKDCRDGFYEAELCPDRCIHSFQNLGIQCVKKRDLEQAISQRIQTNNNPFQVPIEEQRGDYDLNAVRLCFQVTVRDPSGRPLRLPPVLSHPIFDNRAP…
ZR-IDR3-50GS	ATGGAGCCCGGCGGGGACCACCGGAGCCGGAGCAGCGGCGGCAGGGGCGGCCCCGGGCCAGCAGTGGCCTCGGCACGGGGCCGACGGCTGCCGCCCGCCGGATCGAGCGGCAGCGCGGAGCCAGAGGAAGACGAAGGCGGGCAAGATCTTCAGCTGGAAGGGGGTGCCTTGGGGTCCTGGGGGAGTGCCCCCCTGCCCTCCTCCAGGGCCAGGGGACCAGCATCTTCAGGCAGGAAATATTCAGACCACTGTGAGGCCCGGGCCTCGAGGCCTGGAAAGAGCCGCATCCCTGGCCGTGACCACCGGCGCTACTACCACGACCACTGGCGGCTGGAGTACCTGATGGACTTCAACCCTGCCCGGCACGGCATGGTGTGCATGGTGTGCGGCAGCTCCCTG…	MEPGGDHRSRSSGGRGGPGPAVASARGRRLPPAGSSGSAEPEEDEGGQDLQLEGGALGSWGSAPLPSSRARGPASSGRKYSDHCEARASRPGKSRIPGRDHRRYYHDHWRLEYLMDFNPARHGMVCMVCGSSLATLKLSTIKRHIRQKHPYSLHWSPREKEVISNSWDAHLGLGACGEAEGLGVQGAEEEEEEEEEEEEEGAGVPACPPKGPELFPLIFPAEPAQASGPYVEIIEQPKQRGMRFRYKCEGRSAGSIPGERSTDTTKTHPTIKINGYTGPGTVRISLVTKDPPHRPHPHELVGKDCRDGFYEAELCPDRCIHSFQNLGIQCVKKRDLEQAISQRIQTNNNPFQVPIEEQRGDYDLNAVRLCFQVTVRDPSGRPLRLPPVLSHPIFDNRAP…
ZR-IDR3-75GS	ATGGAGCCCGGCGGGGACCACCGGAGCCGGAGCAGCGGCGGCAGGGGCGGCCCCGGGCCAGCAGTGGCCTCGGCACGGGGCCGACGGCTGCCGCCCGCCGGATCGAGCGGCAGCGCGGAGCCAGAGGAAGACGAAGGCGGGCAAGATCTTCAGCTGGAAGGGGGTGCCTTGGGGTCCTGGGGGAGTGCCCCCCTGCCCTCCTCCAGGGCCAGGGGACCAGCATCTTCAGGCAGGAAATATTCAGACCACTGTGAGGCCCGGGCCTCGAGGCCTGGAAAGAGCCGCATCCCTGGCCGTGACCACCGGCGCTACTACCACGACCACTGGCGGCTGGAGTACCTGATGGACTTCAACCCTGCCCGGCACGGCATGGTGTGCATGGTGTGCGGCAGCTCCCTG…	MEPGGDHRSRSSGGRGGPGPAVASARGRRLPPAGSSGSAEPEEDEGGQDLQLEGGALGSWGSAPLPSSRARGPASSGRKYSDHCEARASRPGKSRIPGRDHRRYYHDHWRLEYLMDFNPARHGMVCMVCGSSLATLKLSTIKRHIRQKHPYSLHWSPREKEVISNSWDAHLGLGACGEAEGLGVQGAEEEEEEEEEEEEEGAGVPACPPKGPELFPLIFPAEPAQASGPYVEIIEQPKQRGMRFRYKCEGRSAGSIPGERSTDTTKTHPTIKINGYTGPGTVRISLVTKDPPHRPHPHELVGKDCRDGFYEAELCPDRCIHSFQNLGIQCVKKRDLEQAISQRIQTNNNPFQVPIEEQRGDYDLNAVRLCFQVTVRDPSGRPLRLPPVLSHPIFDNRAP…
ZR-sub-EWS:IDR	ATGGAGCCCGGCGGGGACCACCGGAGCCGGAGCAGCGGCGGCAGGGGCGGCCCCGGGCCAGCAGTGGCCTCGGCACGGGGCCGACGGCTGCCGCCCGCCGGATCGAGCGGCAGCGCGGAGCCAGAGGAAGACGAAGGCGGGCAAGATCTTCAGCTGGAAGGGGGTGCCTTGGGGTCCTGGGGGAGTGCCCCCCTGCCCTCCTCCAGGGCCAGGGGACCAGCATCTTCAGGCAGGAAATATTCAGACCACTGTGAGGCCCGGGCCTCGAGGCCTGGAAAGAGCCGCATCCCTGGCCGTGACCACCGGCGCTACTACCACGACCACTGGCGGCTGGAGTACCTGATGGACTTCAACCCTGCCCGGCACGGCATGGTGTGCATGGTGTGCGGCAGCTCCCTG…	MEPGGDHRSRSSGGRGGPGPAVASARGRRLPPAGSSGSAEPEEDEGGQDLQLEGGALGSWGSAPLPSSRARGPASSGRKYSDHCEARASRPGKSRIPGRDHRRYYHDHWRLEYLMDFNPARHGMVCMVCGSSLATLKLSTIKRHIRQKHPYSLHWSPREKEVISNSWDAHLGLGACGEAEGLGVQGAEEEEEEEEEEEEEGAGVPACPPKGPELFPLIFPAEPAQASGPYVEIIEQPKQRGMRFRYKCEGRSAGSIPGERSTDTTKTHPTIKINGYTGPGTVRISLVTKDPPHRPHPHELVGKDCRDGFYEAELCPDRCIHSFQNLGIQCVKKRDLEQAISQRIQTNNNPFQVPIEEQRGDYDLNAVRLCFQVTVRDPSGRPLRLPPVLSHPIFDNRAP…
ZR-sub-FUS:IDR	ATGGAGCCCGGCGGGGACCACCGGAGCCGGAGCAGCGGCGGCAGGGGCGGCCCCGGGCCAGCAGTGGCCTCGGCACGGGGCCGACGGCTGCCGCCCGCCGGATCGAGCGGCAGCGCGGAGCCAGAGGAAGACGAAGGCGGGCAAGATCTTCAGCTGGAAGGGGGTGCCTTGGGGTCCTGGGGGAGTGCCCCCCTGCCCTCCTCCAGGGCCAGGGGACCAGCATCTTCAGGCAGGAAATATTCAGACCACTGTGAGGCCCGGGCCTCGAGGCCTGGAAAGAGCCGCATCCCTGGCCGTGACCACCGGCGCTACTACCACGACCACTGGCGGCTGGAGTACCTGATGGACTTCAACCCTGCCCGGCACGGCATGGTGTGCATGGTGTGCGGCAGCTCCCTG…	MEPGGDHRSRSSGGRGGPGPAVASARGRRLPPAGSSGSAEPEEDEGGQDLQLEGGALGSWGSAPLPSSRARGPASSGRKYSDHCEARASRPGKSRIPGRDHRRYYHDHWRLEYLMDFNPARHGMVCMVCGSSLATLKLSTIKRHIRQKHPYSLHWSPREKEVISNSWDAHLGLGACGEAEGLGVQGAEEEEEEEEEEEEEGAGVPACPPKGPELFPLIFPAEPAQASGPYVEIIEQPKQRGMRFRYKCEGRSAGSIPGERSTDTTKTHPTIKINGYTGPGTVRISLVTKDPPHRPHPHELVGKDCRDGFYEAELCPDRCIHSFQNLGIQCVKKRDLEQAISQRIQTNNNPFQVPIEEQRGDYDLNAVRLCFQVTVRDPSGRPLRLPPVLSHPIFDNRAP…
ZR-sub-BRD4:IDR	ATGGAGCCCGGCGGGGACCACCGGAGCCGGAGCAGCGGCGGCAGGGGCGGCCCCGGGCCAGCAGTGGCCTCGGCACGGGGCCGACGGCTGCCGCCCGCCGGATCGAGCGGCAGCGCGGAGCCAGAGGAAGACGAAGGCGGGCAAGATCTTCAGCTGGAAGGGGGTGCCTTGGGGTCCTGGGGGAGTGCCCCCCTGCCCTCCTCCAGGGCCAGGGGACCAGCATCTTCAGGCAGGAAATATTCAGACCACTGTGAGGCCCGGGCCTCGAGGCCTGGAAAGAGCCGCATCCCTGGCCGTGACCACCGGCGCTACTACCACGACCACTGGCGGCTGGAGTACCTGATGGACTTCAACCCTGCCCGGCACGGCATGGTGTGCATGGTGTGCGGCAGCTCCCTG…	MEPGGDHRSRSSGGRGGPGPAVASARGRRLPPAGSSGSAEPEEDEGGQDLQLEGGALGSWGSAPLPSSRARGPASSGRKYSDHCEARASRPGKSRIPGRDHRRYYHDHWRLEYLMDFNPARHGMVCMVCGSSLATLKLSTIKRHIRQKHPYSLHWSPREKEVISNSWDAHLGLGACGEAEGLGVQGAEEEEEEEEEEEEEGAGVPACPPKGPELFPLIFPAEPAQASGPYVEIIEQPKQRGMRFRYKCEGRSAGSIPGERSTDTTKTHPTIKINGYTGPGTVRISLVTKDPPHRPHPHELVGKDCRDGFYEAELCPDRCIHSFQNLGIQCVKKRDLEQAISQRIQTNNNPFQVPIEEQRGDYDLNAVRLCFQVTVRDPSGRPLRLPPVLSHPIFDNRAP…
ZR-sub-NUP98:IDR	ATGGAGCCCGGCGGGGACCACCGGAGCCGGAGCAGCGGCGGCAGGGGCGGCCCCGGGCCAGCAGTGGCCTCGGCACGGGGCCGACGGCTGCCGCCCGCCGGATCGAGCGGCAGCGCGGAGCCAGAGGAAGACGAAGGCGGGCAAGATCTTCAGCTGGAAGGGGGTGCCTTGGGGTCCTGGGGGAGTGCCCCCCTGCCCTCCTCCAGGGCCAGGGGACCAGCATCTTCAGGCAGGAAATATTCAGACCACTGTGAGGCCCGGGCCTCGAGGCCTGGAAAGAGCCGCATCCCTGGCCGTGACCACCGGCGCTACTACCACGACCACTGGCGGCTGGAGTACCTGATGGACTTCAACCCTGCCCGGCACGGCATGGTGTGCATGGTGTGCGGCAGCTCCCTG…	MEPGGDHRSRSSGGRGGPGPAVASARGRRLPPAGSSGSAEPEEDEGGQDLQLEGGALGSWGSAPLPSSRARGPASSGRKYSDHCEARASRPGKSRIPGRDHRRYYHDHWRLEYLMDFNPARHGMVCMVCGSSLATLKLSTIKRHIRQKHPYSLHWSPREKEVISNSWDAHLGLGACGEAEGLGVQGAEEEEEEEEEEEEEGAGVPACPPKGPELFPLIFPAEPAQASGPYVEIIEQPKQRGMRFRYKCEGRSAGSIPGERSTDTTKTHPTIKINGYTGPGTVRISLVTKDPPHRPHPHELVGKDCRDGFYEAELCPDRCIHSFQNLGIQCVKKRDLEQAISQRIQTNNNPFQVPIEEQRGDYDLNAVRLCFQVTVRDPSGRPLRLPPVLSHPIFDNRAP…
ZR-sub-SS18:IDR	ATGGAGCCCGGCGGGGACCACCGGAGCCGGAGCAGCGGCGGCAGGGGCGGCCCCGGGCCAGCAGTGGCCTCGGCACGGGGCCGACGGCTGCCGCCCGCCGGATCGAGCGGCAGCGCGGAGCCAGAGGAAGACGAAGGCGGGCAAGATCTTCAGCTGGAAGGGGGTGCCTTGGGGTCCTGGGGGAGTGCCCCCCTGCCCTCCTCCAGGGCCAGGGGACCAGCATCTTCAGGCAGGAAATATTCAGACCACTGTGAGGCCCGGGCCTCGAGGCCTGGAAAGAGCCGCATCCCTGGCCGTGACCACCGGCGCTACTACCACGACCACTGGCGGCTGGAGTACCTGATGGACTTCAACCCTGCCCGGCACGGCATGGTGTGCATGGTGTGCGGCAGCTCCCTG…	MEPGGDHRSRSSGGRGGPGPAVASARGRRLPPAGSSGSAEPEEDEGGQDLQLEGGALGSWGSAPLPSSRARGPASSGRKYSDHCEARASRPGKSRIPGRDHRRYYHDHWRLEYLMDFNPARHGMVCMVCGSSLATLKLSTIKRHIRQKHPYSLHWSPREKEVISNSWDAHLGLGACGEAEGLGVQGAEEEEEEEEEEEEEGAGVPACPPKGPELFPLIFPAEPAQASGPYVEIIEQPKQRGMRFRYKCEGRSAGSIPGERSTDTTKTHPTIKINGYTGPGTVRISLVTKDPPHRPHPHELVGKDCRDGFYEAELCPDRCIHSFQNLGIQCVKKRDLEQAISQRIQTNNNPFQVPIEEQRGDYDLNAVRLCFQVTVRDPSGRPLRLPPVLSHPIFDNRAP…
ZR-sub-DDX4:IDR	ATGGAGCCCGGCGGGGACCACCGGAGCCGGAGCAGCGGCGGCAGGGGCGGCCCCGGGCCAGCAGTGGCCTCGGCACGGGGCCGACGGCTGCCGCCCGCCGGATCGAGCGGCAGCGCGGAGCCAGAGGAAGACGAAGGCGGGCAAGATCTTCAGCTGGAAGGGGGTGCCTTGGGGTCCTGGGGGAGTGCCCCCCTGCCCTCCTCCAGGGCCAGGGGACCAGCATCTTCAGGCAGGAAATATTCAGACCACTGTGAGGCCCGGGCCTCGAGGCCTGGAAAGAGCCGCATCCCTGGCCGTGACCACCGGCGCTACTACCACGACCACTGGCGGCTGGAGTACCTGATGGACTTCAACCCTGCCCGGCACGGCATGGTGTGCATGGTGTGCGGCAGCTCCCTG…	MEPGGDHRSRSSGGRGGPGPAVASARGRRLPPAGSSGSAEPEEDEGGQDLQLEGGALGSWGSAPLPSSRARGPASSGRKYSDHCEARASRPGKSRIPGRDHRRYYHDHWRLEYLMDFNPARHGMVCMVCGSSLATLKLSTIKRHIRQKHPYSLHWSPREKEVISNSWDAHLGLGACGEAEGLGVQGAEEEEEEEEEEEEEGAGVPACPPKGPELFPLIFPAEPAQASGPYVEIIEQPKQRGMRFRYKCEGRSAGSIPGERSTDTTKTHPTIKINGYTGPGTVRISLVTKDPPHRPHPHELVGKDCRDGFYEAELCPDRCIHSFQNLGIQCVKKRDLEQAISQRIQTNNNPFQVPIEEQRGDYDLNAVRLCFQVTVRDPSGRPLRLPPVLSHPIFDNRAP…
ZR-sub-LAF1:IDR	ATGGAGCCCGGCGGGGACCACCGGAGCCGGAGCAGCGGCGGCAGGGGCGGCCCCGGGCCAGCAGTGGCCTCGGCACGGGGCCGACGGCTGCCGCCCGCCGGATCGAGCGGCAGCGCGGAGCCAGAGGAAGACGAAGGCGGGCAAGATCTTCAGCTGGAAGGGGGTGCCTTGGGGTCCTGGGGGAGTGCCCCCCTGCCCTCCTCCAGGGCCAGGGGACCAGCATCTTCAGGCAGGAAATATTCAGACCACTGTGAGGCCCGGGCCTCGAGGCCTGGAAAGAGCCGCATCCCTGGCCGTGACCACCGGCGCTACTACCACGACCACTGGCGGCTGGAGTACCTGATGGACTTCAACCCTGCCCGGCACGGCATGGTGTGCATGGTGTGCGGCAGCTCCCTG…	MEPGGDHRSRSSGGRGGPGPAVASARGRRLPPAGSSGSAEPEEDEGGQDLQLEGGALGSWGSAPLPSSRARGPASSGRKYSDHCEARASRPGKSRIPGRDHRRYYHDHWRLEYLMDFNPARHGMVCMVCGSSLATLKLSTIKRHIRQKHPYSLHWSPREKEVISNSWDAHLGLGACGEAEGLGVQGAEEEEEEEEEEEEEGAGVPACPPKGPELFPLIFPAEPAQASGPYVEIIEQPKQRGMRFRYKCEGRSAGSIPGERSTDTTKTHPTIKINGYTGPGTVRISLVTKDPPHRPHPHELVGKDCRDGFYEAELCPDRCIHSFQNLGIQCVKKRDLEQAISQRIQTNNNPFQVPIEEQRGDYDLNAVRLCFQVTVRDPSGRPLRLPPVLSHPIFDNRAP…
ZR-sub-NCOA2:IDR	ATGGAGCCCGGCGGGGACCACCGGAGCCGGAGCAGCGGCGGCAGGGGCGGCCCCGGGCCAGCAGTGGCCTCGGCACGGGGCCGACGGCTGCCGCCCGCCGGATCGAGCGGCAGCGCGGAGCCAGAGGAAGACGAAGGCGGGCAAGATCTTCAGCTGGAAGGGGGTGCCTTGGGGTCCTGGGGGAGTGCCCCCCTGCCCTCCTCCAGGGCCAGGGGACCAGCATCTTCAGGCAGGAAATATTCAGACCACTGTGAGGCCCGGGCCTCGAGGCCTGGAAAGAGCCGCATCCCTGGCCGTGACCACCGGCGCTACTACCACGACCACTGGCGGCTGGAGTACCTGATGGACTTCAACCCTGCCCGGCACGGCATGGTGTGCATGGTGTGCGGCAGCTCCCTG…	MEPGGDHRSRSSGGRGGPGPAVASARGRRLPPAGSSGSAEPEEDEGGQDLQLEGGALGSWGSAPLPSSRARGPASSGRKYSDHCEARASRPGKSRIPGRDHRRYYHDHWRLEYLMDFNPARHGMVCMVCGSSLATLKLSTIKRHIRQKHPYSLHWSPREKEVISNSWDAHLGLGACGEAEGLGVQGAEEEEEEEEEEEEEGAGVPACPPKGPELFPLIFPAEPAQASGPYVEIIEQPKQRGMRFRYKCEGRSAGSIPGERSTDTTKTHPTIKINGYTGPGTVRISLVTKDPPHRPHPHELVGKDCRDGFYEAELCPDRCIHSFQNLGIQCVKKRDLEQAISQRIQTNNNPFQVPIEEQRGDYDLNAVRLCFQVTVRDPSGRPLRLPPVLSHPIFDNRAP…
ZFTA-MAML2	ATGGAACCCGGCGGAGACCATCGTTCCCGCTCCTCCGGCGGCCGTGGAGGTCCGGGGCCGGCTGTGGCTAGCGCACGTGGACGCCGCTTGCCCCCAGCTGGATCCAGTGGTAGTGCCGAGCCTGAAGAGGACGAAGGGGGTCAGGATCTTCAACTTGAGGGTGGTGCCTTAGGGTCGTGGGGTTCCGCCCCTTTACCGAGCTCACGCGCGCGCGGGCCCGCGTCTAGTGGTCGTAAATACTCGGATCATTGTGAGGCGCGCGCCTCGCGTCCGGGAAAATCGCGCATTCCCGGTCGCGACCACCGTCGCTATTACCACGACCATTGGCGTCTTGAATACTTGATGGATTTCAATCCTGCCCGTCACGGTATGGTGTGTATGGTCTGTGGTTCTAGCTTG…	MEPGGDHRSRSSGGRGGPGPAVASARGRRLPPAGSSGSAEPEEDEGGQDLQLEGGALGSWGSAPLPSSRARGPASSGRKYSDHCEARASRPGKSRIPGRDHRRYYHDHWRLEYLMDFNPARHGMVCMVCGSSLATLKLSTIKRHIRQKHPYSLHWSPREKEVISNSWDAHLGLGACGEAEGLGVQGAEEEEEEEEEEEEEGAGVPACPPKGPGKAPAGGGCRRQRRGGPVAPRARRLRLSASRRAGGSRGLGARRLERRLKESLQNWFRAECLMDYDPRGNRLVCMACGRALPSLHLDDIRAHVLEVHPGSLGLSGPQRSALLQAWGGQPEALSELTQSPPGDDLAPQDLTGKSRDSASAAGAPSSQDLSPPDVKEEAGWVPERPGPAEEEEELEEGEG…
ZFTA-MAML3	ATGGAGCCAGGAGGAGATCATCGTAGTCGCTCTTCTGGGGGACGTGGTGGCCCGGGGCCAGCCGTGGCCTCCGCCCGCGGTCGCCGCCTGCCCCCAGCAGGAAGCAGCGGTTCCGCGGAGCCCGAGGAAGATGAAGGCGGACAGGACTTGCAATTGGAAGGAGGTGCATTAGGATCGTGGGGGTCGGCGCCTCTGCCGTCCAGCCGTGCACGCGGCCCCGCGTCCTCTGGGCGCAAGTATTCTGATCACTGTGAAGCCCGCGCGTCACGTCCAGGAAAGAGCCGTATCCCTGGGCGCGACCATCGCCGCTACTACCACGACCATTGGCGTTTGGAATACCTTATGGACTTTAACCCGGCACGTCACGGGATGGTGTGCATGGTATGCGGTTCGTCCCTG…	MEPGGDHRSRSSGGRGGPGPAVASARGRRLPPAGSSGSAEPEEDEGGQDLQLEGGALGSWGSAPLPSSRARGPASSGRKYSDHCEARASRPGKSRIPGRDHRRYYHDHWRLEYLMDFNPARHGMVCMVCGSSLATLKLSTIKRHIRQKHPYSLHWSPREKEVISNSWDAHLGLGACGEAEGLGVQGAEEEEEEEEEEEEEGAGVPACPPKGPGKAPAGGGCRRQRRGGPVAPRARRLRLSASRRAGGSRGLGARRLERRLKESLQNWFRAECLMDYDPRGNRLVCMACGRALPSLHLDDIRAHVLEVHPGSLGLSGPQRSALLQAWGGQPEALSELTQSPPGDDLAPQDLTGKSRDSASAAGAPSSQDLSPPDVKEEAGWVPERPGPAEEEEELEEGEG…
ZFTA-NCOA1	ATGGAACCTGGTGGGGATCATCGTTCTCGTAGCAGCGGAGGTCGTGGCGGTCCGGGACCGGCTGTCGCCTCCGCCCGCGGTCGTCGTCTGCCTCCGGCCGGGTCCAGCGGTTCTGCAGAACCTGAAGAGGATGAGGGCGGACAAGATCTGCAGTTAGAGGGAGGTGCCTTGGGTAGCTGGGGCTCAGCGCCTTTGCCGAGTTCCCGCGCACGTGGTCCAGCATCCTCTGGGCGCAAATATTCGGACCACTGTGAAGCTCGCGCTTCACGTCCTGGGAAGTCTCGTATCCCGGGTCGTGATCATCGTCGCTATTATCACGACCATTGGCGTTTGGAGTATCTTATGGACTTCAATCCTGCACGCCACGGAATGGTTTGCATGGTATGTGGCAGTTCATTA…	MEPGGDHRSRSSGGRGGPGPAVASARGRRLPPAGSSGSAEPEEDEGGQDLQLEGGALGSWGSAPLPSSRARGPASSGRKYSDHCEARASRPGKSRIPGRDHRRYYHDHWRLEYLMDFNPARHGMVCMVCGSSLATLKLSTIKRHIRQKHPYSLHWSPREKEVISNSWDAHLGLGACGEAEGLGVQGAEEEEEEEEEEEEEGAGVPACPPKGPGKAPAGGGCRRQRRGGPVAPRARRLRLSASRRAGGSRGLGARRLERRLKESLQNWFRAECLMDYDPRGNRLVCMACGRALPSLHLDDIRAHVLEVHPGSLGLSGPQRSALLQAWGGQPEALSELTQSPPGDDLAPQDLTGKSRDSASAAGAPSSQDLSPPDVKEEAGWVPERPGPAEEEEELEEGEG…
ZFTA-NCOA2	ATGGAGCCCGGGGGAGATCACCGTAGTCGCTCGTCTGGAGGGCGTGGTGGACCCGGGCCAGCTGTCGCGAGTGCGCGCGGCCGCCGTCTTCCCCCAGCAGGTTCGAGTGGCAGTGCGGAACCAGAGGAAGACGAAGGCGGACAGGACTTGCAACTGGAGGGCGGTGCATTGGGTTCTTGGGGCTCTGCTCCCTTGCCATCGTCACGTGCGCGCGGGCCAGCTTCCTCGGGCCGCAAATACTCTGACCATTGCGAAGCACGTGCCTCCCGCCCCGGGAAGAGTCGTATCCCAGGACGCGACCACCGCCGTTACTATCACGACCATTGGCGCTTGGAGTATCTTATGGATTTTAATCCAGCTCGCCACGGTATGGTGTGCATGGTGTGTGGGTCTAGTCTT…	MEPGGDHRSRSSGGRGGPGPAVASARGRRLPPAGSSGSAEPEEDEGGQDLQLEGGALGSWGSAPLPSSRARGPASSGRKYSDHCEARASRPGKSRIPGRDHRRYYHDHWRLEYLMDFNPARHGMVCMVCGSSLATLKLSTIKRHIRQKHPYSLHWSPREKEVISNSWDAHLGLGACGEAEGLGVQGAEEEEEEEEEEEEEGAGVPACPPKGPGKAPAGGGCRRQRRGGPVAPRARRLRLSASRRAGGSRGLGARRLERRLKESLQNWFRAECLMDYDPRGNRLVCMACGRALPSLHLDDIRAHVLEVHPGSLGLSGPQRSALLQAWGGQPEALSELTQSPPGDDLAPQDLTGKSRDSASAAGAPSSQDLSPPDVKEEAGWVPERPGPAEEEEELEEGEG…

## Sheet: Table 6 - qPCR primer sequences
Gene Name	Species	Forward primer sequence	Reverse primer sequence
CCND1	human	GCTGCGAAGTGGAAACCATC	CCTCCTTCTGCACACATTTGAA
CCND1	mouse	GCGTACCCTGACACCAATCTC	ACTTGAAGTAAGATACGGAGGGC
NOTCH1	human	GAGGCGTGGCAGACTATGC	CTTGTACTCCGTCAGCGTGA
Notch1	mouse	GATGGCCTCAATGGGTACAAG	TCGTTGTTGTTGATGTCACAGT
EPHB2	human	AGAAACGCTAATGGACTCCACT	GTGCGGATCGTGTTCATGTT
EPHB2	mouse	GCCGTGGAAGAAACCCTGAT	GTTCATGTTCTCGTCGTAGCC
IGF2	human	GTGGCATCGTTGAGGAGTG	CACGTCCCTCTCGGACTTG
IGF2	mouse	GTGCTGCATCGCTGCTTAC	CGGTCCGAACAGACAAACTG
