# Supplementary material for: Synthetic ZFTA fusions pinpoint disordered protein domain acquisition as a mechanism of brain tumorigenesis
Source: Nat Cell Biol. 2025 Aug 27;27(9):1496–509. doi: 10.1038/s41556-025-01745-3 (PMC12431856; doi:10.1038/s41556-025-01745-3)
Supplement: Supplementary file 6 — Numerical values used to generate plots. All data are combined in one table, and tabs are clearly defined for each plot. [file 41556_2025_1745_MOESM6_ESM.xlsx]

## Sheet: Fig.1F
Normalized fluorescence intensity
		Timepoint1	Timepoint2	Timepoint3	Timepoint4	Timepoint5	Timepoint6	Timepoint7	Timepoint8	Timepoint9	Timepoint10	Timepoint11	Timepoint12	Timepoint13	Timepoint14	Timepoint15	Timepoint16	Timepoint17	Timepoint18	Timepoint19	Timepoint20	Timepoint21	Timepoint22	Timepoint23	Timepoint24	Timepoint25	Timepoint26	Timepoint27	Timepoint28	Timepoint29	Timepoint30	Timepoint31	Timepoint32	Timepoint33	Timepoint34	Timepoint35	Timepoint36	Timepoint37	Timepoint38	Timepoint39	Timepoint40	Timepoint41	Timepoint42	Timepoint43	Timepoint44	Timepoint45	Timepoint46	Timepoint47	Timepoint48
	Cell1	0.99736	0.99704	1.0059	0	0.11034	0.18604	0.23663	0.27649	0.31451	0.34716	0.37291	0.39642	0.42017	0.43876	0.4564	0.47482	0.47837	0.49042	0.49277	0.50815	0.52088	0.52755	0.53699	0.56328	0.55536	0.57118	0.56575	0.57219	0.57299	0.58126	0.58719	0.5925	0.59411	0.59887	0.59646	0.59874	0.61364	0.61058	0.61186	0.61705	0.61721	0.62364	0.61204	0.6105	0.6217	0.61887	0.62151	0.6157
	Cell2	1.0164	0.98536	0.99751	0	0.12138	0.18844	0.21715	0.25605	0.27544	0.31383	0.28186	0.30087	0.30932	0.32532	0.32275	0.33343	0.34844	0.34627	0.36855	0.38016	0.38416	0.39621	0.40614	0.39995	0.4079	0.41554	0.42912	0.44207	0.42738	0.42044	0.42615	0.43722	0.43882	0.43882	0.44562	0.46118	0.45564	0.46196	0.46539	0.46962	0.46111	0.4728	0.47432	0.50307	0.5061	0.50257	0.50666	0.4928
	Cell3	0.9966	0.99065	1.0128	0	0.09746	0.15126	0.19349	0.22948	0.24481	0.27897	0.30283	0.32189	0.32989	0.35374	0.35954	0.36796	0.37375	0.37059	0.39509	0.40277	0.38232	0.37879	0.41724	0.41336	0.40047	0.42132	0.43221	0.44489	0.44678	0.45582	0.44912	0.4737	0.4705	0.44273	0.45141	0.45999	0.45362	0.48387	0.47806	0.47947	0.46425	0.49032	0.47415	0.46331	0.4628	0.47625	0.4767	0.4689
	Cell4	1.006	0.99263	1.0011	0	0.091378	0.1565	0.20283	0.24136	0.27451	0.30064	0.32437	0.34667	0.36386	0.37663	0.39154	0.40863	0.41505	0.42389	0.43056	0.44529	0.46083	0.46673	0.47648	0.48396	0.48706	0.48966	0.48991	0.49836	0.50282	0.50623	0.5099	0.52194	0.52337	0.5354	0.54285	0.5514	0.55635	0.5588	0.57477	0.5512	0.56729	0.56693	0.57634	0.57114	0.57897	0.57836	0.57598	0.59307
	Cell5	1.0081	0.99517	0.99631	0	0.073489	0.12742	0.16874	0.21109	0.23967	0.27194	0.29795	0.31501	0.34989	0.3554	0.37781	0.39093	0.39703	0.40854	0.41574	0.44194	0.45342	0.46172	0.4689	0.48972	0.48823	0.48614	0.49505	0.49727	0.52577	0.53025	0.53459	0.53185	0.53753	0.54276	0.5426	0.55534	0.56715	0.57376	0.58342	0.57931	0.57688	0.5765	0.57291	0.56867	0.57172	0.56779	0.58127	0.5782
	Cell6	0.99425	0.9931	1.0131	0	0.071018	0.10833	0.14685	0.16751	0.18698	0.21909	0.24101	0.24863	0.2672	0.28846	0.30381	0.31241	0.32737	0.33969	0.34841	0.3573	0.36884	0.38014	0.38726	0.39134	0.40071	0.40424	0.42031	0.43284	0.43331	0.43621	0.44221	0.4468	0.4585	0.46893	0.47928	0.47566	0.49141	0.49045	0.49543	0.51035	0.51549	0.51188	0.51398	0.52423	0.52387	0.53668	0.53963	0.53331
	Cell7	0.94264	0.93807	1.1409	0	0.088286	0.13736	0.18165	0.21087	0.23386	0.25651	0.26957	0.28417	0.31241	0.32871	0.33776	0.35177	0.36033	0.38707	0.38666	0.40122	0.41339	0.41895	0.42387	0.42105	0.43934	0.43783	0.44306	0.44394	0.45333	0.45205	0.45286	0.46397	0.47834	0.47736	0.4859	0.50014	0.48616	0.49073	0.48617	0.49294	0.50314	0.49867	0.511	0.50684	0.51458	0.54149	0.53226	0.53814
	Cell8	0.99067	0.99601	1.014	0	0.082205	0.13935	0.18288	0.21435	0.23398	0.26362	0.27299	0.29081	0.30196	0.31328	0.33368	0.35053	0.35989	0.36335	0.38574	0.38762	0.39643	0.4028	0.39645	0.41738	0.42485	0.43153	0.42537	0.44934	0.43709	0.444	0.45049	0.45294	0.46795	0.47447	0.47844	0.48777	0.50258	0.49599	0.49987	0.50883	0.50918	0.51668	0.52578	0.51964	0.50307	0.50728	0.5098	0.50594
	Cell9	0.99048	1.0142	0.99594	0	0.10625	0.15543	0.19148	0.22531	0.24768	0.27237	0.28588	0.3188	0.31015	0.3366	0.35158	0.35261	0.35685	0.3634	0.38411	0.38317	0.39517	0.39738	0.40515	0.41665	0.41854	0.42806	0.4266	0.44029	0.43957	0.44225	0.44818	0.44557	0.45542	0.45674	0.46327	0.45501	0.46276	0.46722	0.46646	0.46291	0.46875	0.47368	0.47524	0.47838	0.48414	0.48513	0.49355	0.49607
	Cell10	0.98813	1.0071	1.0052	0	0.10397	0.16533	0.20693	0.24002	0.26821	0.28967	0.30309	0.32373	0.33634	0.35565	0.36567	0.37933	0.39263	0.42348	0.42002	0.4264	0.42412	0.42652	0.43047	0.43712	0.45071	0.45769	0.48367	0.49724	0.49851	0.5153	0.50997	0.51314	0.51095	0.51295	0.50899	0.52243	0.52621	0.51678	0.52509	0.52452	0.52514	0.52295	0.52948	0.52961	0.53399	0.54001	0.53096	0.54902
	Cell11	0.99208	1.0062	1.0022	0	0.075519	0.13087	0.16712	0.20014	0.22574	0.24858	0.26392	0.27634	0.29636	0.30679	0.31145	0.31812	0.32164	0.32844	0.34047	0.34526	0.34866	0.36157	0.37245	0.37751	0.37958	0.38987	0.38768	0.39342	0.3936	0.3855	0.39163	0.40799	0.40184	0.41623	0.41491	0.40725	0.41454	0.40891	0.42353	0.41864	0.4268	0.43227	0.4304	0.43879	0.43373	0.43437	0.44066	0.44
	Cell12	1.002	0.99413	1.0039	0	0.15306	0.2304	0.30139	0.34081	0.38826	0.4197	0.44812	0.46138	0.48094	0.50599	0.51123	0.53509	0.56035	0.55917	0.56813	0.58293	0.60624	0.59643	0.60494	0.61838	0.62263	0.61881	0.64213	0.65269	0.64377	0.64977	0.64002	0.66842	0.65705	0.64862	0.66676	0.67961	0.68558	0.66467	0.66863	0.6903	0.69152	0.69128	0.68772	0.69355	0.69686	0.70289	0.70985	0.71253
	Cell13	0.98914	1.0017	1.0099	0	0.10801	0.16672	0.22788	0.26507	0.30389	0.34192	0.35818	0.38126	0.41003	0.43146	0.43299	0.46064	0.47598	0.48196	0.496	0.50557	0.51073	0.52227	0.53237	0.53057	0.5487	0.56626	0.55858	0.56495	0.5662	0.56726	0.57009	0.58725	0.59332	0.59139	0.59103	0.60151	0.61343	0.61161	0.61708	0.61118	0.62372	0.6202	0.6051	0.61801	0.61409	0.61662	0.62241	0.61674
	Cell14	1.0087	0.99737	0.99348	0	0.074837	0.1192	0.16764	0.20569	0.23285	0.27398	0.29151	0.32209	0.33604	0.36338	0.38262	0.39571	0.41913	0.43026	0.44843	0.45505	0.48013	0.46809	0.49431	0.49829	0.50395	0.51851	0.52676	0.54679	0.55582	0.55738	0.56386	0.57549	0.59048	0.5913	0.60013	0.60215	0.62038	0.62764	0.64149	0.65068	0.6528	0.65245	0.65448	0.65831	0.66422	0.66064	0.67397	0.68492
	Cell15	0.96982	0.99823	1.0339	0	0.10638	0.15392	0.21358	0.24949	0.2955	0.31357	0.33638	0.3644	0.37412	0.39583	0.41223	0.44126	0.44649	0.4641	0.47205	0.47244	0.48488	0.49103	0.5093	0.50444	0.51708	0.53672	0.53946	0.53724	0.5551	0.5337	0.56274	0.53888	0.54087	0.57257	0.59535	0.61201	0.60218	0.58396	0.58254	0.59617	0.61164	0.59839	0.62144	0.61559	0.61659	0.62908	0.62581	0.61994
	Cell16	0.98079	1.0092	1.011	0	0.12889	0.20224	0.25123	0.29314	0.32256	0.35512	0.37368	0.39823	0.42673	0.43109	0.44717	0.45167	0.46435	0.48053	0.49196	0.51265	0.50913	0.50979	0.5218	0.53459	0.54667	0.55279	0.55767	0.57603	0.57442	0.58112	0.595	0.58843	0.57294	0.58602	0.59885	0.60349	0.62015	0.6097	0.6318	0.6287	0.63308	0.63117	0.65372	0.6523	0.65046	0.66058	0.65017	0.65714
	Cell17	0.99629	1.0142	0.98954	0	0.11959	0.1922	0.24858	0.29444	0.32946	0.36454	0.3849	0.40244	0.4222	0.42755	0.43632	0.44966	0.46136	0.46705	0.4921	0.49869	0.50311	0.52394	0.52815	0.53191	0.54669	0.5585	0.59668	0.60459	0.60606	0.61818	0.62341	0.62777	0.63663	0.63759	0.65395	0.6562	0.66499	0.66434	0.67357	0.67358	0.68698	0.70231	0.7109	0.686	0.72603	0.71603	0.71423	0.71164
	Cell18	1.0016	0.99598	1.0023	0	0.074419	0.13223	0.17729	0.21258	0.23677	0.27178	0.29601	0.31413	0.33659	0.34972	0.36909	0.37753	0.39203	0.40003	0.41499	0.42329	0.43383	0.45172	0.449	0.4666	0.48018	0.48953	0.49743	0.50638	0.51481	0.51609	0.52047	0.51719	0.53269	0.54014	0.53527	0.54845	0.54891	0.55158	0.55648	0.56314	0.5591	0.57043	0.56964	0.57292	0.58298	0.58754	0.58564	0.58627
	Cell19	1.0033	0.99833	0.99816	0	0.072284	0.11723	0.154	0.18598	0.22246	0.24084	0.26773	0.28617	0.30458	0.32823	0.33409	0.34827	0.35741	0.36895	0.38446	0.38994	0.40484	0.40613	0.43119	0.43218	0.43069	0.44285	0.45821	0.45919	0.46449	0.48349	0.48478	0.47388	0.48209	0.49211	0.50772	0.50501	0.51741	0.53401	0.53406	0.5411	0.53922	0.5506	0.53446	0.55416	0.55995	0.56319	0.54113	0.54739
[truncated: 52 more columns]

## Sheet: Extended data Fig.1C
Normalized fluorescence intensity
	Timepoint1	Timepoint2	Timepoint3	Timepoint4	Timepoint5	Timepoint6	Timepoint7	Timepoint8	Timepoint9	Timepoint10	Timepoint11	Timepoint12	Timepoint13	Timepoint14	Timepoint15	Timepoint16	Timepoint17	Timepoint18	Timepoint19	Timepoint20	Timepoint21	Timepoint22	Timepoint23	Timepoint24	Timepoint25	Timepoint26	Timepoint27	Timepoint28	Timepoint29	Timepoint30	Timepoint31	Timepoint32	Timepoint33	Timepoint34	Timepoint35	Timepoint36	Timepoint37	Timepoint38	Timepoint39	Timepoint40	Timepoint41	Timepoint42	Timepoint43	Timepoint44	Timepoint45	Timepoint46	Timepoint47	Timepoint48	Timepoint49
Cell1	1.0039	0.99598	0	0.041327	0.069054	0.10787	0.14715	0.15849	0.18321	0.19953	0.21596	0.22738	0.26201	0.2705	0.29641	0.29852	0.31699	0.32788	0.3518	0.35636	0.37127	0.37315	0.38571	0.3951	0.41012	0.42497	0.41423	0.42847	0.44452	0.4544	0.46371	0.4675	0.46558	0.4843	0.48691	0.50305	0.50083	0.51425	0.52264	0.53147	0.52887	0.53204	0.54035	0.55425	0.55946	0.56096	0.55806	0.56347	0.57179
Cell2	0.99086	1.0095	0	0.056541	0.10504	0.14097	0.17223	0.19244	0.21703	0.25786	0.26946	0.28449	0.29644	0.31241	0.33151	0.34362	0.34918	0.36907	0.38121	0.39583	0.39243	0.41159	0.42594	0.42793	0.43742	0.44273	0.46057	0.48042	0.48744	0.49602	0.5094	0.52748	0.53151	0.51773	0.53628	0.53934	0.54681	0.55624	0.55724	0.55366	0.56797	0.58086	0.56987	0.5924	0.57801	0.58043	0.59173	0.57905	0.59542
Cell3	0.99491	1.0052	0	0.012979	0.015481	0.0096201	0.0058814	0.015771	0.0050531	0.00092511	-0.023607	-0.0065698	0.018384	0.010762	-0.01647	0.016413	0.043162	0.041983	0.057414	0.073396	0.086559	0.1065	0.10575	0.13264	0.12738	0.12014	0.12214	0.14522	0.15519	0.1915	0.19354	0.21018	0.22662	0.22745	0.23212	0.25148	0.25507	0.26049	0.24967	0.26489	0.25908	0.27749	0.27953	0.2843	0.30214	0.31696	0.2972	0.2944	0.3078
Cell4	0.99971	1.0003	0	0.066605	0.12049	0.16895	0.20866	0.2397	0.26819	0.29951	0.32718	0.36203	0.36997	0.39926	0.41622	0.43671	0.45958	0.46936	0.47824	0.48864	0.50196	0.51658	0.5061	0.53302	0.52904	0.54696	0.56333	0.57369	0.58666	0.60446	0.60648	0.61517	0.63093	0.63673	0.63641	0.64163	0.64269	0.64266	0.65759	0.65582	0.67356	0.68516	0.68591	0.67934	0.68338	0.70056	0.71055	0.71011	0.72409
Cell5	0.99991	1.0001	0	0.05799	0.075268	0.10314	0.14633	0.15474	0.17737	0.1966	0.2251	0.23928	0.25609	0.26852	0.28221	0.29405	0.31041	0.32146	0.33458	0.34864	0.35142	0.35855	0.38581	0.38993	0.39238	0.39916	0.41796	0.42816	0.44968	0.45003	0.45745	0.45628	0.46953	0.47328	0.46988	0.48681	0.48149	0.49356	0.49869	0.49862	0.51208	0.51847	0.51649	0.52124	0.51111	0.52517	0.53197	0.54347	0.53898
Cell6	1.0066	0.99332	0	0.074301	0.15309	0.14057	0.19659	0.2119	0.25179	0.26809	0.30959	0.31188	0.31784	0.34205	0.34065	0.36296	0.38066	0.40649	0.42162	0.41175	0.41723	0.41176	0.44475	0.45721	0.4653	0.47365	0.4953	0.50384	0.47296	0.49954	0.50836	0.51942	0.52514	0.54569	0.57831	0.55529	0.55075	0.57134	0.55356	0.55185	0.55388	0.55507	0.57212	0.59322	0.62622	0.6064	0.62447	0.6264	0.61693
Cell7	0.99935	1.0007	0	0.049362	0.09339	0.12653	0.15982	0.19193	0.22267	0.2399	0.27228	0.28508	0.31197	0.33812	0.3463	0.3576	0.3724	0.38286	0.40885	0.40136	0.42296	0.44327	0.44369	0.45554	0.45681	0.46561	0.47798	0.48838	0.49374	0.50068	0.51486	0.52518	0.52757	0.52209	0.53609	0.53469	0.544	0.55473	0.55602	0.57007	0.5696	0.5608	0.5717	0.57136	0.57746	0.59714	0.59159	0.59587	0.60802
Cell8	0.98679	1.0139	0	0.04858	0.090822	0.12847	0.15604	0.18154	0.21123	0.24258	0.27385	0.28901	0.31685	0.32818	0.34367	0.36653	0.38792	0.39757	0.40851	0.41716	0.42724	0.44503	0.44621	0.44746	0.47213	0.49292	0.49564	0.49705	0.51202	0.52583	0.51972	0.54436	0.54283	0.54791	0.56352	0.57831	0.56643	0.58356	0.58103	0.60569	0.60545	0.59372	0.61046	0.61511	0.6347	0.6417	0.62946	0.64602	0.64201
Cell9	1.0033	0.99663	0	0.026233	0.051025	0.080329	0.10787	0.1335	0.15339	0.17075	0.19698	0.20768	0.22559	0.24893	0.26322	0.27153	0.28565	0.29405	0.30418	0.3293	0.33402	0.34121	0.35954	0.35904	0.37887	0.3772	0.39143	0.40248	0.40943	0.42329	0.43452	0.43567	0.43523	0.45053	0.46291	0.45795	0.4742	0.48477	0.47626	0.49351	0.49057	0.51028	0.51257	0.51895	0.52157	0.53222	0.53347	0.54441	0.54633
Cell10	1.0054	0.99453	0	0.053272	0.084866	0.10471	0.13171	0.1659	0.18234	0.19701	0.2215	0.23624	0.25867	0.27275	0.28839	0.30745	0.32659	0.32888	0.3444	0.36407	0.3697	0.37978	0.38923	0.41182	0.4222	0.4299	0.44333	0.44701	0.46675	0.46753	0.46964	0.48282	0.48464	0.49165	0.50035	0.50332	0.51184	0.52152	0.52355	0.52769	0.53704	0.55919	0.55065	0.55019	0.55835	0.56814	0.57298	0.58519	0.58261
Cell11	1.0031	0.99688	0	0.060501	0.10168	0.1445	0.17477	0.21173	0.23861	0.25869	0.27924	0.29497	0.32249	0.3307	0.35454	0.37238	0.38078	0.38363	0.4009	0.42292	0.4343	0.43953	0.45907	0.46036	0.47795	0.48878	0.49352	0.50424	0.50123	0.52105	0.531	0.52474	0.53926	0.54602	0.55879	0.55046	0.5657	0.56631	0.58435	0.59324	0.58252	0.59547	0.60688	0.61539	0.62027	0.62739	0.62552	0.63872	0.6423
Cell12	1.0053	0.99452	0	0.081351	0.14216	0.19678	0.24011	0.27451	0.29115	0.32054	0.35385	0.38161	0.38605	0.40344	0.42766	0.42669	0.44612	0.46291	0.47464	0.492	0.4944	0.49586	0.52269	0.54455	0.55118	0.54426	0.55421	0.56148	0.56657	0.57636	0.5864	0.60302	0.60292	0.62491	0.64669	0.65309	0.66695	0.66094	0.65916	0.67482	0.67121	0.66993	0.68439	0.67814	0.684	0.69941	0.69394	0.70679	0.70893
Cell13	0.98829	1.0119	0	0.089859	0.16233	0.23023	0.2602	0.29089	0.32801	0.35263	0.38809	0.40816	0.4308	0.46255	0.48075	0.49149	0.49449	0.51753	0.53053	0.52341	0.56079	0.57636	0.57458	0.58168	0.59746	0.58933	0.6115	0.60526	0.61567	0.61566	0.6478	0.65419	0.67367	0.69028	0.70675	0.71476	0.72865	0.73242	0.7385	0.7291	0.71871	0.73834	0.74656	0.75809	0.76845	0.7726	0.76445	0.77166	0.77742
Cell14	0.98396	1.0162	0	0.045792	0.09257	0.14506	0.172	0.21211	0.23414	0.26643	0.28559	0.29858	0.31619	0.35404	0.37039	0.38032	0.3676	0.38111	0.40269	0.39828	0.40009	0.41329	0.40503	0.43721	0.44888	0.41749	0.44117	0.43177	0.463	0.45587	0.48193	0.49437	0.48942	0.47138	0.49971	0.49155	0.50536	0.48802	0.49931	0.51477	0.50925	0.52826	0.52323	0.52781	0.53605	0.50764	0.52003	0.52786	0.5257
Cell15	0.99918	1.0008	0	0.093077	0.16982	0.21941	0.27059	0.30851	0.34735	0.37569	0.40812	0.42923	0.44761	0.47231	0.49927	0.52885	0.5391	0.54077	0.57151	0.58928	0.58942	0.60769	0.62352	0.63702	0.63298	0.66218	0.66665	0.67347	0.68369	0.70877	0.70974	0.71917	0.73445	0.77812	0.76107	0.76931	0.77468	0.79238	0.81329	0.79434	0.82073	0.82433	0.82259	0.81909	0.81971	0.83299	0.84636	0.845	0.84418
Cell16	0.97934	1.0213	0	0.049488	0.08311	0.1144	0.14751	0.16992	0.18777	0.21737	0.23189	0.25027	0.26988	0.28268	0.30414	0.32005	0.33121	0.34923	0.36188	0.37509	0.38997	0.40397	0.4154	0.4339	0.43809	0.45172	0.46468	0.48069	0.49397	0.49166	0.50026	0.51927	0.51686	0.53193	0.54769	0.54704	0.5507	0.5472	0.56402	0.56965	0.57718	0.57676	0.59018	0.59711	0.59894	0.60677	0.61967	0.61997	0.62723
Cell17	1.0097	0.99006	0	0.053988	0.082194	0.11938	0.14022	0.17823	0.19646	0.21215	0.22006	0.24314	0.26069	0.28627	0.29998	0.29941	0.31651	0.34181	0.333	0.34443	0.35445	0.36413	0.3711	0.37911	0.40817	0.39519	0.40401	0.40515	0.42809	0.42807	0.42612	0.43192	0.43717	0.45373	0.46512	0.45413	0.47212	0.4689	0.47492	0.48939	0.46593	0.47483	0.49685	0.48084	0.47467	0.48415	0.48442	0.48901	0.48858
Cell18	0.96926	1.0314	0	0.057991	0.10236	0.14039	0.18181	0.21474	0.24159	0.26069	0.2836	0.30308	0.32196	0.34118	0.35788	0.37758	0.38944	0.39969	0.42053	0.43452	0.44453	0.4577	0.47112	0.48176	0.49226	0.4969	0.51816	0.52077	0.52833	0.53605	0.54008	0.56002	0.5636	0.57611	0.58541	0.59849	0.61468	0.62806	0.62843	0.6369	0.64011	0.66214	0.65908	0.65671	0.65515	0.66774	0.67171	0.68034	0.69482
Cell19	1.01	0.98982	0	0.070181	0.10267	0.15555	0.15814	0.20362	0.24178	0.2491	0.28876	0.28134	0.3018	0.31371	0.33249	0.33002	0.36108	0.3612	0.38463	0.38942	0.41134	0.44564	0.44037	0.44884	0.47219	0.47245	0.50685	0.50189	0.49919	0.5004	0.51831	0.52518	0.5513	0.56388	0.53428	0.55577	0.60901	0.59066	0.59278	0.60497	0.61806	0.59171	0.60388	0.63013	0.5898	0.62982	0.60823	0.61003	0.64913
Cell20	0.99691	1.0032	0	0.050833	0.085776	0.10791	0.14324	0.17365	0.18214	0.20637	0.23406	0.24116	0.25743	0.28638	0.29234	0.30218	0.33227	0.32422	0.34355	0.35982	0.36443	0.37908	0.37259	0.38124	0.39962	0.41461	0.41836	0.42076	0.423	0.42939	0.43523	0.4362	0.45062	0.43189	0.45736	0.47827	0.4794	0.48934	0.498	0.48663	0.51844	0.51978	0.51867	0.52777	0.53788	0.52737	0.55891	0.53161	0.54307
Cell21	1.0112	0.98868	0	0.075357	0.12844	0.17561	0.2217	0.26509	0.28792	0.32522	0.35327	0.37267	0.39307	0.40423	0.42348	0.44885	0.46277	0.47969	0.49374	0.49989	0.51868	0.54825	0.53696	0.54777	0.56323	0.5539	0.57228	0.58332	0.59214	0.59621	0.59298	0.61285	0.62508	0.63542	0.63738	0.63705	0.63489	0.64059	0.64083	0.65407	0.66541	0.66585	0.66707	0.6737	0.67315	0.6835	0.67667	0.6814	0.68066
Cell22	1.0094	0.99039	0	0.055886	0.11628	0.15273	0.20886	0.21804	0.24832	0.28428	0.2966	0.32469	0.3368	0.35537	0.3551	0.39792	0.40958	0.41898	0.42377	0.43678	0.45193	0.45942	0.45651	0.47979	0.49296	0.49673	0.49949	0.50973	0.51118	0.52543	0.52802	0.55165	0.56236	0.56252	0.58244	0.58216	0.58123	0.60797	0.60713	0.62927	0.62703	0.62746	0.64225	0.64411	0.64663	0.65296	0.6472	0.63727	0.65673
Cell23	0.97435	1.027	0	0.094878	0.13104	0.17212	0.21278	0.22493	0.25895	0.29288	0.29452	0.31961	0.34516	0.34678	0.37009	0.39289	0.40511	0.40076	0.40908	0.43779	0.44676	0.45856	0.45352	0.46939	0.49546	0.49417	0.5104	0.52389	0.5116	0.53328	0.52868	0.54708	0.55732	0.55864	0.55249	0.54463	0.56728	0.56232	0.57787	0.56776	0.57097	0.56732	0.57636	0.56695	0.57936	0.58978	0.58233	0.56843	0.57238
[truncated: 101 more columns]

## Sheet: Fig.2D
G-ZR signal at condensates
	0.082249	0.081875	0.081306	0.080874	0.080744	0.080882	0.081085	0.081201	0.081313	0.08163	0.082301	0.083329	0.084611	0.086043	0.087592	0.089245	0.091116	0.093375	0.096131	0.099222	0.1022	0.10453	0.1059	0.10627	0.10584	0.10497	0.10406	0.10341	0.10316	0.10334	0.10389	0.10468	0.10544	0.10568	0.10501	0.10347	0.10153	0.099894	0.099016	0.098971	0.099512	0.1004	0.10149	0.1026	0.10344	0.10377	0.10359	0.10317	0.10273
	0.082565	0.082413	0.081908	0.08142	0.081221	0.081368	0.081677	0.081966	0.082265	0.082773	0.083682	0.084968	0.086446	0.087971	0.089479	0.091025	0.092762	0.094837	0.097304	0.099993	0.10255	0.1046	0.10589	0.10642	0.10628	0.10568	0.10488	0.10411	0.10352	0.10323	0.10337	0.10395	0.10469	0.10506	0.10464	0.10336	0.10166	0.10017	0.099314	0.099277	0.099879	0.10093	0.10222	0.10352	0.10449	0.10496	0.10496	0.10475	0.10444
	0.082822	0.082955	0.082668	0.082321	0.08218	0.08238	0.082742	0.083104	0.083499	0.084171	0.085318	0.086895	0.088667	0.090402	0.091989	0.093472	0.095018	0.096728	0.098671	0.10069	0.10261	0.10425	0.10549	0.10624	0.10646	0.10617	0.10554	0.10477	0.10404	0.10351	0.1033	0.10349	0.10389	0.10412	0.10386	0.1031	0.10212	0.10123	0.10071	0.1006	0.10094	0.10164	0.10258	0.10354	0.10427	0.10469	0.10486	0.10492	0.10487
	0.082896	0.083179	0.083107	0.082963	0.083047	0.083447	0.084001	0.084554	0.085137	0.086004	0.087337	0.089123	0.091101	0.092986	0.094621	0.096001	0.097262	0.098516	0.099811	0.10109	0.10231	0.1035	0.10462	0.10557	0.10614	0.10622	0.10589	0.10534	0.10474	0.10421	0.10383	0.10364	0.10353	0.10338	0.10313	0.10284	0.10264	0.10252	0.10247	0.10242	0.10246	0.10262	0.10289	0.10315	0.10331	0.10339	0.10351	0.10371	0.10385
	0.082711	0.08299	0.083058	0.083155	0.08355	0.084292	0.085209	0.086117	0.087048	0.088173	0.089641	0.091419	0.093336	0.09515	0.096691	0.097924	0.098891	0.099682	0.10036	0.10095	0.10157	0.10232	0.10328	0.10434	0.10525	0.10573	0.10581	0.10561	0.10528	0.1049	0.10447	0.10396	0.10339	0.10285	0.10247	0.10238	0.10263	0.10306	0.10344	0.10363	0.10364	0.10352	0.10328	0.10289	0.10241	0.10197	0.10176	0.10178	0.10181
	0.082269	0.082584	0.082853	0.083273	0.084032	0.085126	0.086398	0.087676	0.088947	0.090306	0.09177	0.093327	0.094896	0.096399	0.097751	0.098845	0.099624	0.10008	0.10031	0.10044	0.10064	0.10109	0.1019	0.10299	0.1041	0.10492	0.10536	0.10548	0.10542	0.10519	0.10473	0.10403	0.10318	0.10239	0.10186	0.10173	0.10201	0.10255	0.10314	0.10359	0.10382	0.10378	0.10343	0.10279	0.10197	0.10119	0.10062	0.10027	0.099938
	0.081809	0.082365	0.082999	0.083813	0.084915	0.086261	0.087713	0.089175	0.090618	0.092053	0.093425	0.094672	0.095812	0.096945	0.0981	0.099132	0.099859	0.10017	0.10018	0.10007	0.10007	0.10035	0.10105	0.10211	0.10327	0.10425	0.10488	0.10521	0.10532	0.10518	0.1047	0.10386	0.10286	0.10195	0.10134	0.10109	0.10119	0.10156	0.1021	0.10267	0.10311	0.10326	0.10309	0.10263	0.10201	0.10137	0.10075	0.10013	0.0994
	0.081637	0.082544	0.083548	0.084697	0.085999	0.087435	0.088906	0.090366	0.09184	0.093287	0.094612	0.095704	0.096605	0.09752	0.098573	0.099617	0.10037	0.10067	0.10059	0.10037	0.10022	0.10036	0.1009	0.10186	0.10301	0.10402	0.10475	0.10522	0.10545	0.10535	0.1048	0.10382	0.10266	0.10163	0.10094	0.1006	0.10057	0.10081	0.10128	0.10186	0.10234	0.10257	0.10257	0.10248	0.10241	0.10231	0.102	0.10133	0.10026
	0.081744	0.082954	0.084169	0.085402	0.086715	0.088087	0.089495	0.090919	0.092403	0.093937	0.095375	0.096573	0.097544	0.09849	0.099567	0.10066	0.10149	0.10185	0.10177	0.10143	0.10108	0.10098	0.10134	0.10219	0.10329	0.10436	0.1052	0.10581	0.10616	0.10612	0.10552	0.10442	0.10306	0.10182	0.10093	0.10047	0.10039	0.10069	0.10128	0.10193	0.10241	0.10259	0.10264	0.1028	0.1032	0.10362	0.10364	0.10296	0.1016
	0.081876	0.083304	0.084604	0.085801	0.086977	0.088209	0.089526	0.090926	0.092455	0.0941	0.095748	0.097232	0.098483	0.099634	0.10083	0.10204	0.10303	0.10353	0.1035	0.10305	0.10248	0.10218	0.10237	0.10313	0.1042	0.1053	0.10624	0.107	0.10753	0.10763	0.10714	0.10608	0.10462	0.1031	0.10183	0.10103	0.10085	0.10128	0.10214	0.10305	0.10364	0.10381	0.10381	0.10401	0.10454	0.10508	0.10514	0.10434	0.10273
	0.081802	0.083416	0.084859	0.086081	0.087179	0.088304	0.089543	0.090917	0.092467	0.09418	0.095986	0.097712	0.099261	0.10065	0.10202	0.10339	0.1046	0.10536	0.10549	0.10508	0.10449	0.10413	0.10428	0.10492	0.10579	0.10671	0.10759	0.10846	0.10918	0.10957	0.10942	0.10862	0.10725	0.10552	0.1038	0.10251	0.10205	0.1025	0.1036	0.10479	0.1056	0.10587	0.10588	0.106	0.10633	0.10663	0.10643	0.10541	0.10365
	0.081581	0.083308	0.084934	0.086329	0.087544	0.0887	0.089939	0.091323	0.092876	0.094576	0.096405	0.098239	0.099929	0.10146	0.10294	0.10447	0.10594	0.10705	0.10754	0.10745	0.10714	0.10698	0.10711	0.10744	0.10779	0.10816	0.10873	0.10958	0.11055	0.11133	0.11163	0.11122	0.11002	0.1082	0.10617	0.10452	0.10379	0.10417	0.10533	0.10666	0.10761	0.10801	0.10808	0.10811	0.10816	0.10804	0.10746	0.10624	0.10448
	0.081525	0.083174	0.084922	0.086573	0.088045	0.089399	0.090763	0.092213	0.093764	0.095423	0.097166	0.09892	0.10056	0.10206	0.10355	0.10518	0.10689	0.10841	0.10943	0.10993	0.11011	0.11024	0.11027	0.11005	0.10956	0.10913	0.1092	0.10997	0.11118	0.11237	0.11305	0.11288	0.11179	0.10998	0.10794	0.1063	0.10562	0.10603	0.10719	0.10848	0.10938	0.10976	0.1098	0.10969	0.10943	0.10891	0.10802	0.10671	0.10512
	0.081961	0.083428	0.085201	0.087104	0.0889	0.090533	0.092036	0.093516	0.095014	0.096571	0.098166	0.099735	0.10119	0.10252	0.10393	0.10559	0.1075	0.1094	0.11097	0.11208	0.11277	0.11309	0.11292	0.11209	0.11075	0.10952	0.10908	0.10971	0.11109	0.11252	0.11334	0.1132	0.11208	0.11033	0.10854	0.10731	0.10704	0.10774	0.10901	0.11023	0.11097	0.11114	0.11093	0.11052	0.10993	0.10908	0.108	0.10674	0.10538
	0.082959	0.084276	0.086043	0.088138	0.090255	0.092142	0.093712	0.095063	0.096353	0.097699	0.099113	0.1005	0.10175	0.10295	0.10428	0.10595	0.10798	0.11015	0.1121	0.11364	0.11462	0.115	0.11463	0.11341	0.11158	0.10983	0.10898	0.10937	0.11066	0.11205	0.11277	0.11247	0.11125	0.10962	0.10821	0.10754	0.10784	0.10896	0.11045	0.11171	0.11232	0.11221	0.11162	0.11077	0.10977	0.10865	0.10748	0.10633	0.10523
	0.084181	0.085397	0.087152	0.089362	0.091712	0.093785	0.095367	0.096509	0.097465	0.098498	0.099687	0.10092	0.10211	0.10332	0.10472	0.10648	0.10859	0.11085	0.11294	0.11456	0.11556	0.1159	0.11549	0.11428	0.11245	0.11062	0.10956	0.10965	0.1106	0.11165	0.11206	0.11153	0.11026	0.10877	0.10769	0.10744	0.10812	0.1095	0.11114	0.11247	0.11305	0.11276	0.11182	0.11055	0.10917	0.1078	0.10658	0.10559	0.10477
	0.085141	0.086282	0.087934	0.090109	0.092534	0.09476	0.096447	0.097546	0.098303	0.099039	0.099946	0.10103	0.10226	0.10367	0.10533	0.10728	0.10942	0.11159	0.11351	0.1149	0.11567	0.11589	0.11561	0.1148	0.11346	0.112	0.11103	0.11093	0.11151	0.11212	0.11216	0.11141	0.1101	0.10874	0.10783	0.10769	0.10836	0.10964	0.11118	0.11247	0.11303	0.11271	0.11162	0.11013	0.10851	0.10699	0.10573	0.1049	0.10439
	0.085616	0.086707	0.088216	0.090176	0.092451	0.094749	0.096693	0.098106	0.099024	0.099677	0.10035	0.10125	0.1025	0.10414	0.10609	0.10821	0.11032	0.11223	0.1137	0.1146	0.11497	0.11507	0.11506	0.11487	0.11433	0.11357	0.11303	0.11302	0.11343	0.11375	0.11354	0.11268	0.1114	0.11011	0.10918	0.10886	0.10919	0.11007	0.11127	0.11237	0.11292	0.11266	0.11166	0.11019	0.10854	0.10699	0.10579	0.10508	0.1048
	0.085727	0.086871	0.088283	0.089935	0.091853	0.093998	0.096197	0.098132	0.099556	0.10044	0.10103	0.10176	0.10292	0.10462	0.10669	0.10886	0.11082	0.11237	0.11334	0.11371	0.11372	0.11379	0.11416	0.11466	0.11497	0.11499	0.115	0.11527	0.11574	0.11603	0.11584	0.11511	0.114	0.11279	0.11176	0.1111	0.11099	0.11143	0.11229	0.1132	0.11373	0.11357	0.11272	0.11138	0.10985	0.10841	0.10731	0.10667	0.10641
	0.085827	0.087093	0.08845	0.089771	0.091217	0.093029	0.095277	0.097627	0.099602	0.10087	0.10158	0.10222	0.10323	0.1048	0.10676	0.10879	0.11055	0.1118	0.11242	0.1125	0.11243	0.11269	0.11352	0.11464	0.1156	0.11621	0.11664	0.11719	0.11783	0.11831	0.11843	0.11807	0.11731	0.11623	0.11507	0.11412	0.11367	0.11384	0.11452	0.11532	0.1158	0.11564	0.11482	0.11355	0.11211	0.11079	0.10979	0.10914	0.10871
	0.086087	0.08737	0.088646	0.089728	0.09083	0.092362	0.094524	0.097036	0.099306	0.10089	0.10181	0.10248	0.10338	0.10473	0.10644	0.10821	0.10978	0.11087	0.11138	0.11148	0.11159	0.11221	0.11345	0.11498	0.11632	0.11726	0.11798	0.11875	0.11967	0.12057	0.12122	0.12143	0.12105	0.12008	0.11876	0.11753	0.11683	0.11686	0.1174	0.11804	0.11828	0.11791	0.11695	0.11564	0.11424	0.113	0.11204	0.11132	0.1107
	0.086356	0.08746	0.0886	0.089654	0.090795	0.092374	0.09455	0.097076	0.099423	0.10116	0.10226	0.10299	0.10379	0.10491	0.10632	0.10788	0.10929	0.1103	0.11082	0.11102	0.11134	0.11218	0.11361	0.1153	0.11683	0.11803	0.11909	0.12028	0.12175	0.12334	0.12474	0.12554	0.12544	0.12444	0.12285	0.12127	0.12022	0.11989	0.12003	0.12019	0.11997	0.11924	0.11812	0.11683	0.11553	0.11437	0.1134	0.1126	0.1119
	0.086336	0.08712	0.08822	0.089523	0.091111	0.0931	0.095504	0.098093	0.10044	0.10223	0.10336	0.10408	0.10472	0.10556	0.10672	0.1081	0.10942	0.11042	0.11097	0.11121	0.11155	0.11233	0.11364	0.11529	0.11696	0.11854	0.12018	0.12216	0.12457	0.12717	0.12942	0.13073	0.13076	0.12955	0.1276	0.12555	0.12389	0.12281	0.12212	0.12148	0.12065	0.11958	0.11844	0.1173	0.11619	0.11512	0.11412	0.11329	0.11262
	0.085999	0.086547	0.087767	0.089538	0.09174	0.094279	0.097024	0.099736	0.10209	0.10382	0.10486	0.10538	0.10573	0.10626	0.10719	0.10844	0.10975	0.11083	0.11152	0.11186	0.11215	0.11271	0.11375	0.11526	0.11715	0.11933	0.12191	0.12506	0.12875	0.13254	0.13565	0.13733	0.13728	0.13574	0.13334	0.1307	0.12822	0.12607	0.12426	0.12267	0.12121	0.11988	0.11871	0.11767	0.11668	0.11565	0.11465	0.11382	0.11316
	0.085892	0.086385	0.087815	0.090012	0.092719	0.095688	0.098695	0.10146	0.1037	0.10522	0.10599	0.10622	0.10628	0.10656	0.10728	0.10841	0.10972	0.11096	0.11194	0.11262	0.11308	0.11357	0.11441	0.11588	0.11817	0.12131	0.12529	0.13009	0.13544	0.14065	0.14468	0.14663	0.14628	0.1441	0.14089	0.13729	0.13367	0.13021	0.12714	0.12456	0.12246	0.12074	0.11931	0.1181	0.11698	0.11589	0.1149	0.11408	0.11339
	0.08675	0.087314	0.088869	0.091257	0.094171	0.0973	0.10033	0.10295	0.10488	0.10598	0.10635	0.10628	0.10616	0.10634	0.10694	0.10794	0.1092	0.11059	0.11197	0.11318	0.1141	0.11479	0.11569	0.11743	0.12056	0.12526	0.13141	0.13866	0.14641	0.15364	0.15898	0.1613	0.16033	0.15675	0.15169	0.1461	0.14051	0.1353	0.13078	0.12711	0.12423	0.12187	0.11989	0.11821	0.11681	0.11562	0.11464	0.11385	0.11307
	0.088915	0.08958	0.091082	0.093365	0.096152	0.0991	0.10184	0.10404	0.10548	0.10608	0.10603	0.10569	0.10548	0.10565	0.10625	0.10721	0.10843	0.10994	0.11169	0.11345	0.11494	0.11609	0.11743	0.11994	0.12459	0.13175	0.14115	0.15207	0.16341	0.17367	0.18101	0.18385	0.18173	0.17553	0.16694	0.15763	0.14875	0.14097	0.13463	0.1297	0.12587	0.12274	0.1201	0.11792	0.11622	0.11494	0.11397	0.11319	0.11236
	0.091986	0.092702	0.09402	0.095977	0.098353	0.1008	0.10299	0.10463	0.10558	0.10575	0.10537	0.10479	0.10449	0.10469	0.10541	0.10648	0.10782	0.10951	0.11156	0.11375	0.11576	0.11753	0.11968	0.12352	0.13037	0.14086	0.15462	0.17044	0.18662	0.2009	0.21074	0.214	0.21	0.19987	0.18613	0.17147	0.15799	0.14682	0.13825	0.13192	0.12715	0.12334	0.12015	0.11758	0.11561	0.11417	0.11313	0.11235	0.11161
	0.095107	0.09582	0.096865	0.09836	0.10015	0.10194	0.10351	0.10467	0.1053	0.1053	0.10475	0.10405	0.10369	0.10396	0.10487	0.1062	0.10781	0.10974	0.11202	0.11452	0.11696	0.11938	0.12258	0.12803	0.13739	0.15153	0.17009	0.19149	0.21313	0.23178	0.24406	0.24729	0.24076	0.22603	0.20646	0.18586	0.16729	0.15238	0.14143	0.13372	0.12817	0.12387	0.12032	0.1174	0.11513	0.11344	0.11226	0.11151	0.111
	0.097576	0.098206	0.09894	0.099912	0.10106	0.10221	0.10329	0.1042	0.1048	0.10487	0.10442	0.1038	0.10354	0.10397	0.1051	0.10668	0.10854	0.11068	0.11312	0.11577	0.11852	0.12154	0.12575	0.13272	0.1442	0.16139	0.18408	0.21039	0.23692	0.25934	0.27341	0.27617	0.26704	0.24812	0.2235	0.19783	0.17489	0.15674	0.1437	0.13485	0.12878	0.12423	0.12048	0.11732	0.11475	0.11283	0.11155	0.11088	0.11058
	0.099081	0.099631	0.10005	0.1005	0.10106	0.10174	0.10255	0.10346	0.10424	0.10461	0.10448	0.10418	0.10418	0.10483	0.10611	0.10781	0.10978	0.11198	0.11442	0.11704	0.11991	0.12341	0.12844	0.13646	0.14922	0.16804	0.19299	0.22212	0.25146	0.27593	0.29073	0.2928	0.28185	0.26037	0.23282	0.2042	0.17865	0.15852	0.14421	0.13477	0.12857	0.12412	0.12045	0.11723	0.11456	0.11258	0.11134	0.11073	0.11047
	0.099763	0.10024	0.10039	0.10043	0.10055	0.10092	0.10165	0.10269	0.10375	0.10453	0.10492	0.1051	0.10546	0.10628	0.10759	0.10925	0.11118	0.11329	0.11552	0.11792	0.12072	0.12448	0.13005	0.13863	0.15166	0.1704	0.19508	0.22389	0.25287	0.27682	0.29094	0.29242	0.28108	0.25944	0.2318	0.20306	0.17729	0.15695	0.1426	0.13331	0.1275	0.12349	0.12016	0.11717	0.11465	0.11283	0.11174	0.11113	0.1107
	0.099932	0.10038	0.10034	0.1001	0.09995	0.10014	0.10083	0.10194	0.10322	0.10443	0.1054	0.1062	0.10701	0.10801	0.10929	0.11085	0.11264	0.11453	0.11642	0.11841	0.12093	0.12468	0.13043	0.13904	0.15144	0.16859	0.19062	0.21603	0.24139	0.26219	0.27432	0.27537	0.26521	0.24588	0.22101	0.19487	0.17124	0.1525	0.13932	0.13096	0.1259	0.12252	0.11972	0.11712	0.11492	0.11337	0.11243	0.11179	0.11113
	0.099888	0.10032	0.10025	0.099921	0.09965	0.099708	0.10021	0.10116	0.10244	0.10392	0.10547	0.10696	0.10834	0.10963	0.11098	0.11247	0.11412	0.11574	0.11724	0.11875	0.12082	0.12423	0.12967	0.13766	0.14867	0.16313	0.18101	0.20108	0.22078	0.23677	0.24609	0.24693	0.23903	0.22373	0.2036	0.18202	0.1622	0.14635	0.13522	0.12823	0.12407	0.12134	0.11906	0.11694	0.11515	0.11388	0.11307	0.11241	0.11163
	0.099593	0.10014	0.10024	0.10006	0.099844	0.099781	0.099983	0.10054	0.10155	0.10307	0.105	0.1071	0.10907	0.11078	0.11233	0.1139	0.11549	0.11692	0.11805	0.1191	0.12065	0.12345	0.12808	0.13481	0.14375	0.15497	0.16827	0.18269	0.19649	0.20755	0.21401	0.21473	0.20937	0.19853	0.18377	0.16741	0.15201	0.13952	0.13074	0.12526	0.12202	0.11992	0.11822	0.11669	0.11539	0.1144	0.11366	0.11296	0.11216
	0.098844	0.09966	0.10013	0.10031	0.1003	0.10021	0.10018	0.10037	0.10103	0.10238	0.1044	0.10684	0.10922	0.11133	0.11321	0.11502	0.11672	0.11809	0.11899	0.11966	0.12068	0.12274	0.12625	0.13129	0.13781	0.14578	0.15496	0.16467	0.17372	0.18082	0.18495	0.1855	0.18218	0.17511	0.16501	0.15334	0.14202	0.13269	0.12613	0.12213	0.11985	0.1185	0.11752	0.1167	0.11594	0.11516	0.11437	0.11353	0.11266
	0.097577	0.098745	0.099616	0.10016	0.10042	0.10051	0.10051	0.10065	0.10115	0.10229	0.10418	0.10658	0.10911	0.11149	0.11373	0.11591	0.11788	0.11933	0.12009	0.12043	0.12098	0.12233	0.12466	0.12796	0.13216	0.1373	0.14332	0.14968	0.15552	0.15994	0.1624	0.16267	0.16059	0.15608	0.14936	0.14128	0.13324	0.12657	0.12195	0.11929	0.11799	0.11746	0.11729	0.11716	0.11683	0.11616	0.11518	0.11405	0.11298
	0.096074	0.09744	0.098526	0.099308	0.099876	0.10031	0.1007	0.10112	0.10173	0.10278	0.10443	0.10662	0.10906	0.11154	0.11404	0.11655	0.11879	0.12032	0.12098	0.12107	0.12124	0.12194	0.12326	0.12505	0.12735	0.13035	0.13412	0.13828	0.14204	0.14473	0.14608	0.14607	0.1447	0.14178	0.13731	0.13183	0.12634	0.12182	0.11884	0.1173	0.11681	0.11693	0.11734	0.11768	0.11761	0.11694	0.11575	0.11431	0.11296
	0.094587	0.095874	0.096974	0.097953	0.098904	0.099863	0.10079	0.10165	0.1025	0.10356	0.10506	0.10703	0.10928	0.11167	0.11421	0.11677	0.11902	0.1205	0.12104	0.12096	0.12085	0.12103	0.12152	0.1222	0.12315	0.12465	0.12687	0.12946	0.13174	0.13324	0.13386	0.13377	0.13296	0.13122	0.12847	0.12505	0.12163	0.1189	0.11716	0.11634	0.11622	0.11659	0.11721	0.11772	0.11772	0.117	0.11568	0.11407	0.11255
	0.093105	0.094152	0.095267	0.096568	0.098061	0.099635	0.10108	0.10227	0.10328	0.10437	0.10579	0.10759	0.10965	0.11185	0.11415	0.11643	0.11838	0.11959	0.11997	0.11981	0.11951	0.11931	0.11919	0.1191	0.11918	0.1197	0.12079	0.12217	0.12333	0.124	0.12425	0.12429	0.12413	0.12354	0.12236	0.12076	0.11911	0.11775	0.11679	0.11625	0.1161	0.11634	0.11685	0.11727	0.1172	0.1164	0.11498	0.1133	0.11175
	0.091622	0.092487	0.093782	0.09555	0.097641	0.099745	0.10154	0.10288	0.10391	0.10495	0.1063	0.10798	0.10989	0.11189	0.1139	0.11576	0.11722	0.11805	0.11822	0.11797	0.11756	0.11708	0.11654	0.11598	0.11555	0.11544	0.11573	0.11622	0.11664	0.11689	0.11709	0.11744	0.11794	0.11839	0.1186	0.11853	0.11824	0.11779	0.11724	0.11671	0.11638	0.11638	0.11662	0.11679	0.11648	0.11547	0.11389	0.11211	0.11054
	0.090322	0.09124	0.092804	0.095002	0.097518	0.099952	0.10191	0.10327	0.10423	0.10518	0.10641	0.108	0.10986	0.11182	0.11365	0.11519	0.1162	0.11663	0.11659	0.11624	0.11571	0.11503	0.11423	0.11341	0.11272	0.11224	0.11198	0.1119	0.11192	0.11207	0.11245	0.11316	0.11419	0.11539	0.11656	0.11747	0.11796	0.11796	0.11758	0.11704	0.11663	0.11646	0.11641	0.11621	0.11552	0.11422	0.11243	0.11055	0.10895
	0.089492	0.090579	0.092378	0.094758	0.097403	0.099882	0.10188	0.10327	0.10424	0.10512	0.10624	0.10778	0.10969	0.11176	0.11364	0.11498	0.11567	0.1158	0.11561	0.11522	0.11464	0.11385	0.11292	0.11199	0.11116	0.11045	0.10981	0.10931	0.10906	0.10917	0.1097	0.11069	0.1121	0.11376	0.11539	0.11668	0.11735	0.1174	0.11699	0.11647	0.11605	0.11576	0.11544	0.11487	0.11386	0.11236	0.11055	0.10871	0.10716
	0.089202	0.090437	0.092313	0.094639	0.097121	0.099439	0.10138	0.10284	0.10389	0.10478	0.10585	0.10736	0.1094	0.11169	0.11371	0.11502	0.11553	0.11552	0.11531	0.11502	0.11454	0.11382	0.1129	0.11195	0.11103	0.11011	0.10914	0.10822	0.10759	0.10749	0.10801	0.10918	0.11087	0.11283	0.11465	0.11592	0.11642	0.11621	0.11559	0.1149	0.11436	0.11391	0.1134	0.11265	0.11156	0.11015	0.10854	0.10698	0.10568
	0.089368	0.090692	0.092571	0.094742	0.096909	0.098888	0.1006	0.102	0.10307	0.10398	0.105	0.10651	0.10869	0.11124	0.1135	0.11494	0.11548	0.11549	0.11537	0.11526	0.11501	0.11449	0.11372	0.11283	0.11186	0.11075	0.10947	0.10817	0.10717	0.10679	0.10722	0.10847	0.11035	0.11247	0.11432	0.11544	0.11567	0.11514	0.11419	0.11319	0.11237	0.11175	0.11118	0.11046	0.10951	0.10833	0.10704	0.10582	0.10489
	0.089879	0.091332	0.093239	0.095258	0.09706	0.098563	0.099854	0.10097	0.10191	0.10272	0.10369	0.10521	0.1075	0.11025	0.11277	0.11448	0.11524	0.11539	0.11537	0.11533	0.11523	0.11493	0.11441	0.11367	0.11272	0.11152	0.11009	0.10866	0.10756	0.10716	0.10761	0.10889	0.11072	0.11269	0.1143	0.11522	0.11529	0.11462	0.11353	0.11235	0.11136	0.11063	0.11001	0.10931	0.10841	0.10734	0.1062	0.10521	0.1046
	0.090735	0.092344	0.094259	0.096055	0.097442	0.098438	0.099242	0.099989	0.10069	0.10138	0.10228	0.10377	0.10602	0.10878	0.11144	0.11342	0.11454	0.11494	0.11495	0.11481	0.11469	0.11456	0.11433	0.11386	0.11306	0.11192	0.11056	0.1093	0.1085	0.10842	0.10909	0.11033	0.11183	0.11325	0.11435	0.11497	0.11505	0.11457	0.1137	0.11272	0.11185	0.11112	0.11036	0.10941	0.10823	0.10692	0.10565	0.10466	0.10422
	0.091942	0.093616	0.095313	0.096654	0.097497	0.097999	0.09844	0.098962	0.099549	0.10019	0.10108	0.10244	0.10445	0.10693	0.10948	0.11164	0.11313	0.11382	0.1139	0.11368	0.11353	0.11362	0.11377	0.11368	0.11313	0.11214	0.11099	0.11006	0.1097	0.11007	0.11102	0.1122	0.11322	0.11394	0.11443	0.11477	0.11495	0.11484	0.11446	0.11397	0.11348	0.11284	0.11184	0.11042	0.1087	0.10691	0.10527	0.10403	0.10349
	0.093376	0.094925	0.096124	0.096765	0.096902	0.096894	0.097103	0.097625	0.098337	0.099122	0.10004	0.10125	0.10288	0.1049	0.10712	0.1093	0.11106	0.11208	0.11234	0.11223	0.11228	0.11273	0.11336	0.11367	0.11337	0.11255	0.11159	0.11093	0.11091	0.11162	0.11278	0.11389	0.11455	0.11473	0.11476	0.11492	0.11524	0.1155	0.11561	0.1156	0.11548	0.11497	0.1138	0.11197	0.10976	0.10753	0.10547	0.10381	0.10288
	0.094637	0.095992	0.09665	0.096546	0.095983	0.095481	0.09548	0.096082	0.097055	0.098115	0.099151	0.10022	0.10147	0.10302	0.10491	0.10699	0.10886	0.11012	0.11066	0.11084	0.11126	0.11215	0.11319	0.11382	0.1137	0.113	0.11214	0.11159	0.11171	0.11255	0.11381	0.11496	0.11551	0.11547	0.1153	0.11544	0.11591	0.11645	0.11684	0.1171	0.11714	0.11668	0.11545	0.11351	0.1112	0.10882	0.10652	0.10448	0.10302
	0.095152	0.096428	0.096801	0.096319	0.095374	0.094542	0.09434	0.094908	0.096009	0.097256	0.098364	0.099313	0.10029	0.10153	0.10319	0.10512	0.10697	0.10834	0.10914	0.10969	0.11048	0.11167	0.11291	0.11367	0.11364	0.11299	0.11214	0.11155	0.11157	0.11233	0.11361	0.11488	0.11558	0.11568	0.11561	0.11586	0.11651	0.11725	0.11777	0.11802	0.11792	0.11731	0.11607	0.1143	0.1123	0.11023	0.10807	0.10587	0.10392
	0.094817	0.096108	0.096532	0.096164	0.095326	0.094512	0.094168	0.094504	0.095391	0.096481	0.097464	0.098267	0.099097	0.10021	0.10173	0.10351	0.10525	0.10665	0.10768	0.10862	0.10976	0.11112	0.11236	0.11302	0.11293	0.11225	0.11134	0.11059	0.11034	0.11081	0.11194	0.11327	0.11425	0.11473	0.11505	0.11564	0.11656	0.11747	0.11801	0.11803	0.11756	0.11663	0.11533	0.11388	0.11244	0.11099	0.10926	0.10715	0.10483
	0.094157	0.095398	0.095936	0.095898	0.095495	0.094986	0.094636	0.094637	0.095011	0.095613	0.096256	0.096906	0.097686	0.098787	0.10023	0.10185	0.1034	0.10475	0.10601	0.10737	0.10889	0.11039	0.11152	0.11196	0.11165	0.11083	0.10982	0.10894	0.10845	0.10856	0.10932	0.11047	0.11159	0.1125	0.11338	0.11449	0.11578	0.11688	0.11739	0.11715	0.11626	0.11498	0.11362	0.11243	0.11151	0.11062	0.10936	0.10743	0.10494
	0.093927	0.094866	0.095256	0.095324	0.09526	0.095096	0.094864	0.094611	0.09448	0.094574	0.094918	0.095496	0.096331	0.097441	0.098754	0.10011	0.10141	0.1027	0.10414	0.10586	0.1077	0.10929	0.11023	0.11032	0.10969	0.10868	0.10769	0.10694	0.10651	0.10646	0.10681	0.1075	0.10842	0.10953	0.11088	0.11252	0.11421	0.11555	0.1161	0.11572	0.11461	0.11315	0.11175	0.11069	0.10998	0.10933	0.10831	0.10658	0.10416
	0.094346	0.094716	0.094597	0.09437	0.09428	0.094266	0.094145	0.093846	0.093504	0.093408	0.093712	0.094401	0.095321	0.096358	0.097416	0.09847	0.099542	0.1008	0.10239	0.10428	0.10617	0.10758	0.10815	0.10783	0.10689	0.10582	0.10506	0.10477	0.10482	0.10496	0.10507	0.10525	0.10571	0.10668	0.10823	0.11021	0.11225	0.11382	0.11453	0.11424	0.11319	0.11179	0.11046	0.1094	0.1086	0.10786	0.10685	0.1053	0.10319
	0.09504	0.094724	0.09392	0.093143	0.092726	0.092628	0.092555	0.092349	0.092111	0.092139	0.092626	0.093485	0.094457	0.095342	0.096114	0.096887	0.097862	0.099203	0.10093	0.10281	0.1044	0.10529	0.10532	0.10466	0.10365	0.10279	0.10246	0.10278	0.10343	0.10394	0.10404	0.10388	0.10394	0.10465	0.10618	0.10828	0.11047	0.11219	0.11306	0.11297	0.11219	0.11106	0.10993	0.10889	0.10792	0.10692	0.10577	0.10434	0.10257
	0.095584	0.094645	0.09322	0.091925	0.091151	0.090878	0.090822	0.090754	0.090712	0.090923	0.091538	0.092452	0.093391	0.094132	0.094716	0.095381	0.096389	0.097873	0.099692	0.10139	0.10252	0.1028	0.10238	0.10161	0.10085	0.10047	0.10067	0.10145	0.10248	0.10324	0.10341	0.10315	0.10304	0.10363	0.1051	0.10718	0.10932	0.11101	0.11189	0.11196	0.11144	0.11066	0.10979	0.10883	0.10772	0.10645	0.1051	0.1037	0.10212
	0.095776	0.094404	0.092583	0.090988	0.09002	0.089667	0.089657	0.089738	0.089853	0.090107	0.090624	0.091362	0.092163	0.092867	0.093492	0.094227	0.095319	0.096843	0.098549	0.09995	0.10064	0.10057	0.10006	0.099524	0.099267	0.099408	0.099986	0.10094	0.10201	0.10278	0.10301	0.10282	0.10275	0.10333	0.10474	0.1067	0.10868	0.11017	0.11094	0.11105	0.11072	0.11022	0.10957	0.10865	0.10734	0.1058	0.10427	0.10286	0.10142
	0.095342	0.093809	0.091932	0.090328	0.089385	0.089091	0.089221	0.089484	0.089709	0.08988	0.090108	0.090509	0.091118	0.091855	0.092661	0.093563	0.094682	0.096013	0.097336	0.098331	0.098775	0.098784	0.098645	0.098651	0.09886	0.09929	0.099904	0.10069	0.10154	0.1022	0.1025	0.1025	0.10256	0.10312	0.10435	0.10607	0.10781	0.1091	0.10977	0.1099	0.10976	0.1095	0.10903	0.10807	0.10652	0.10468	0.10299	0.10169	0.10051
	0.094012	0.092679	0.091107	0.089795	0.089045	0.088908	0.089213	0.089666	0.089951	0.089996	0.089913	0.08999	0.090411	0.091168	0.092108	0.093089	0.094065	0.094996	0.095799	0.096405	0.096869	0.097334	0.097908	0.098516	0.09902	0.099367	0.099647	0.1	0.1005	0.10103	0.10143	0.10165	0.10183	0.1023	0.10324	0.10459	0.10601	0.10715	0.10782	0.10812	0.10829	0.10841	0.10821	0.1073	0.10558	0.10349	0.10171	0.10058	0.099784
	0.09197	0.091139	0.090159	0.089341	0.088929	0.088995	0.089423	0.08991	0.09016	0.090077	0.089823	0.089744	0.090078	0.090808	0.091715	0.092552	0.093208	0.093677	0.094021	0.094419	0.095081	0.096101	0.097347	0.098431	0.099038	0.099142	0.098996	0.098909	0.099052	0.099417	0.099817	0.10014	0.10037	0.1007	0.10131	0.10221	0.10328	0.10428	0.10507	0.10572	0.10639	0.10705	0.1073	0.10665	0.10499	0.10284	0.10102	0.099973	0.09942
MED1 signal at condensates
	0.064852	0.066239	0.067088	0.067319	0.067036	0.066378	0.065504	0.064479	0.063451	0.062512	0.061719	0.061227	0.061096	0.061447	0.062224	0.063384	0.06487	0.06656	0.068419	0.070297	0.072129	0.073862	0.07542	0.076791	0.077937	0.078832	0.079513	0.079892	0.080044	0.079997	0.079818	0.079546	0.079142	0.078633	0.078101	0.077665	0.077336	0.077185	0.077242	0.077566	0.078244	0.079289	0.080609	0.08194	0.083072	0.083745	0.083831	0.083331	0.082319
	0.06328	0.064511	0.065345	0.065793	0.06588	0.065687	0.065268	0.064766	0.064188	0.063594	0.063091	0.062781	0.062789	0.063156	0.06396	0.065139	0.066613	0.068271	0.070068	0.071891	0.073627	0.075263	0.076664	0.077801	0.078602	0.079059	0.079188	0.079041	0.078762	0.07848	0.078249	0.078088	0.077952	0.077824	0.077654	0.077445	0.07725	0.077225	0.077352	0.07771	0.078429	0.079465	0.080713	0.081951	0.083005	0.083632	0.083767	0.083385	0.082559
	0.062199	0.063174	0.063951	0.064523	0.064877	0.065105	0.065189	0.065133	0.06498	0.064743	0.064523	0.064443	0.064616	0.065147	0.06605	0.067281	0.068794	0.070434	0.072083	0.07368	0.075186	0.076533	0.077675	0.078457	0.078899	0.078944	0.07861	0.078033	0.077429	0.076926	0.076641	0.076574	0.07667	0.076845	0.077057	0.077164	0.077272	0.077438	0.0777	0.078163	0.078881	0.079862	0.081004	0.08213	0.083037	0.083606	0.083687	0.083321	0.082558
	0.061916	0.062606	0.063218	0.063775	0.064343	0.064865	0.065327	0.065654	0.065785	0.065812	0.065835	0.065977	0.066393	0.067115	0.068178	0.06954	0.071108	0.072688	0.07419	0.075532	0.07674	0.077765	0.078529	0.079018	0.079162	0.078869	0.078216	0.077338	0.076482	0.075804	0.075448	0.075424	0.075665	0.076069	0.07653	0.07696	0.077329	0.077708	0.078175	0.078735	0.079491	0.080383	0.081375	0.082321	0.083058	0.083457	0.08344	0.083024	0.082254
	0.06245	0.062833	0.063275	0.063797	0.064407	0.06507	0.065677	0.066144	0.066437	0.066623	0.066831	0.06721	0.06785	0.068799	0.070047	0.071543	0.073143	0.074658	0.076054	0.077225	0.07821	0.07899	0.079533	0.079797	0.079675	0.079174	0.07834	0.077318	0.076295	0.075485	0.075009	0.07493	0.075157	0.075605	0.076213	0.076822	0.077389	0.077959	0.078645	0.079361	0.080121	0.080944	0.081724	0.082423	0.082895	0.083051	0.08284	0.082277	0.081394
	0.063466	0.06359	0.06385	0.064239	0.064821	0.065477	0.066107	0.066604	0.066954	0.067197	0.067508	0.06804	0.068918	0.070097	0.071492	0.073074	0.074681	0.076189	0.07753	0.078655	0.07957	0.080288	0.080713	0.080826	0.080596	0.08	0.079124	0.078046	0.076994	0.076112	0.075471	0.075171	0.07526	0.07558	0.076127	0.076755	0.077412	0.078152	0.078971	0.079842	0.080673	0.0814	0.081977	0.0824	0.082527	0.082329	0.081806	0.080983	0.079941
	0.06448	0.064422	0.064535	0.064854	0.065383	0.066015	0.066619	0.067108	0.067442	0.067697	0.06808	0.068728	0.069758	0.071031	0.072538	0.074119	0.075684	0.077162	0.078493	0.079663	0.080663	0.081405	0.081867	0.081996	0.081767	0.08123	0.080432	0.079447	0.078445	0.077509	0.076719	0.076158	0.075938	0.075977	0.076291	0.076791	0.077415	0.078196	0.079112	0.080058	0.080944	0.081675	0.082124	0.082244	0.081991	0.081379	0.080468	0.079325	0.078062
	0.064887	0.064838	0.064976	0.065356	0.065926	0.066632	0.067306	0.067803	0.068103	0.068353	0.068764	0.069461	0.070538	0.071858	0.073344	0.074877	0.076377	0.077791	0.079093	0.080329	0.081389	0.082246	0.082792	0.083003	0.082887	0.082519	0.081975	0.081253	0.08044	0.07955	0.078626	0.077756	0.077069	0.07671	0.07666	0.076901	0.077428	0.078153	0.079058	0.080077	0.081044	0.081799	0.082189	0.082088	0.081496	0.080467	0.079164	0.077711	0.076263
	0.064403	0.064476	0.064863	0.065547	0.066407	0.067355	0.068205	0.068804	0.069131	0.069347	0.069707	0.070381	0.071439	0.072739	0.074158	0.075623	0.077014	0.078311	0.079551	0.080763	0.081852	0.082729	0.0833	0.083556	0.083646	0.08358	0.083394	0.083131	0.082684	0.081957	0.080985	0.079821	0.078674	0.077792	0.077303	0.077193	0.077487	0.078145	0.079019	0.080055	0.081089	0.081913	0.082314	0.082098	0.081219	0.079912	0.078305	0.076598	0.074987
	0.063177	0.063518	0.064316	0.065452	0.066815	0.06817	0.069296	0.07004	0.070447	0.070688	0.070973	0.071539	0.0725	0.073751	0.075142	0.076505	0.077775	0.07893	0.080063	0.081154	0.082163	0.082947	0.083433	0.083725	0.083949	0.084206	0.084536	0.084808	0.084861	0.084468	0.083537	0.082151	0.080612	0.079215	0.078202	0.077689	0.077735	0.078247	0.079061	0.080074	0.081173	0.082076	0.082519	0.082289	0.081344	0.079883	0.07814	0.076274	0.074572
	0.061678	0.062389	0.063635	0.065302	0.067173	0.068981	0.070437	0.071413	0.07193	0.072146	0.072383	0.072859	0.073669	0.074793	0.076106	0.077388	0.078546	0.079589	0.080614	0.0816	0.082459	0.083116	0.08351	0.083724	0.08404	0.084581	0.085364	0.086196	0.086757	0.086734	0.085956	0.084477	0.082647	0.080809	0.079309	0.078396	0.078128	0.078441	0.079174	0.080191	0.081298	0.082285	0.082807	0.082677	0.081829	0.080406	0.078664	0.076835	0.075105
	0.060458	0.061516	0.063199	0.065314	0.067579	0.06972	0.07147	0.072631	0.073255	0.073517	0.073726	0.074083	0.074704	0.075683	0.076864	0.078065	0.079157	0.080167	0.08115	0.082097	0.082951	0.08356	0.083873	0.084046	0.084367	0.085065	0.086089	0.087247	0.088162	0.088441	0.087884	0.086464	0.084496	0.08235	0.080474	0.079172	0.078613	0.078697	0.079331	0.080314	0.081458	0.082516	0.083152	0.083176	0.082503	0.081264	0.079689	0.078	0.07635
	0.059856	0.061219	0.063177	0.065558	0.068073	0.070396	0.072287	0.073583	0.074291	0.074588	0.074737	0.074942	0.075417	0.076224	0.077264	0.078366	0.07947	0.080555	0.081676	0.082788	0.08377	0.084468	0.084841	0.085013	0.085272	0.085873	0.086832	0.088003	0.089011	0.089488	0.089115	0.087856	0.085911	0.083692	0.081559	0.079936	0.079085	0.078979	0.079474	0.08043	0.081622	0.082743	0.083472	0.083635	0.083164	0.082159	0.080829	0.079345	0.077834
	0.060042	0.061532	0.063536	0.065945	0.068499	0.07088	0.072793	0.074109	0.074887	0.075244	0.075332	0.07543	0.075732	0.07637	0.077262	0.07828	0.079454	0.080739	0.082151	0.083584	0.084866	0.085795	0.086351	0.086588	0.086746	0.087073	0.08768	0.08852	0.089361	0.08981	0.089565	0.088525	0.086776	0.084659	0.082528	0.08074	0.079639	0.079306	0.079686	0.080598	0.081779	0.082903	0.083696	0.083952	0.083621	0.082867	0.081774	0.080495	0.079155
	0.060905	0.062329	0.06415	0.066372	0.068768	0.071033	0.072889	0.074178	0.074947	0.075305	0.075401	0.075445	0.075674	0.076161	0.07692	0.077929	0.079178	0.08067	0.082406	0.084201	0.085894	0.08719	0.088001	0.088398	0.088457	0.088453	0.088562	0.088885	0.089313	0.089611	0.089428	0.088598	0.087139	0.085281	0.083285	0.081549	0.080359	0.079839	0.080083	0.080926	0.082006	0.083063	0.083807	0.084084	0.083869	0.083239	0.082307	0.081222	0.079988
	0.062314	0.063463	0.064966	0.066818	0.068876	0.07087	0.072549	0.073756	0.074503	0.074851	0.075014	0.075165	0.075385	0.075802	0.076472	0.077419	0.078705	0.080372	0.082347	0.084479	0.086491	0.08817	0.089322	0.089894	0.089956	0.089684	0.089364	0.089148	0.089141	0.089156	0.088972	0.088398	0.087303	0.08575	0.084032	0.082457	0.081307	0.080729	0.080794	0.08144	0.082359	0.083236	0.083901	0.08413	0.083915	0.083345	0.082505	0.081448	0.080253
	0.06418	0.064896	0.065924	0.067288	0.06887	0.070502	0.07193	0.073039	0.073765	0.074204	0.074497	0.074733	0.07506	0.075537	0.076145	0.077038	0.078299	0.079993	0.082066	0.084351	0.086594	0.088549	0.089982	0.090755	0.090893	0.090539	0.08996	0.089425	0.089029	0.08883	0.088645	0.088247	0.087532	0.086406	0.085006	0.083603	0.082497	0.081847	0.081741	0.082125	0.082801	0.083484	0.083982	0.08415	0.083909	0.083337	0.082493	0.081437	0.080161
	0.066304	0.066599	0.067119	0.067915	0.068989	0.070183	0.071326	0.072312	0.073064	0.073601	0.074037	0.07444	0.074905	0.07548	0.076141	0.076986	0.078143	0.079781	0.081772	0.084013	0.086259	0.088295	0.089903	0.090903	0.091251	0.091008	0.090397	0.089707	0.089155	0.088825	0.088644	0.088463	0.088078	0.087335	0.086273	0.085061	0.083959	0.083217	0.08293	0.083032	0.083433	0.08388	0.084207	0.084251	0.083951	0.083342	0.082475	0.08136	0.080049
	0.068477	0.068444	0.068532	0.068804	0.069358	0.070076	0.070932	0.071798	0.072549	0.073196	0.073829	0.07443	0.075096	0.075825	0.076551	0.077397	0.078479	0.079895	0.081664	0.083663	0.085722	0.087656	0.089285	0.09043	0.090979	0.090965	0.09057	0.090005	0.089523	0.089228	0.089136	0.089139	0.089015	0.088603	0.087819	0.086797	0.085732	0.084846	0.084361	0.084254	0.084339	0.084516	0.084657	0.084575	0.084214	0.083557	0.082636	0.081469	0.080111
	0.070293	0.070086	0.069893	0.069827	0.069958	0.07032	0.070932	0.071696	0.072464	0.073279	0.074112	0.074971	0.075868	0.076727	0.077541	0.078345	0.079252	0.08037	0.081811	0.083416	0.085084	0.086749	0.088221	0.089396	0.090135	0.090427	0.090423	0.09026	0.090089	0.090032	0.090148	0.090312	0.090389	0.090182	0.089643	0.088742	0.087715	0.086769	0.086078	0.085711	0.085585	0.085519	0.0854	0.085158	0.084706	0.083977	0.083043	0.08186	0.080557
	0.071493	0.071321	0.071066	0.070864	0.070808	0.070972	0.071456	0.072172	0.073058	0.074058	0.07512	0.076213	0.077277	0.078221	0.078985	0.079638	0.08029	0.081062	0.082017	0.083107	0.084297	0.085528	0.086748	0.087856	0.088758	0.089468	0.090007	0.090458	0.090845	0.091245	0.091693	0.092089	0.09231	0.092233	0.091749	0.090939	0.089917	0.088882	0.088015	0.08738	0.08701	0.086683	0.086333	0.085879	0.085286	0.084552	0.083629	0.082549	0.081399
	0.072117	0.072118	0.071993	0.071885	0.071871	0.072074	0.072561	0.073317	0.074327	0.075517	0.076797	0.078073	0.079205	0.08007	0.080663	0.081038	0.081358	0.081706	0.082125	0.082661	0.083297	0.08411	0.085016	0.086002	0.087084	0.088259	0.089508	0.090773	0.091992	0.09309	0.094054	0.094764	0.095152	0.095092	0.094568	0.093645	0.092499	0.091271	0.090189	0.089297	0.088586	0.08793	0.087284	0.08662	0.085885	0.085135	0.084326	0.083456	0.082644
	0.072359	0.072599	0.072788	0.072952	0.073142	0.073511	0.074097	0.074968	0.076115	0.077472	0.078903	0.080212	0.081285	0.082007	0.082315	0.082374	0.082295	0.082217	0.082155	0.082173	0.082335	0.082741	0.083369	0.084284	0.085588	0.0873	0.08936	0.091621	0.093893	0.095971	0.097716	0.098983	0.099573	0.099446	0.098641	0.097378	0.095811	0.094132	0.092607	0.091307	0.090177	0.089194	0.088246	0.08737	0.08654	0.085774	0.085106	0.084537	0.084077
	0.07249	0.073044	0.073576	0.074102	0.074571	0.075095	0.075824	0.076803	0.078043	0.079496	0.08097	0.082264	0.083165	0.083627	0.08367	0.083426	0.083062	0.082664	0.082267	0.081947	0.081737	0.081806	0.082245	0.083213	0.084793	0.087131	0.090126	0.093566	0.097178	0.10062	0.10349	0.10546	0.10632	0.1061	0.10485	0.10287	0.10043	0.097899	0.095535	0.093505	0.091873	0.090486	0.089261	0.088219	0.087311	0.086557	0.086008	0.085687	0.085535
	0.072846	0.073682	0.074518	0.0753	0.075988	0.076684	0.077481	0.078477	0.079742	0.081185	0.082577	0.083716	0.084426	0.084642	0.084495	0.084125	0.083636	0.083153	0.082647	0.082158	0.081762	0.081689	0.082089	0.083203	0.085192	0.088245	0.092328	0.097223	0.10249	0.10762	0.11199	0.11501	0.11638	0.11603	0.11408	0.11095	0.10709	0.10307	0.099359	0.096252	0.093801	0.091911	0.090423	0.089187	0.08822	0.087476	0.087004	0.086805	0.086839
	0.07355	0.074531	0.075516	0.076448	0.077257	0.078016	0.078805	0.079777	0.080938	0.082219	0.083409	0.084301	0.084787	0.084876	0.084696	0.08437	0.083999	0.083625	0.083237	0.0828	0.082444	0.082428	0.082986	0.084403	0.08696	0.090874	0.096282	0.10291	0.11026	0.11755	0.12384	0.12825	0.13031	0.12979	0.12692	0.12218	0.11635	0.1102	0.10452	0.099814	0.096194	0.093559	0.09166	0.090209	0.089147	0.088401	0.087938	0.087772	0.087792
	0.074528	0.075573	0.076599	0.077546	0.078344	0.079032	0.079732	0.080517	0.081438	0.082414	0.083281	0.083949	0.084273	0.084334	0.084268	0.084149	0.084043	0.083934	0.083805	0.083621	0.083515	0.083768	0.084697	0.086573	0.089875	0.094963	0.10196	0.11071	0.12057	0.1304	0.13895	0.14504	0.14788	0.14718	0.14316	0.13649	0.12817	0.11941	0.11122	0.10439	0.09915	0.09543	0.092874	0.0911	0.089889	0.089064	0.088564	0.088317	0.088254
	0.075627	0.076654	0.077671	0.078564	0.0793	0.079865	0.080334	0.080779	0.081276	0.081811	0.082347	0.08275	0.082975	0.083091	0.083227	0.083448	0.083692	0.083939	0.084133	0.084328	0.084633	0.085353	0.086767	0.089317	0.093561	0.10003	0.10894	0.1201	0.13265	0.14523	0.15622	0.16413	0.16785	0.16697	0.16169	0.15289	0.14188	0.13015	0.11912	0.10977	0.10254	0.097398	0.093945	0.091691	0.090236	0.089327	0.088755	0.088407	0.088122
	0.076722	0.077691	0.078619	0.079453	0.080115	0.080554	0.080766	0.080818	0.080784	0.080831	0.080911	0.081055	0.08122	0.081484	0.081882	0.082414	0.08302	0.083599	0.084221	0.084863	0.085655	0.08691	0.088922	0.09226	0.097581	0.10551	0.11638	0.12991	0.14513	0.1604	0.1738	0.18347	0.18804	0.18696	0.18046	0.16958	0.1559	0.14125	0.1273	0.11536	0.10598	0.099257	0.094749	0.09193	0.090204	0.089169	0.088537	0.088061	0.087569
	0.077626	0.078506	0.079378	0.080164	0.080771	0.081104	0.081123	0.080846	0.080375	0.079876	0.079503	0.079362	0.079483	0.079825	0.080483	0.081305	0.082221	0.083168	0.084191	0.085306	0.0866	0.088362	0.090978	0.095064	0.10137	0.11064	0.12321	0.13879	0.15625	0.17379	0.1892	0.20035	0.20565	0.2044	0.19686	0.18421	0.16827	0.15109	0.13459	0.1203	0.10897	0.10075	0.095244	0.091845	0.089866	0.088711	0.088016	0.087427	0.086702
	0.078102	0.078936	0.079757	0.080518	0.081134	0.081467	0.081398	0.080952	0.080199	0.079293	0.078529	0.078111	0.078111	0.078533	0.079285	0.08034	0.081556	0.082841	0.084255	0.085754	0.087458	0.089619	0.092698	0.097333	0.10437	0.11459	0.12833	0.14529	0.16423	0.18326	0.20001	0.21219	0.218	0.21665	0.2084	0.19452	0.17702	0.15809	0.13981	0.12384	0.11104	0.10168	0.095418	0.091572	0.089357	0.08809	0.087313	0.086618	0.085763
	0.077941	0.078734	0.079518	0.080282	0.080981	0.081416	0.081505	0.0811	0.080233	0.079142	0.078114	0.077478	0.077367	0.07781	0.078665	0.079838	0.081244	0.082784	0.084463	0.086214	0.08818	0.090565	0.093881	0.098787	0.10614	0.11673	0.13088	0.14827	0.16771	0.18722	0.20447	0.21703	0.22307	0.2217	0.21322	0.19892	0.18081	0.16115	0.14213	0.1254	0.11191	0.10198	0.095283	0.091171	0.088786	0.087421	0.086543	0.085753	0.084895
	0.077119	0.077852	0.078583	0.079383	0.080191	0.080885	0.081222	0.081047	0.080299	0.079206	0.078136	0.077394	0.077232	0.077671	0.078574	0.07985	0.081378	0.083043	0.084808	0.086664	0.088678	0.091119	0.094412	0.099235	0.10641	0.11671	0.13046	0.14732	0.16615	0.18509	0.20184	0.21411	0.22007	0.21884	0.21068	0.19678	0.17912	0.15995	0.14133	0.12484	0.11152	0.10164	0.094932	0.090724	0.088263	0.086808	0.085862	0.0851	0.084288
	0.075801	0.07646	0.077166	0.077971	0.078897	0.079825	0.080453	0.080586	0.080144	0.079303	0.078379	0.077703	0.077557	0.077972	0.078904	0.080231	0.081807	0.083507	0.08525	0.087037	0.088928	0.091194	0.094253	0.098695	0.10526	0.11468	0.12726	0.1427	0.15994	0.17732	0.19273	0.20405	0.20966	0.20869	0.20133	0.18868	0.17251	0.15492	0.13777	0.12255	0.11015	0.10088	0.094492	0.090462	0.088014	0.086535	0.085591	0.084862	0.084173
	0.074258	0.074887	0.075567	0.076391	0.077377	0.07846	0.079364	0.079859	0.079818	0.079342	0.078704	0.078208	0.078135	0.078603	0.079545	0.080884	0.082455	0.084097	0.085724	0.087297	0.088929	0.090869	0.093447	0.09726	0.10291	0.11102	0.1219	0.13529	0.15025	0.16534	0.17876	0.18869	0.19368	0.19303	0.18686	0.17612	0.16229	0.14718	0.13237	0.11917	0.10833	0.10013	0.094379	0.09057	0.088209	0.086767	0.085882	0.085249	0.084724
	0.07283	0.073415	0.074102	0.074973	0.076023	0.077196	0.078321	0.079097	0.079403	0.079298	0.078975	0.078759	0.078854	0.079381	0.080351	0.081657	0.083143	0.084698	0.086129	0.08745	0.088754	0.090207	0.092168	0.095166	0.099732	0.10631	0.11526	0.12631	0.13865	0.15111	0.16221	0.17046	0.17474	0.17444	0.16966	0.16116	0.15019	0.13808	0.12617	0.11545	0.10656	0.099677	0.094665	0.091186	0.088922	0.08755	0.086744	0.086267	0.085894
	0.071697	0.072293	0.073019	0.073951	0.075091	0.076327	0.077523	0.078449	0.078985	0.079151	0.079167	0.079227	0.079499	0.080158	0.081168	0.082415	0.083818	0.085219	0.086489	0.087564	0.088456	0.089403	0.090682	0.09277	0.096146	0.10125	0.10824	0.11692	0.1267	0.13656	0.14537	0.15196	0.15548	0.15552	0.15211	0.14594	0.13783	0.12885	0.11992	0.11186	0.10501	0.099508	0.095264	0.092137	0.090038	0.088746	0.088016	0.087642	0.087319
	0.070868	0.071529	0.072348	0.073356	0.074578	0.07588	0.077075	0.078016	0.078636	0.078996	0.079245	0.079549	0.080051	0.080815	0.081877	0.08314	0.084523	0.085839	0.086941	0.087727	0.088272	0.088674	0.089258	0.090461	0.092709	0.096364	0.10155	0.10814	0.11563	0.12322	0.13003	0.13519	0.13804	0.13832	0.13616	0.13197	0.12643	0.12024	0.11407	0.10842	0.10348	0.099285	0.095847	0.093125	0.091143	0.089859	0.089114	0.08876	0.088491
	0.070283	0.071062	0.071978	0.073085	0.074312	0.075617	0.076789	0.077699	0.078358	0.078835	0.079259	0.079779	0.080454	0.081416	0.082604	0.083973	0.085376	0.086673	0.087666	0.088242	0.088402	0.088304	0.088215	0.08853	0.08974	0.092083	0.095747	0.1006	0.10624	0.11205	0.1173	0.12131	0.12364	0.12411	0.12283	0.12015	0.11658	0.1126	0.10865	0.10498	0.10168	0.098672	0.096017	0.093676	0.091828	0.090488	0.08961	0.089164	0.088927
	0.069934	0.070826	0.071805	0.072922	0.074145	0.075374	0.076482	0.077358	0.078036	0.078625	0.079222	0.079888	0.080774	0.081921	0.083332	0.084908	0.086502	0.087888	0.088852	0.089267	0.089073	0.088454	0.087683	0.087211	0.087438	0.088703	0.09111	0.094619	0.098837	0.10327	0.10736	0.11053	0.11246	0.11303	0.11234	0.1107	0.10847	0.10606	0.10367	0.10149	0.099455	0.097451	0.095492	0.093567	0.091836	0.090391	0.089355	0.088778	0.088539
	0.069876	0.070795	0.071775	0.072841	0.073947	0.075035	0.076022	0.076873	0.077626	0.078326	0.079059	0.079881	0.080966	0.082366	0.084043	0.085925	0.087831	0.089454	0.090509	0.090792	0.090299	0.089208	0.087795	0.086581	0.085971	0.086298	0.087702	0.090116	0.09324	0.096691	0.099945	0.10256	0.10423	0.10486	0.10455	0.10355	0.10217	0.10068	0.099306	0.098083	0.096933	0.095685	0.094308	0.092754	0.091148	0.089652	0.088475	0.087782	0.087571
	0.06992	0.070827	0.071768	0.072688	0.073614	0.074525	0.075416	0.076256	0.077114	0.077915	0.07876	0.079748	0.081023	0.082684	0.084702	0.086957	0.089201	0.091108	0.092289	0.092524	0.091804	0.090339	0.088451	0.086591	0.085266	0.084819	0.085392	0.086945	0.089223	0.09191	0.094565	0.096823	0.098356	0.099061	0.099034	0.098425	0.097574	0.096662	0.095851	0.095157	0.094493	0.093717	0.092732	0.091452	0.089974	0.088489	0.087303	0.086599	0.086484
	0.069912	0.070798	0.071582	0.072332	0.07307	0.073815	0.074632	0.075503	0.076433	0.077357	0.078339	0.079461	0.080967	0.082912	0.085237	0.087806	0.090334	0.092423	0.093729	0.093974	0.093172	0.0915	0.08932	0.087068	0.085189	0.084135	0.084014	0.084867	0.086495	0.088624	0.090835	0.092835	0.094267	0.095059	0.095261	0.095013	0.094526	0.093956	0.093428	0.092991	0.092534	0.091989	0.09118	0.090062	0.088712	0.087351	0.086268	0.085667	0.085694
	0.069715	0.070469	0.07111	0.071696	0.072273	0.072923	0.073678	0.074612	0.075636	0.076689	0.077824	0.079154	0.080832	0.083016	0.085583	0.088342	0.090982	0.093113	0.094394	0.094672	0.093906	0.092258	0.090054	0.087683	0.085568	0.084111	0.083494	0.083797	0.084934	0.086609	0.08847	0.090176	0.091489	0.092305	0.09268	0.092704	0.092491	0.092164	0.091848	0.091509	0.091145	0.090675	0.089952	0.08896	0.087787	0.08663	0.085766	0.085309	0.085451
	0.069277	0.069884	0.070371	0.070826	0.071303	0.071913	0.072676	0.073647	0.07478	0.076022	0.077343	0.078868	0.080761	0.083078	0.085745	0.088513	0.091046	0.093037	0.094235	0.094502	0.093836	0.092409	0.090442	0.088225	0.086146	0.08456	0.083681	0.083582	0.084307	0.085558	0.08708	0.088505	0.089627	0.090368	0.090771	0.090947	0.090939	0.090847	0.090727	0.090537	0.090261	0.089842	0.089219	0.088415	0.087488	0.086621	0.085978	0.085673	0.085825
	0.068767	0.069206	0.069567	0.069937	0.070348	0.070921	0.071712	0.072772	0.074025	0.075412	0.076929	0.078636	0.080644	0.082968	0.085587	0.08822	0.090577	0.092362	0.093381	0.093608	0.09307	0.091932	0.090351	0.08854	0.08672	0.08521	0.084251	0.08396	0.084306	0.085201	0.086339	0.087425	0.08828	0.088826	0.089147	0.089373	0.089535	0.089699	0.089813	0.089839	0.089707	0.08946	0.089053	0.088498	0.087904	0.087334	0.086927	0.086729	0.086804
	0.068353	0.068657	0.068905	0.069191	0.069557	0.070106	0.070915	0.072011	0.073355	0.074888	0.07656	0.078356	0.08034	0.082575	0.085036	0.087467	0.089594	0.091126	0.091996	0.092165	0.091781	0.090961	0.089808	0.088456	0.087046	0.085814	0.084914	0.084502	0.084603	0.08514	0.085901	0.086657	0.087216	0.087569	0.087765	0.087962	0.088254	0.088632	0.089003	0.089292	0.089441	0.089428	0.089314	0.08911	0.088822	0.08857	0.088357	0.088191	0.088157
	0.06817	0.06833	0.068456	0.068653	0.068959	0.0695	0.070289	0.071396	0.07279	0.074407	0.076105	0.077874	0.079742	0.081794	0.08402	0.086184	0.088053	0.089386	0.090132	0.090285	0.090047	0.089572	0.088896	0.088012	0.087046	0.08616	0.085416	0.084937	0.084855	0.085087	0.085525	0.086001	0.086345	0.086521	0.086608	0.086765	0.087154	0.087715	0.088364	0.088914	0.089325	0.089625	0.089786	0.089844	0.089855	0.089836	0.089749	0.089632	0.089495
	0.06816	0.068185	0.068202	0.06829	0.068551	0.069045	0.06982	0.070897	0.072305	0.073896	0.075513	0.077158	0.078814	0.080612	0.082505	0.084352	0.085911	0.087098	0.087792	0.088027	0.088007	0.087871	0.087662	0.087284	0.086784	0.086212	0.085636	0.085124	0.084877	0.084879	0.085068	0.085354	0.085553	0.085617	0.08564	0.085836	0.086324	0.087062	0.087854	0.088611	0.089249	0.089786	0.090181	0.090449	0.090623	0.090736	0.090696	0.090586	0.090372
	0.068279	0.068162	0.068058	0.068049	0.068242	0.06871	0.069441	0.070508	0.071847	0.073341	0.074846	0.076263	0.077659	0.079099	0.080592	0.082037	0.083279	0.084313	0.084998	0.085403	0.085679	0.085964	0.08623	0.08635	0.086255	0.085942	0.085497	0.085006	0.08466	0.084512	0.084544	0.08469	0.084782	0.084807	0.084825	0.085061	0.085628	0.086404	0.087283	0.088201	0.089006	0.089752	0.090289	0.090661	0.090876	0.090912	0.090836	0.09064	0.090395
	0.068434	0.068205	0.067979	0.067856	0.067951	0.068377	0.06909	0.070158	0.071425	0.072807	0.074133	0.075327	0.076391	0.077391	0.078417	0.079415	0.080364	0.081189	0.081897	0.082528	0.083166	0.083902	0.084639	0.085194	0.085446	0.085374	0.085042	0.084627	0.084249	0.08399	0.08389	0.083937	0.084007	0.084021	0.084049	0.084318	0.084867	0.085657	0.086599	0.087597	0.088623	0.089512	0.090134	0.090473	0.090543	0.090388	0.09007	0.08973	0.089433
	0.068641	0.068329	0.067993	0.067735	0.067711	0.068047	0.068749	0.069821	0.071059	0.072338	0.073476	0.074406	0.075091	0.075674	0.076202	0.076769	0.077367	0.078045	0.078772	0.079625	0.080633	0.081765	0.082887	0.083808	0.084304	0.084385	0.084177	0.083828	0.083451	0.083191	0.083062	0.083069	0.083141	0.0832	0.083296	0.08361	0.084131	0.084899	0.08587	0.087028	0.088149	0.089104	0.089772	0.090002	0.089832	0.08937	0.088782	0.08824	0.087891
	0.068996	0.068655	0.068177	0.067745	0.067553	0.067785	0.068465	0.069515	0.070756	0.071938	0.072915	0.073592	0.073956	0.074115	0.074185	0.074347	0.074653	0.075154	0.075953	0.076991	0.078253	0.079633	0.080973	0.082011	0.082653	0.082843	0.082731	0.082494	0.082224	0.082041	0.081971	0.082087	0.082227	0.08235	0.08254	0.082889	0.083437	0.08422	0.085259	0.086447	0.087627	0.088626	0.089231	0.089316	0.088936	0.088197	0.087367	0.086691	0.086271
	0.069602	0.069231	0.068582	0.067944	0.067532	0.067594	0.068182	0.069229	0.070445	0.071589	0.07246	0.072971	0.073112	0.07294	0.072642	0.072458	0.072487	0.072893	0.073715	0.074876	0.076232	0.077625	0.078938	0.079957	0.080582	0.080838	0.080859	0.080753	0.080657	0.080638	0.080746	0.081	0.081287	0.081533	0.081762	0.082134	0.082713	0.083539	0.084599	0.085845	0.087039	0.087979	0.088517	0.088519	0.088015	0.087168	0.086216	0.085438	0.085018
	0.070347	0.06996	0.069178	0.068262	0.067632	0.067489	0.067967	0.068915	0.070093	0.071229	0.072055	0.072477	0.072495	0.072164	0.071681	0.07126	0.071177	0.071506	0.072326	0.073472	0.074745	0.075978	0.077043	0.077879	0.078453	0.078779	0.07893	0.079023	0.07915	0.079326	0.079683	0.080088	0.080476	0.080775	0.081035	0.081371	0.081903	0.082695	0.083794	0.085042	0.086238	0.087163	0.087668	0.087667	0.087184	0.086355	0.085444	0.084623	0.084127
	0.071121	0.070711	0.069818	0.068722	0.067841	0.067491	0.067773	0.068588	0.069672	0.070747	0.071565	0.071984	0.072015	0.071689	0.071178	0.070794	0.070692	0.071072	0.071847	0.072865	0.073947	0.074883	0.075635	0.076216	0.07667	0.077023	0.077378	0.077681	0.078066	0.078504	0.079009	0.079523	0.07993	0.080233	0.080399	0.0806	0.080952	0.081673	0.082719	0.083976	0.08519	0.086169	0.086708	0.0868	0.08643	0.085713	0.08486	0.083995	0.08336
	0.071749	0.07134	0.070381	0.069194	0.068162	0.067584	0.06764	0.06822	0.069136	0.070119	0.07093	0.071398	0.071487	0.071262	0.070941	0.070729	0.070816	0.071337	0.072114	0.073014	0.07383	0.074462	0.074878	0.075199	0.075527	0.075912	0.076423	0.076955	0.077554	0.078218	0.078841	0.079402	0.079749	0.079905	0.079873	0.079829	0.079953	0.080482	0.081441	0.082703	0.083996	0.085066	0.085726	0.085933	0.08569	0.08507	0.084209	0.08324	0.082353
	0.072052	0.071685	0.070807	0.069624	0.068524	0.06776	0.067562	0.067884	0.068563	0.069376	0.070117	0.070613	0.070831	0.070815	0.070776	0.070881	0.071276	0.071991	0.07285	0.073657	0.074286	0.074655	0.074815	0.07492	0.07511	0.075541	0.076169	0.076877	0.077615	0.078336	0.07899	0.079483	0.079717	0.07966	0.07937	0.079022	0.078866	0.079201	0.080096	0.081357	0.082767	0.084016	0.084835	0.08513	0.084917	0.084301	0.083313	0.082133	0.080979
	0.071946	0.071712	0.070998	0.069988	0.068919	0.068079	0.067646	0.067698	0.068126	0.068716	0.069311	0.069804	0.070117	0.070273	0.070503	0.070949	0.071683	0.072659	0.073633	0.074475	0.075008	0.07522	0.075182	0.075135	0.075255	0.075704	0.076388	0.077186	0.077968	0.078663	0.079196	0.079516	0.079531	0.079242	0.078701	0.078055	0.077684	0.077881	0.078714	0.080075	0.081626	0.083043	0.083987	0.084343	0.084114	0.083372	0.082222	0.080815	0.079425
	0.071488	0.07145	0.070997	0.07023	0.069313	0.068474	0.067923	0.067767	0.067931	0.068328	0.068801	0.069172	0.069456	0.069703	0.070104	0.070823	0.07187	0.073068	0.074226	0.075123	0.075666	0.075804	0.075718	0.075623	0.075762	0.07621	0.076909	0.077694	0.078456	0.079036	0.079387	0.079428	0.079141	0.078585	0.077774	0.076978	0.076532	0.076706	0.077582	0.078999	0.080631	0.082164	0.083213	0.083586	0.083308	0.082477	0.081188	0.079646	0.078141
	0.070919	0.071071	0.070916	0.070406	0.069676	0.068931	0.068357	0.068081	0.068089	0.068317	0.068591	0.068804	0.06896	0.069188	0.06967	0.070554	0.071801	0.073176	0.074487	0.075516	0.076111	0.076283	0.076279	0.076243	0.076447	0.076959	0.077665	0.078422	0.079096	0.079507	0.079595	0.079309	0.078686	0.077818	0.076873	0.076044	0.075627	0.07584	0.076753	0.078192	0.079846	0.081395	0.082461	0.082924	0.082687	0.081834	0.080549	0.079018	0.07748
MED1 signal at random loci
	0.017547	0.017097	0.017991	0.019159	0.02151	0.021626	0.022479	0.021969	0.021255	0.020634	0.021402	0.022736	0.023693	0.025329	0.026527	0.026891	0.02813	0.02982	0.031621	0.033505	0.033571	0.034229	0.032667	0.031195	0.028907	0.026982	0.025372	0.024066	0.022924	0.021854	0.021777	0.0228	0.024037	0.025574	0.027508	0.029672	0.030589	0.030976	0.030557	0.029238	0.028109	0.027436	0.02663	0.027212	0.027465	0.027477	0.028242	0.030519	0.032991
	0.01757	0.017185	0.017077	0.018254	0.019498	0.019526	0.019271	0.0188	0.018211	0.017752	0.018652	0.020076	0.02206	0.023575	0.025589	0.026739	0.027777	0.029423	0.030435	0.031865	0.032791	0.033374	0.03268	0.031745	0.030608	0.029394	0.027227	0.025275	0.024696	0.023371	0.02339	0.024668	0.025098	0.026797	0.027635	0.028528	0.029115	0.030228	0.030531	0.030081	0.028903	0.028311	0.027708	0.026366	0.025698	0.024713	0.025459	0.027711	0.031195
	0.017909	0.01762	0.01648	0.016542	0.017627	0.017448	0.016013	0.015467	0.014922	0.015607	0.015607	0.017104	0.019076	0.021529	0.022284	0.024251	0.026148	0.027788	0.0291	0.03117	0.031987	0.033563	0.03372	0.033338	0.032322	0.030813	0.029082	0.027513	0.0264	0.024859	0.024902	0.025401	0.026137	0.026929	0.027673	0.028259	0.028415	0.029108	0.030184	0.029604	0.029521	0.029119	0.027668	0.026557	0.024959	0.024038	0.024753	0.026948	0.031425
	0.018434	0.0173	0.016305	0.016289	0.016111	0.015668	0.015012	0.01426	0.014668	0.014334	0.014404	0.014956	0.017007	0.018413	0.020103	0.021907	0.023679	0.025332	0.027948	0.029533	0.031112	0.032492	0.03438	0.034403	0.033375	0.032584	0.030311	0.028105	0.026514	0.025755	0.024825	0.0256	0.026619	0.0265	0.027156	0.02739	0.027092	0.027355	0.028152	0.029605	0.029638	0.029474	0.029394	0.027543	0.025136	0.024323	0.024008	0.026115	0.030477
	0.019298	0.01745	0.016633	0.01663	0.016242	0.015479	0.015476	0.015456	0.014579	0.014126	0.014256	0.014919	0.015016	0.016509	0.018192	0.019877	0.022574	0.024238	0.026009	0.027949	0.030037	0.031911	0.034207	0.035447	0.034415	0.033311	0.030586	0.027897	0.025889	0.024934	0.024014	0.023916	0.025168	0.025175	0.02573	0.025706	0.026091	0.025975	0.026527	0.027928	0.028083	0.029295	0.028571	0.02716	0.026156	0.02452	0.024309	0.02638	0.0306
	0.019644	0.018173	0.017554	0.017592	0.017052	0.017007	0.016608	0.017197	0.015989	0.015348	0.014373	0.014082	0.015398	0.015942	0.017572	0.019167	0.020705	0.021245	0.023048	0.02513	0.028411	0.03154	0.033985	0.034239	0.03418	0.031876	0.029962	0.02699	0.024715	0.023595	0.022625	0.023622	0.023907	0.025	0.026579	0.026409	0.025534	0.02517	0.024492	0.024821	0.026204	0.026702	0.027463	0.026504	0.024897	0.023626	0.023613	0.025715	0.029822
	0.020688	0.020499	0.020019	0.018979	0.019386	0.01905	0.019332	0.018474	0.017948	0.016031	0.014971	0.014684	0.014972	0.015499	0.016044	0.017487	0.018833	0.020245	0.020824	0.023852	0.026055	0.029147	0.032632	0.032913	0.032903	0.030658	0.02767	0.024658	0.02334	0.022083	0.022019	0.022919	0.025218	0.026307	0.02784	0.028686	0.026737	0.025288	0.023539	0.022854	0.023381	0.024161	0.024256	0.023706	0.022527	0.021635	0.02189	0.024126	0.028225
	0.022127	0.021959	0.021485	0.021441	0.020651	0.020162	0.02019	0.019041	0.017199	0.016102	0.014883	0.014499	0.014658	0.015057	0.01538	0.016591	0.016634	0.017786	0.019189	0.021999	0.025053	0.028005	0.030384	0.030733	0.029871	0.027828	0.025094	0.022244	0.020985	0.021762	0.02256	0.024264	0.027388	0.029377	0.031935	0.031792	0.029992	0.026618	0.02293	0.021346	0.019993	0.020997	0.021387	0.021139	0.020283	0.019674	0.020162	0.022564	0.026747
	0.022476	0.023242	0.022583	0.022408	0.021544	0.020974	0.019861	0.018581	0.016615	0.014299	0.012912	0.012317	0.013308	0.013425	0.014494	0.01437	0.015205	0.016081	0.01723	0.019812	0.022649	0.025446	0.027807	0.02826	0.026592	0.023872	0.021512	0.020025	0.019968	0.020704	0.022364	0.025806	0.029683	0.032512	0.035023	0.03388	0.031316	0.027221	0.022818	0.020425	0.019329	0.019539	0.021171	0.021073	0.020331	0.019849	0.019416	0.020989	0.025351
	0.023705	0.023101	0.022165	0.02178	0.020813	0.020267	0.019199	0.016947	0.014975	0.012635	0.011059	0.011312	0.010943	0.011755	0.012516	0.013184	0.013756	0.01444	0.016432	0.018819	0.021505	0.023203	0.024546	0.025142	0.022652	0.021356	0.019358	0.018187	0.018324	0.020061	0.022549	0.025652	0.030246	0.033883	0.035298	0.035354	0.032028	0.027236	0.023236	0.020175	0.019301	0.021809	0.023527	0.024485	0.023737	0.022193	0.02186	0.021482	0.02406
	0.023755	0.022745	0.022469	0.021828	0.02072	0.019167	0.017225	0.0152	0.01339	0.011095	0.010511	0.0095016	0.0099046	0.010423	0.010907	0.011322	0.011695	0.013226	0.015118	0.017404	0.019029	0.021819	0.022195	0.021902	0.020662	0.019576	0.017845	0.0169	0.018147	0.018766	0.022117	0.024956	0.029292	0.031761	0.034236	0.033385	0.030341	0.02698	0.023255	0.021501	0.022906	0.025529	0.028319	0.031343	0.030492	0.0289	0.026509	0.025249	0.025982
	0.023781	0.023359	0.022594	0.020559	0.019308	0.017829	0.016149	0.014418	0.011867	0.010771	0.010262	0.010189	0.010431	0.010736	0.011	0.011183	0.011374	0.011715	0.013493	0.015776	0.018512	0.020369	0.020928	0.020775	0.0207	0.019681	0.017995	0.018111	0.018316	0.018864	0.020965	0.023666	0.026878	0.029379	0.030954	0.030309	0.028528	0.026419	0.023901	0.024383	0.025836	0.030547	0.034356	0.038347	0.038445	0.036815	0.033411	0.031233	0.031154
	0.024749	0.023759	0.022497	0.021135	0.019732	0.017294	0.015896	0.014557	0.012375	0.011608	0.011243	0.01124	0.011405	0.011608	0.011735	0.011746	0.011729	0.011872	0.01354	0.014738	0.017595	0.019619	0.020317	0.021361	0.021341	0.020344	0.020672	0.019657	0.019722	0.02016	0.020099	0.021764	0.024029	0.026745	0.027508	0.028177	0.028585	0.027569	0.026126	0.027607	0.030029	0.034584	0.039289	0.043209	0.045348	0.043699	0.041408	0.039368	0.037308
	0.024024	0.022569	0.021928	0.02026	0.018789	0.017506	0.016395	0.014378	0.013675	0.012203	0.012117	0.012283	0.013564	0.013757	0.013822	0.013731	0.013546	0.013527	0.013936	0.015026	0.016757	0.018855	0.020744	0.021886	0.021942	0.021991	0.022302	0.022265	0.021206	0.02061	0.020588	0.021284	0.022715	0.024684	0.026819	0.027754	0.028187	0.028208	0.028749	0.03003	0.032191	0.035428	0.039919	0.04477	0.046872	0.048435	0.047274	0.04529	0.044359
	0.023343	0.021649	0.020824	0.019073	0.018679	0.017524	0.015618	0.014982	0.013542	0.013462	0.013636	0.015041	0.015435	0.015722	0.01586	0.015771	0.015456	0.014177	0.014302	0.015099	0.017657	0.018591	0.020502	0.021735	0.022997	0.024242	0.024662	0.023652	0.022691	0.022165	0.02022	0.020146	0.021873	0.024075	0.025408	0.02753	0.028083	0.029023	0.030406	0.031396	0.032191	0.035105	0.038336	0.04306	0.046207	0.047867	0.048877	0.048019	0.047114
	0.02174	0.020001	0.019275	0.017739	0.017584	0.016655	0.016005	0.014481	0.014303	0.01438	0.014735	0.01625	0.017816	0.018289	0.01853	0.01744	0.017139	0.015654	0.015408	0.015754	0.016853	0.018512	0.020314	0.021626	0.023138	0.023645	0.02441	0.02477	0.023049	0.02169	0.021044	0.020102	0.020958	0.022309	0.024805	0.026012	0.027686	0.028585	0.029768	0.03049	0.032033	0.033673	0.035658	0.039293	0.04248	0.044197	0.046388	0.046615	0.045711
	0.019733	0.018159	0.017804	0.017723	0.016905	0.016271	0.015732	0.015307	0.01508	0.015123	0.016541	0.018113	0.018701	0.02028	0.019597	0.018546	0.017166	0.016561	0.014933	0.014784	0.015408	0.016664	0.018251	0.020711	0.02247	0.023373	0.023538	0.024314	0.022997	0.020971	0.019549	0.019856	0.019762	0.021135	0.023718	0.024982	0.026698	0.027566	0.028677	0.030291	0.030614	0.032183	0.033089	0.035679	0.037912	0.039691	0.041928	0.042176	0.043356
	0.018081	0.016781	0.016843	0.01729	0.016893	0.017539	0.01702	0.015435	0.015041	0.015943	0.017176	0.018665	0.020244	0.020752	0.020039	0.019026	0.016515	0.015792	0.013926	0.013444	0.013625	0.014511	0.015874	0.018281	0.019214	0.021545	0.022109	0.022268	0.021362	0.020747	0.019651	0.01913	0.01911	0.020491	0.021983	0.024281	0.024946	0.025846	0.026973	0.028614	0.028961	0.029523	0.03054	0.032208	0.033454	0.035289	0.037493	0.039814	0.039873
	0.017278	0.017216	0.017695	0.017497	0.018457	0.01821	0.017637	0.016902	0.016195	0.015789	0.016791	0.018063	0.019516	0.019854	0.019007	0.016854	0.015342	0.013522	0.012639	0.012015	0.011923	0.012502	0.013641	0.014923	0.017008	0.018497	0.019386	0.019829	0.019227	0.018899	0.018104	0.018829	0.019963	0.021337	0.022721	0.023908	0.024541	0.025486	0.025693	0.025397	0.025941	0.026721	0.02797	0.029801	0.031084	0.032848	0.035946	0.038147	0.04017
	0.018475	0.017498	0.018157	0.019249	0.020384	0.020155	0.019491	0.018516	0.016477	0.016813	0.016489	0.017528	0.017682	0.017875	0.016866	0.014587	0.013114	0.012409	0.011577	0.010952	0.010703	0.011081	0.01194	0.013069	0.015098	0.01672	0.016723	0.017383	0.01801	0.017917	0.018309	0.019174	0.021413	0.022739	0.024038	0.025047	0.024608	0.024544	0.0239	0.022811	0.02267	0.023815	0.025346	0.027322	0.029664	0.032303	0.036205	0.039151	0.040975
	0.019312	0.019469	0.020181	0.021304	0.02141	0.022222	0.02146	0.019278	0.017046	0.016063	0.01546	0.016206	0.016115	0.015061	0.01392	0.012732	0.012379	0.011815	0.011152	0.010583	0.010253	0.010372	0.010938	0.011804	0.01273	0.014385	0.014505	0.015334	0.016078	0.016054	0.017587	0.019498	0.021672	0.023915	0.025004	0.025902	0.024311	0.023304	0.021837	0.020091	0.020454	0.020993	0.022913	0.026118	0.029454	0.033937	0.037429	0.039929	0.04138
	0.020394	0.020652	0.021408	0.022506	0.022569	0.023344	0.021543	0.019369	0.017055	0.015907	0.015064	0.014485	0.014116	0.013857	0.012608	0.011407	0.011262	0.010886	0.011386	0.010852	0.011485	0.010308	0.010595	0.011244	0.012016	0.012661	0.012917	0.013904	0.014772	0.015811	0.017207	0.020032	0.022019	0.024046	0.024894	0.024564	0.022928	0.020989	0.019844	0.018594	0.018479	0.019589	0.022975	0.027425	0.03177	0.03593	0.039969	0.040871	0.039707
	0.021261	0.021708	0.022526	0.022588	0.02373	0.02352	0.021863	0.019871	0.01764	0.016475	0.015401	0.014503	0.01383	0.012224	0.011898	0.011688	0.011582	0.011447	0.012133	0.011584	0.012141	0.010787	0.010821	0.011272	0.0109	0.011583	0.011979	0.013117	0.01404	0.015079	0.01736	0.019933	0.021636	0.022306	0.022934	0.02242	0.020751	0.018957	0.018181	0.017435	0.017921	0.02168	0.025501	0.03124	0.03556	0.039443	0.041993	0.04123	0.038464
	0.021487	0.021163	0.022164	0.022326	0.022508	0.022467	0.022137	0.020399	0.018417	0.017321	0.016156	0.015017	0.013971	0.013124	0.011479	0.011113	0.011986	0.011999	0.012895	0.012531	0.013079	0.011614	0.011531	0.010801	0.010332	0.010973	0.011423	0.012681	0.013709	0.015737	0.017904	0.01917	0.020574	0.02093	0.020271	0.019631	0.018982	0.018372	0.017877	0.018604	0.020585	0.023783	0.029019	0.03498	0.039372	0.043107	0.044228	0.041967	0.037606
	0.019877	0.02091	0.021091	0.021387	0.021706	0.021836	0.020772	0.020432	0.019817	0.018902	0.017784	0.016472	0.01518	0.013987	0.013049	0.01248	0.012205	0.012216	0.013352	0.014298	0.014034	0.012688	0.012537	0.011637	0.011038	0.011595	0.01205	0.013338	0.014443	0.016506	0.018582	0.019677	0.019798	0.019986	0.019151	0.019415	0.018697	0.019134	0.020824	0.021707	0.02391	0.027368	0.031817	0.037962	0.042452	0.045174	0.045125	0.042658	0.03904
	0.018703	0.018958	0.019341	0.019764	0.020128	0.020411	0.01952	0.019505	0.019219	0.01964	0.018681	0.018441	0.016992	0.015611	0.013358	0.012534	0.013185	0.013158	0.014434	0.014604	0.014639	0.014563	0.013468	0.012519	0.01173	0.012112	0.012453	0.013701	0.014808	0.016942	0.01909	0.02018	0.020302	0.02042	0.020572	0.019679	0.020891	0.022181	0.023683	0.025467	0.027616	0.029987	0.033437	0.038657	0.042288	0.045141	0.046353	0.043953	0.039273
	0.017403	0.016802	0.017303	0.017761	0.018097	0.018404	0.018643	0.01883	0.018819	0.019548	0.018815	0.018702	0.017298	0.015821	0.014545	0.013601	0.014148	0.014108	0.015367	0.015695	0.015946	0.014978	0.01395	0.012929	0.011989	0.01217	0.012375	0.013557	0.014648	0.016891	0.019162	0.02045	0.02177	0.022093	0.021234	0.021351	0.022339	0.024339	0.026492	0.027843	0.028573	0.030701	0.032963	0.037176	0.040918	0.043052	0.044608	0.042542	0.039191
	0.015469	0.016041	0.016597	0.017023	0.017284	0.017512	0.01776	0.018021	0.018221	0.019144	0.018574	0.018641	0.017361	0.01594	0.014696	0.014807	0.014299	0.01528	0.016589	0.016967	0.016221	0.015331	0.014309	0.013182	0.013113	0.013021	0.012943	0.013961	0.015044	0.016269	0.018707	0.020236	0.021907	0.022516	0.022909	0.023027	0.023862	0.025534	0.026132	0.028008	0.028238	0.028871	0.029838	0.032889	0.036801	0.039248	0.041208	0.040671	0.038835
	0.015354	0.015977	0.016528	0.016963	0.017162	0.018354	0.018572	0.018846	0.019046	0.018982	0.018487	0.017555	0.016376	0.016183	0.015069	0.015276	0.015854	0.016811	0.01701	0.017312	0.01656	0.015672	0.014616	0.014469	0.014226	0.013887	0.013515	0.013215	0.014112	0.015234	0.017748	0.019529	0.021497	0.022407	0.022038	0.022281	0.02306	0.0245	0.024742	0.025101	0.024806	0.025017	0.02561	0.027513	0.03044	0.034201	0.036599	0.037594	0.036223
	0.016047	0.016619	0.017167	0.01754	0.018786	0.018924	0.02013	0.020352	0.01941	0.019215	0.017565	0.016644	0.016577	0.015447	0.015569	0.015917	0.016565	0.017486	0.017579	0.017795	0.017007	0.016098	0.015057	0.014863	0.01447	0.013904	0.014265	0.013598	0.014193	0.015122	0.016504	0.018301	0.019387	0.020537	0.021426	0.021855	0.021679	0.02204	0.022143	0.022273	0.020617	0.020438	0.020749	0.022489	0.02543	0.029372	0.033163	0.03457	0.034679
	0.017136	0.017617	0.018065	0.019461	0.020718	0.020878	0.022095	0.021149	0.021054	0.019601	0.017776	0.016796	0.015689	0.015732	0.015955	0.016431	0.016087	0.016969	0.017025	0.016174	0.016437	0.015588	0.015649	0.015455	0.015967	0.015153	0.014119	0.013092	0.012265	0.012856	0.014024	0.015687	0.017794	0.018964	0.019986	0.02056	0.02056	0.021123	0.020333	0.019486	0.018823	0.017482	0.017592	0.018091	0.022022	0.025031	0.028989	0.031748	0.033238
	0.018155	0.018454	0.018768	0.020095	0.021425	0.022667	0.022834	0.022824	0.021485	0.019783	0.018847	0.016706	0.016669	0.015754	0.016069	0.016598	0.016306	0.016175	0.01627	0.015491	0.015839	0.016189	0.01631	0.016079	0.016498	0.015415	0.013033	0.011616	0.011503	0.011769	0.012599	0.014022	0.016949	0.018012	0.020041	0.020742	0.020983	0.020809	0.020388	0.019882	0.018402	0.01714	0.016164	0.017638	0.019364	0.023383	0.027427	0.030276	0.032917
	0.018687	0.018881	0.020107	0.021387	0.021701	0.023094	0.023257	0.023158	0.021618	0.020734	0.018582	0.01744	0.01743	0.016565	0.016949	0.016475	0.01623	0.016243	0.015424	0.015889	0.016402	0.016869	0.018091	0.017827	0.016997	0.015668	0.012992	0.011283	0.0097986	0.0097977	0.011405	0.01356	0.016274	0.01817	0.020101	0.020788	0.021198	0.02245	0.02247	0.022436	0.021396	0.019381	0.018562	0.017941	0.019606	0.022448	0.026364	0.030186	0.032768
	0.020842	0.019923	0.021105	0.021371	0.022842	0.0233	0.023515	0.023326	0.02159	0.020492	0.018186	0.018026	0.016985	0.017215	0.017656	0.017301	0.017188	0.016358	0.016851	0.016489	0.018219	0.018759	0.019991	0.019616	0.018571	0.015935	0.012979	0.009969	0.0082347	0.0080057	0.010455	0.013482	0.015959	0.018723	0.020524	0.021149	0.022705	0.023156	0.02463	0.025143	0.024606	0.023028	0.022501	0.020988	0.021589	0.023222	0.02586	0.029441	0.032797
	0.021809	0.020918	0.021084	0.02246	0.02302	0.023575	0.023843	0.02252	0.021646	0.020386	0.018962	0.017664	0.017647	0.017863	0.017351	0.018179	0.017265	0.017777	0.017532	0.018443	0.019317	0.020909	0.020991	0.021473	0.019159	0.016278	0.013033	0.0097687	0.0078258	0.0074501	0.0097637	0.012715	0.017213	0.01984	0.021518	0.022093	0.02264	0.024277	0.02606	0.026911	0.027881	0.027814	0.026643	0.02536	0.024996	0.024427	0.026793	0.028952	0.033016
	0.021963	0.022192	0.021345	0.021748	0.023404	0.022962	0.023205	0.022873	0.021896	0.020481	0.01898	0.017624	0.01752	0.017758	0.018336	0.018239	0.018634	0.018391	0.019496	0.019576	0.021577	0.022109	0.023115	0.022346	0.019803	0.016637	0.012092	0.0086112	0.0064957	0.0070988	0.0093926	0.013389	0.016797	0.019422	0.021034	0.021505	0.022026	0.023708	0.02664	0.028785	0.031147	0.031467	0.030696	0.029733	0.027408	0.025737	0.026822	0.028607	0.032287
	0.022614	0.021779	0.021953	0.02235	0.022907	0.02343	0.023603	0.02321	0.022235	0.02085	0.019337	0.01904	0.017872	0.01807	0.018606	0.019618	0.019079	0.020102	0.02036	0.02163	0.022672	0.02322	0.024133	0.022195	0.019447	0.016074	0.012365	0.0087192	0.0065377	0.0071034	0.0094628	0.012463	0.015872	0.018446	0.019975	0.020357	0.021822	0.023428	0.026369	0.029678	0.0322	0.033846	0.034475	0.03277	0.030579	0.027839	0.025569	0.027079	0.029383
	0.022537	0.022655	0.021727	0.021976	0.022347	0.022676	0.023774	0.02336	0.023549	0.02237	0.021074	0.019777	0.019655	0.019725	0.020169	0.020057	0.020549	0.020537	0.020866	0.022282	0.023429	0.024049	0.02398	0.023071	0.020252	0.01677	0.012967	0.0093061	0.0071454	0.0077891	0.010205	0.013251	0.015567	0.018013	0.019345	0.019566	0.020829	0.02229	0.026193	0.029462	0.033119	0.036004	0.036833	0.035324	0.032207	0.028363	0.024938	0.024154	0.026274
	0.023342	0.022383	0.022402	0.022442	0.021506	0.022689	0.022584	0.023275	0.023685	0.023847	0.022838	0.021719	0.020534	0.020474	0.020699	0.020342	0.020676	0.020556	0.020927	0.021414	0.023786	0.024627	0.024742	0.023966	0.021236	0.017798	0.014085	0.011573	0.010596	0.010367	0.012916	0.014806	0.016965	0.018122	0.019137	0.019049	0.020054	0.022311	0.024983	0.028158	0.031832	0.034786	0.036767	0.036368	0.033279	0.028343	0.023765	0.021844	0.021855
	0.02351	0.022595	0.022561	0.021424	0.021338	0.022262	0.022093	0.022857	0.023549	0.024072	0.023414	0.02355	0.022397	0.022196	0.021064	0.020384	0.020404	0.020139	0.019405	0.021056	0.022638	0.023811	0.02527	0.024783	0.022319	0.020158	0.017735	0.015468	0.014776	0.015737	0.016184	0.016978	0.017859	0.018663	0.019306	0.019872	0.019496	0.020444	0.021875	0.024943	0.028527	0.031439	0.034431	0.034985	0.031808	0.026794	0.022199	0.0193	0.018355
	0.022855	0.023115	0.022072	0.021897	0.020602	0.021358	0.022146	0.023038	0.024002	0.023935	0.023692	0.023092	0.023057	0.02164	0.020199	0.01911	0.018782	0.01827	0.018538	0.019259	0.021099	0.023672	0.024473	0.024332	0.023307	0.021554	0.020582	0.019739	0.01933	0.019397	0.019872	0.020495	0.020059	0.019464	0.019762	0.018953	0.01932	0.01901	0.020286	0.02112	0.024569	0.027317	0.030083	0.031464	0.029128	0.025126	0.020587	0.017844	0.016019
	0.021533	0.021949	0.022025	0.020749	0.020361	0.019914	0.020662	0.021686	0.023021	0.023495	0.023803	0.023624	0.022726	0.021188	0.019391	0.017843	0.016017	0.015171	0.016316	0.017095	0.019172	0.022057	0.023263	0.024678	0.024135	0.023982	0.022441	0.021964	0.022858	0.023019	0.022377	0.022808	0.021073	0.020224	0.019249	0.019339	0.018558	0.018157	0.018275	0.018979	0.021156	0.023614	0.027064	0.028172	0.027707	0.024728	0.021355	0.017814	0.017261
	0.020955	0.021394	0.020487	0.020211	0.019716	0.01917	0.019901	0.021133	0.021885	0.022972	0.023978	0.024352	0.022706	0.02112	0.018985	0.016915	0.014522	0.013236	0.01414	0.015885	0.018063	0.02017	0.022828	0.023701	0.0248	0.025209	0.025189	0.023977	0.02395	0.024059	0.023287	0.022461	0.020542	0.019595	0.019667	0.018758	0.019153	0.018805	0.018862	0.018361	0.019259	0.021348	0.024409	0.026165	0.0266	0.024671	0.022552	0.020307	0.020047
	0.019308	0.019725	0.019785	0.018469	0.017932	0.018415	0.018206	0.019709	0.020907	0.022678	0.024414	0.024349	0.024097	0.021537	0.019111	0.016581	0.01358	0.012766	0.01323	0.014778	0.016953	0.019282	0.022368	0.023718	0.025331	0.026195	0.026521	0.026515	0.025361	0.024276	0.02219	0.021191	0.019188	0.018278	0.01855	0.018992	0.019634	0.020527	0.019598	0.018925	0.01951	0.021233	0.022839	0.025358	0.025644	0.025891	0.025072	0.024202	0.023158
	0.017806	0.018086	0.018081	0.016771	0.016311	0.01697	0.016949	0.018775	0.020427	0.022754	0.02401	0.025558	0.024619	0.023207	0.020696	0.016723	0.01426	0.012904	0.01287	0.01409	0.016182	0.019676	0.022009	0.024816	0.026826	0.027947	0.028338	0.027152	0.025814	0.023346	0.021003	0.0188	0.016804	0.017127	0.017797	0.01868	0.020761	0.020857	0.021037	0.02024	0.01946	0.020819	0.022088	0.024386	0.026719	0.027094	0.027548	0.026994	0.027349
	0.015405	0.015519	0.015454	0.015251	0.015014	0.014899	0.015239	0.017367	0.019379	0.022033	0.023642	0.025512	0.025907	0.02366	0.021185	0.018174	0.015418	0.013551	0.014114	0.014927	0.016864	0.020392	0.02288	0.025891	0.02804	0.029161	0.029377	0.027952	0.025171	0.022397	0.018771	0.016488	0.015653	0.015244	0.016328	0.018781	0.020274	0.021754	0.020968	0.021106	0.020086	0.020019	0.021004	0.023114	0.025401	0.026929	0.028675	0.028426	0.029101
	0.013156	0.013104	0.012982	0.012924	0.012944	0.013184	0.013886	0.016327	0.018528	0.020241	0.022941	0.024869	0.025467	0.024524	0.022305	0.019411	0.016575	0.015541	0.014635	0.016155	0.017815	0.020203	0.023743	0.025692	0.027714	0.028658	0.028554	0.026754	0.023632	0.0206	0.017919	0.015674	0.014032	0.013995	0.015555	0.017443	0.019398	0.021179	0.020505	0.020753	0.019555	0.01903	0.020782	0.021641	0.023838	0.026426	0.027284	0.028337	0.029328
	0.012193	0.012052	0.010862	0.010867	0.011114	0.011609	0.013654	0.015263	0.016494	0.019118	0.021691	0.023516	0.024132	0.023413	0.022567	0.020007	0.017334	0.016229	0.015089	0.016296	0.017664	0.019858	0.023203	0.024969	0.025723	0.026362	0.02594	0.023859	0.020544	0.017414	0.01584	0.013798	0.013493	0.013874	0.014796	0.017109	0.018363	0.019354	0.019884	0.020079	0.019855	0.019254	0.019528	0.021211	0.022195	0.024669	0.025547	0.026713	0.027942
	0.010592	0.010409	0.010262	0.010272	0.010535	0.011179	0.012316	0.013973	0.016158	0.018587	0.020819	0.022393	0.022928	0.022354	0.021883	0.019671	0.018352	0.016303	0.015112	0.015063	0.01718	0.019037	0.021009	0.0225	0.022966	0.022284	0.020695	0.019548	0.017287	0.01537	0.013989	0.013328	0.013379	0.014156	0.015446	0.015973	0.017487	0.018652	0.019285	0.020384	0.019984	0.020333	0.020589	0.020975	0.021649	0.021814	0.02249	0.023605	0.024888
	0.011691	0.010445	0.01028	0.01018	0.010355	0.010883	0.011911	0.01346	0.015417	0.017537	0.019394	0.020673	0.022127	0.021642	0.021373	0.019519	0.017498	0.015714	0.014568	0.01438	0.01521	0.015651	0.017227	0.018354	0.018594	0.017774	0.016151	0.015173	0.013122	0.011467	0.011464	0.012245	0.012714	0.013869	0.015512	0.017315	0.017934	0.019129	0.020819	0.020855	0.021461	0.02066	0.020741	0.020892	0.020214	0.020012	0.020348	0.020163	0.021348
	0.012381	0.012236	0.011964	0.011708	0.011592	0.010838	0.011573	0.012822	0.014467	0.016197	0.018741	0.019696	0.019928	0.020475	0.01932	0.017772	0.016085	0.014586	0.012565	0.012369	0.012936	0.012997	0.01418	0.014946	0.014995	0.014173	0.012719	0.011978	0.01025	0.0099966	0.0093701	0.01053	0.012436	0.013978	0.015889	0.017826	0.019506	0.020648	0.022249	0.022224	0.022766	0.021921	0.021886	0.02078	0.0198	0.018167	0.018111	0.017539	0.018427
	0.014808	0.013613	0.013214	0.012691	0.011161	0.011	0.012378	0.013225	0.014467	0.015793	0.016945	0.018682	0.018762	0.018279	0.01833	0.015974	0.0146	0.013391	0.011565	0.010279	0.010648	0.011392	0.0122	0.012665	0.012595	0.011836	0.010604	0.010189	0.0088453	0.0089539	0.0086757	0.010147	0.012377	0.014144	0.017275	0.019285	0.021946	0.022973	0.024407	0.02428	0.024741	0.02383	0.022678	0.021392	0.019161	0.01721	0.016781	0.015835	0.017416
	0.016698	0.016455	0.0148	0.012916	0.011982	0.011333	0.012208	0.012604	0.014476	0.015458	0.016298	0.016802	0.016806	0.016369	0.015603	0.014554	0.012369	0.011382	0.0096962	0.009458	0.0096191	0.010041	0.010518	0.010767	0.010607	0.011058	0.011154	0.010061	0.0090763	0.0084474	0.0083643	0.0099873	0.012346	0.015238	0.018356	0.021379	0.023923	0.025805	0.026031	0.02677	0.02611	0.024076	0.022852	0.020432	0.019129	0.017034	0.016406	0.016249	0.01752
	0.018766	0.017344	0.016474	0.014174	0.012802	0.011646	0.012071	0.01203	0.013555	0.014207	0.014838	0.015211	0.015229	0.013916	0.013336	0.012524	0.01165	0.0097857	0.0091936	0.0089195	0.0088783	0.0090744	0.0092937	0.0093956	0.0103	0.010948	0.011364	0.01061	0.0099741	0.0095524	0.0084631	0.010076	0.012264	0.014976	0.019002	0.021824	0.025216	0.026927	0.028031	0.027688	0.026894	0.024712	0.023453	0.02105	0.018729	0.016693	0.016069	0.016872	0.018991
	0.019496	0.018979	0.016793	0.015146	0.013314	0.011756	0.011796	0.01145	0.012694	0.01318	0.01368	0.012942	0.013066	0.011921	0.011575	0.010996	0.010317	0.0095897	0.0090339	0.0086657	0.0084826	0.0084462	0.0084885	0.0095401	0.010512	0.011383	0.012152	0.011828	0.011481	0.010105	0.0099918	0.010277	0.012125	0.014464	0.018107	0.021675	0.023799	0.026406	0.02737	0.026887	0.026091	0.024976	0.022647	0.020353	0.018212	0.017398	0.016941	0.0178	0.019848
	0.019554	0.018941	0.017567	0.015601	0.01345	0.011569	0.010317	0.010823	0.010904	0.011249	0.011734	0.011054	0.011257	0.011342	0.011191	0.010839	0.010267	0.010709	0.010148	0.0097089	0.008361	0.008164	0.0080487	0.0090157	0.010078	0.011178	0.012343	0.012388	0.012325	0.011008	0.0097133	0.0095782	0.010941	0.013792	0.015909	0.019115	0.02099	0.023443	0.024339	0.023756	0.024003	0.021953	0.020814	0.018692	0.016832	0.016323	0.017135	0.018138	0.018139
	0.019908	0.019258	0.01775	0.015606	0.013233	0.011166	0.0098146	0.0091889	0.0091943	0.0095506	0.0099902	0.010412	0.010729	0.010926	0.010942	0.011743	0.011354	0.01082	0.011395	0.0099082	0.0095954	0.0082491	0.0079505	0.0088453	0.0099496	0.011276	0.012772	0.0132	0.012359	0.011143	0.01068	0.010164	0.0098775	0.011072	0.013704	0.015472	0.01708	0.018349	0.01918	0.019692	0.018913	0.019114	0.018254	0.017493	0.015876	0.015632	0.015648	0.01578	0.015865
	0.019641	0.01909	0.017593	0.015414	0.013047	0.010953	0.00951	0.0088667	0.0087936	0.0090879	0.0094991	0.009924	0.01131	0.011542	0.012644	0.012509	0.012232	0.011875	0.011545	0.011308	0.0099673	0.0096224	0.0082536	0.0090748	0.0092055	0.01071	0.012514	0.013234	0.012644	0.011505	0.010907	0.010026	0.0091772	0.0097541	0.010738	0.012035	0.012336	0.013508	0.014364	0.013892	0.01535	0.015685	0.016171	0.01572	0.015509	0.015471	0.014624	0.013856	0.012987
	0.019176	0.018862	0.017568	0.015535	0.013283	0.011259	0.0098039	0.0090232	0.0088032	0.0089529	0.0092454	0.010623	0.011957	0.01318	0.013215	0.014134	0.013934	0.012736	0.012653	0.011568	0.011472	0.010198	0.0099334	0.0098327	0.010078	0.010711	0.01269	0.013655	0.013208	0.013155	0.011373	0.01017	0.0098629	0.0087905	0.0092376	0.01007	0.010109	0.010141	0.010035	0.010785	0.011392	0.012996	0.01363	0.014433	0.014506	0.014707	0.014042	0.012354	0.010564
	0.018875	0.018911	0.017986	0.016273	0.014256	0.012301	0.010772	0.0098057	0.0093039	0.009175	0.010294	0.01154	0.013826	0.014961	0.014935	0.014777	0.013616	0.013616	0.012696	0.012884	0.011921	0.011919	0.010901	0.011065	0.011509	0.012328	0.013364	0.014339	0.014932	0.014831	0.013924	0.012414	0.011721	0.010155	0.010096	0.0095396	0.0093941	0.0084033	0.0084361	0.0083929	0.0092732	0.011139	0.012998	0.013968	0.014102	0.014449	0.012878	0.011346	0.010707
	0.020019	0.020469	0.020004	0.018696	0.016869	0.014983	0.012294	0.011026	0.010198	0.0097287	0.010639	0.012778	0.013929	0.015029	0.014972	0.014832	0.013702	0.013755	0.012952	0.013241	0.013538	0.012733	0.013021	0.013526	0.013208	0.014184	0.015222	0.016053	0.016441	0.01715	0.016022	0.015299	0.013309	0.012506	0.011125	0.010378	0.0091349	0.0082411	0.0085452	0.0088434	0.010035	0.011116	0.012085	0.014145	0.014338	0.014719	0.014298	0.012931	0.011415
[truncated: 12 more columns]

## Sheet: Fig.2E
G-ZR signal at condensates
	0.10341	0.10501	0.10684	0.10881	0.11066	0.11218	0.11322	0.11379	0.11405	0.11426	0.11464	0.11521	0.11584	0.11647	0.11719	0.11823	0.11967	0.12133	0.12278	0.12355	0.12338	0.12246	0.1214	0.12084	0.12105	0.12177	0.12253	0.12307	0.12342	0.12366	0.12372	0.12344	0.12275	0.12178	0.12077	0.11995	0.1194	0.11896	0.11834	0.11734	0.11604	0.11477	0.11385	0.1135	0.11377	0.11458	0.1158	0.11715	0.11822
	0.10403	0.10543	0.10709	0.10887	0.1106	0.1121	0.11329	0.11417	0.11482	0.11537	0.11591	0.11647	0.11702	0.11758	0.1183	0.11937	0.12086	0.12253	0.12393	0.12463	0.12448	0.12373	0.12295	0.12265	0.12293	0.12349	0.12389	0.12396	0.12382	0.12363	0.12338	0.12295	0.12224	0.12129	0.12027	0.1194	0.11881	0.11841	0.11786	0.11688	0.11553	0.11417	0.11324	0.11298	0.11337	0.11429	0.1156	0.1171	0.11844
	0.10413	0.10544	0.10699	0.10866	0.11029	0.11181	0.11319	0.11438	0.11535	0.1161	0.11669	0.11721	0.11774	0.11834	0.11912	0.1202	0.12158	0.12304	0.1242	0.12477	0.12473	0.12438	0.12415	0.12431	0.12479	0.12524	0.12534	0.12501	0.12446	0.12388	0.12338	0.1229	0.12233	0.12157	0.12063	0.11969	0.11898	0.11846	0.11785	0.11683	0.1154	0.11398	0.11306	0.11288	0.11334	0.11424	0.11544	0.1168	0.11808
	0.10391	0.10519	0.10674	0.10841	0.11004	0.11161	0.11311	0.11448	0.11562	0.11648	0.11714	0.11774	0.11841	0.11918	0.12003	0.12099	0.12205	0.12309	0.1239	0.12433	0.12448	0.1246	0.12496	0.12558	0.12625	0.12666	0.12659	0.12603	0.12518	0.1243	0.12358	0.12308	0.12266	0.12211	0.12133	0.12043	0.11967	0.11911	0.11853	0.11761	0.11632	0.11501	0.11414	0.11396	0.11434	0.11504	0.11593	0.11688	0.11774
	0.10391	0.10513	0.10667	0.10835	0.10998	0.11153	0.11302	0.11442	0.11565	0.11668	0.11761	0.11859	0.11967	0.12072	0.12163	0.12236	0.12298	0.12353	0.12397	0.12431	0.12461	0.12505	0.12574	0.12657	0.12733	0.12773	0.1276	0.12695	0.12592	0.12483	0.12395	0.12337	0.12298	0.12253	0.12186	0.12108	0.12042	0.12	0.11968	0.11917	0.11834	0.11739	0.11669	0.11646	0.11664	0.11704	0.11747	0.11782	0.11796
	0.10446	0.10556	0.10701	0.10858	0.11008	0.11147	0.11282	0.11418	0.11553	0.11689	0.11833	0.11992	0.12155	0.12299	0.12399	0.12455	0.1248	0.12496	0.12515	0.12541	0.12574	0.12619	0.12681	0.12754	0.1282	0.12856	0.12843	0.12775	0.12669	0.12556	0.12466	0.12404	0.12356	0.123	0.12231	0.12159	0.12107	0.12086	0.12089	0.12091	0.12071	0.12029	0.11986	0.11962	0.1196	0.11965	0.11959	0.11925	0.11855
	0.10546	0.10646	0.10772	0.10907	0.11032	0.11149	0.11267	0.11399	0.11548	0.1172	0.11917	0.12134	0.12349	0.12528	0.12647	0.12702	0.12712	0.12708	0.1271	0.12724	0.12743	0.12765	0.12796	0.1284	0.12888	0.12917	0.12905	0.12847	0.1276	0.12673	0.12604	0.12547	0.12483	0.12402	0.12313	0.12234	0.12182	0.12167	0.12187	0.12224	0.12252	0.12256	0.12239	0.12219	0.122	0.12173	0.1212	0.12027	0.11889
	0.10666	0.10752	0.10853	0.1096	0.11065	0.11169	0.11284	0.11416	0.11574	0.11765	0.1199	0.12239	0.12485	0.12692	0.12833	0.12902	0.12915	0.12903	0.12891	0.12887	0.1288	0.1287	0.12867	0.12885	0.12921	0.12954	0.12958	0.12932	0.12892	0.12856	0.12825	0.12778	0.12695	0.12582	0.12465	0.12367	0.123	0.1227	0.12277	0.12312	0.12352	0.12376	0.12376	0.12357	0.12323	0.12266	0.12178	0.1205	0.11882
	0.10773	0.10837	0.10907	0.10991	0.1109	0.11204	0.11332	0.11472	0.11627	0.11812	0.12035	0.12289	0.12546	0.1277	0.12935	0.13029	0.13059	0.13051	0.13031	0.13005	0.12969	0.12925	0.12894	0.12899	0.12939	0.12993	0.13038	0.13068	0.13092	0.13113	0.13113	0.13067	0.12961	0.12818	0.12675	0.1256	0.12479	0.12427	0.12403	0.12406	0.12425	0.1244	0.12438	0.12412	0.12361	0.12281	0.12175	0.12042	0.11879
	0.1083	0.10871	0.10921	0.10994	0.11099	0.11231	0.11375	0.11519	0.11664	0.11828	0.12033	0.12278	0.12538	0.12781	0.12978	0.13113	0.13182	0.13201	0.13187	0.13147	0.1308	0.13001	0.12943	0.12939	0.12994	0.13084	0.13182	0.13272	0.13351	0.13406	0.13415	0.13356	0.13231	0.13068	0.12913	0.12792	0.12705	0.12638	0.12585	0.1255	0.12532	0.12519	0.12492	0.12443	0.12369	0.12275	0.12169	0.12054	0.11917
	0.1081	0.10851	0.10908	0.10991	0.11104	0.1124	0.11383	0.11515	0.11639	0.11781	0.11969	0.12206	0.12473	0.12743	0.12988	0.13186	0.13322	0.13395	0.1341	0.1337	0.13278	0.13162	0.13074	0.1306	0.13125	0.13242	0.13375	0.135	0.13599	0.13656	0.13655	0.13585	0.13454	0.13294	0.13143	0.13027	0.1294	0.12866	0.12796	0.12733	0.1268	0.12625	0.12554	0.12463	0.1236	0.12258	0.12164	0.12074	0.11962
	0.10732	0.10801	0.10895	0.11006	0.11127	0.11251	0.11366	0.11467	0.11565	0.11689	0.11865	0.12099	0.12379	0.1268	0.12979	0.13246	0.1346	0.13604	0.13668	0.13643	0.1354	0.13399	0.13288	0.13256	0.13312	0.13422	0.13546	0.13656	0.13739	0.13781	0.13773	0.13712	0.13605	0.13472	0.13339	0.13229	0.1314	0.1306	0.12981	0.12904	0.12824	0.12727	0.12602	0.12459	0.12323	0.12213	0.12131	0.12055	0.11952
	0.10651	0.10759	0.10898	0.11042	0.11174	0.11282	0.11366	0.11433	0.11505	0.11612	0.11778	0.1201	0.12297	0.12618	0.1295	0.13266	0.13541	0.13748	0.13867	0.13879	0.13791	0.13651	0.13527	0.1347	0.13487	0.13546	0.13616	0.13679	0.1373	0.13764	0.13775	0.13754	0.13696	0.13605	0.13497	0.1339	0.13293	0.13201	0.13114	0.13028	0.1293	0.12798	0.12625	0.12436	0.1227	0.12149	0.12064	0.11983	0.11875
	0.10609	0.10744	0.1091	0.1108	0.11226	0.11335	0.11407	0.11454	0.11507	0.11598	0.11751	0.11973	0.12251	0.12566	0.12896	0.13221	0.1352	0.13769	0.13938	0.14002	0.1396	0.13847	0.13724	0.13636	0.13595	0.13585	0.13591	0.13609	0.13644	0.13694	0.13747	0.13783	0.1378	0.13729	0.13638	0.13529	0.13418	0.13314	0.13218	0.13122	0.13005	0.12844	0.12638	0.12418	0.1223	0.12094	0.11992	0.11895	0.11779
	0.10609	0.10756	0.10932	0.11114	0.11275	0.11397	0.11475	0.11519	0.11561	0.11638	0.11778	0.11982	0.12237	0.12522	0.1282	0.1312	0.13412	0.13674	0.13878	0.13993	0.14008	0.13942	0.13837	0.13731	0.13646	0.13589	0.13562	0.1357	0.13618	0.137	0.13797	0.13876	0.13906	0.1387	0.13779	0.13661	0.13542	0.13434	0.13333	0.13224	0.13084	0.12894	0.12664	0.12429	0.12228	0.12074	0.11951	0.11837	0.11722
	0.10639	0.108	0.10983	0.11169	0.11335	0.11464	0.11546	0.11588	0.11623	0.11691	0.1182	0.12007	0.12234	0.12482	0.12741	0.13009	0.1328	0.13534	0.13747	0.13891	0.13954	0.1394	0.13873	0.13784	0.13702	0.13647	0.13631	0.13661	0.13736	0.13846	0.13963	0.1405	0.14073	0.14021	0.13913	0.13787	0.13674	0.1358	0.13488	0.13369	0.132	0.12978	0.12725	0.12479	0.12269	0.12099	0.11959	0.11835	0.11726
	0.10711	0.1089	0.1108	0.11262	0.11417	0.11534	0.11603	0.11632	0.11657	0.11719	0.11843	0.12019	0.12226	0.12448	0.12685	0.12936	0.1319	0.13428	0.13626	0.13772	0.13859	0.13889	0.13877	0.13842	0.13808	0.13795	0.13816	0.13875	0.13971	0.14089	0.14199	0.14262	0.14251	0.14166	0.14037	0.13911	0.1382	0.13757	0.13688	0.13567	0.13371	0.13114	0.12835	0.12575	0.12354	0.12171	0.12016	0.11884	0.11774
	0.10822	0.1101	0.11197	0.11364	0.11495	0.11583	0.11625	0.11637	0.11655	0.11718	0.11841	0.12013	0.12212	0.12428	0.12665	0.12917	0.13164	0.13383	0.13558	0.13688	0.13777	0.13837	0.13878	0.13911	0.13944	0.13984	0.14039	0.14118	0.14225	0.14343	0.14437	0.1447	0.14424	0.14315	0.1418	0.14067	0.14001	0.13966	0.13914	0.13791	0.13574	0.13287	0.12983	0.12707	0.12478	0.12286	0.12119	0.11972	0.11847
	0.10929	0.11104	0.11273	0.11417	0.11523	0.11585	0.11608	0.11614	0.11638	0.1171	0.11838	0.12008	0.12204	0.12425	0.1267	0.12927	0.13168	0.13367	0.13517	0.13626	0.1371	0.13786	0.13867	0.13957	0.14046	0.14127	0.14206	0.14302	0.14422	0.14548	0.14639	0.14662	0.14609	0.14503	0.14383	0.14287	0.14227	0.14189	0.14125	0.13987	0.13754	0.13453	0.13139	0.1286	0.1263	0.12436	0.12261	0.12098	0.11946
	0.10972	0.11121	0.11267	0.11395	0.1149	0.11546	0.11572	0.11592	0.11635	0.11722	0.11852	0.12016	0.12206	0.12426	0.12673	0.12927	0.13155	0.1333	0.13454	0.13544	0.13623	0.13713	0.13826	0.13958	0.14088	0.14202	0.14307	0.14425	0.14568	0.14712	0.14819	0.14857	0.14826	0.1475	0.14655	0.14563	0.14479	0.14394	0.14282	0.14115	0.13876	0.13586	0.1329	0.13026	0.12805	0.12614	0.12433	0.12252	0.12072
	0.10938	0.11072	0.11208	0.11335	0.11437	0.11504	0.11548	0.1159	0.11652	0.11745	0.1187	0.12019	0.12195	0.12403	0.12643	0.12891	0.13105	0.13261	0.13362	0.13436	0.13516	0.13628	0.13776	0.13949	0.14121	0.14276	0.14421	0.14574	0.14741	0.14902	0.15022	0.15081	0.15081	0.15037	0.14961	0.14855	0.14723	0.1457	0.14398	0.14199	0.13967	0.13709	0.1345	0.13212	0.13002	0.12808	0.12614	0.12412	0.12205
	0.10869	0.1101	0.1115	0.11285	0.114	0.11485	0.11547	0.11603	0.11669	0.11754	0.11862	0.11992	0.12148	0.12341	0.12572	0.12816	0.1303	0.1318	0.13272	0.13343	0.13436	0.13578	0.13769	0.13991	0.1422	0.14438	0.14646	0.14849	0.1504	0.15202	0.15316	0.15376	0.15386	0.15353	0.15273	0.15142	0.14962	0.14751	0.14531	0.1431	0.14086	0.13858	0.13631	0.13415	0.13207	0.12999	0.12785	0.12562	0.12334
	0.10796	0.10961	0.11115	0.11257	0.1138	0.11478	0.11554	0.11616	0.11675	0.11743	0.11828	0.11935	0.12071	0.12249	0.12471	0.12716	0.12936	0.13098	0.13204	0.13294	0.13417	0.13599	0.13839	0.1412	0.14422	0.14729	0.15028	0.15301	0.15527	0.1569	0.15785	0.15817	0.15799	0.15737	0.15627	0.15461	0.15244	0.14996	0.14742	0.14497	0.14264	0.14037	0.13818	0.13604	0.13389	0.13166	0.12935	0.127	0.12462
	0.107	0.10894	0.11062	0.11211	0.11344	0.11457	0.1155	0.11622	0.11677	0.11727	0.11787	0.1187	0.11988	0.12152	0.12363	0.12601	0.12824	0.13004	0.13143	0.13277	0.13448	0.13679	0.13971	0.14318	0.14708	0.15126	0.15545	0.15925	0.16227	0.16426	0.16516	0.1651	0.16426	0.16286	0.16102	0.15877	0.15613	0.15326	0.15034	0.14752	0.14482	0.14226	0.13983	0.13749	0.13516	0.13283	0.13049	0.12817	0.12584
	0.1055	0.10765	0.10948	0.1111	0.11259	0.11395	0.11515	0.11608	0.1167	0.11712	0.11752	0.11814	0.11916	0.12068	0.12264	0.12485	0.127	0.12894	0.13074	0.13267	0.13497	0.13779	0.14123	0.14537	0.15026	0.15579	0.16156	0.16701	0.17153	0.17461	0.17601	0.1757	0.17394	0.17118	0.16787	0.16431	0.16069	0.1571	0.15359	0.15022	0.147	0.14395	0.14106	0.1383	0.1357	0.13326	0.13101	0.12885	0.12669
	0.10363	0.10584	0.10778	0.1095	0.11115	0.11275	0.11425	0.11549	0.11633	0.11682	0.11718	0.11773	0.11868	0.1201	0.12189	0.12388	0.12591	0.12799	0.13022	0.13274	0.1356	0.13887	0.14273	0.1475	0.15346	0.16063	0.16858	0.17654	0.18358	0.18877	0.19142	0.19118	0.18827	0.18339	0.17753	0.17156	0.16601	0.16105	0.1566	0.15253	0.14871	0.1451	0.14164	0.13838	0.13543	0.13291	0.13079	0.12888	0.12694
	0.10195	0.10407	0.10596	0.10764	0.10926	0.11097	0.11271	0.11428	0.11549	0.11629	0.11689	0.11758	0.11858	0.11993	0.12156	0.12339	0.1254	0.1277	0.13038	0.13342	0.13673	0.1403	0.14446	0.14981	0.15698	0.16623	0.17716	0.18875	0.19953	0.20791	0.21252	0.21257	0.20814	0.20027	0.19065	0.18097	0.17235	0.16516	0.15923	0.15417	0.14964	0.14545	0.14148	0.1378	0.1346	0.13206	0.13011	0.12845	0.12675
	0.10075	0.10271	0.10441	0.10586	0.10727	0.10889	0.11075	0.11264	0.11429	0.1156	0.11667	0.1177	0.11886	0.1202	0.12177	0.12361	0.12581	0.12845	0.13156	0.13501	0.13864	0.14244	0.14687	0.15285	0.16144	0.17327	0.18801	0.20429	0.21992	0.2324	0.23946	0.23977	0.23333	0.22164	0.20723	0.19274	0.18003	0.16977	0.16173	0.15529	0.1499	0.14516	0.14086	0.13699	0.13371	0.13119	0.12935	0.12784	0.12629
	0.099902	0.10171	0.10322	0.10441	0.10556	0.10699	0.10885	0.11097	0.11304	0.11488	0.11647	0.1179	0.11928	0.12074	0.12242	0.12447	0.127	0.13003	0.13351	0.13728	0.14115	0.14518	0.14994	0.15667	0.16685	0.18149	0.20039	0.22183	0.24285	0.25983	0.26954	0.27	0.26121	0.24525	0.22558	0.20582	0.18854	0.17478	0.16429	0.15629	0.14999	0.14481	0.14038	0.13651	0.13324	0.13065	0.1287	0.12712	0.1256
	0.099254	0.10105	0.10249	0.10355	0.1045	0.10573	0.10747	0.10965	0.112	0.11424	0.11623	0.11796	0.11955	0.12119	0.12309	0.12544	0.12831	0.13169	0.13546	0.13948	0.14357	0.14781	0.15293	0.16039	0.17199	0.18904	0.21151	0.23747	0.26328	0.28436	0.29649	0.29712	0.28624	0.26646	0.24209	0.21762	0.19626	0.17938	0.16674	0.15741	0.15039	0.14492	0.14045	0.13664	0.13334	0.13056	0.12829	0.12642	0.12476
	0.098949	0.10087	0.1024	0.10347	0.1043	0.1053	0.1068	0.10886	0.11129	0.11375	0.11595	0.11783	0.11952	0.12129	0.12338	0.12597	0.12909	0.13271	0.13673	0.14094	0.14517	0.14953	0.15483	0.16268	0.17506	0.19344	0.21791	0.24647	0.27516	0.2988	0.31254	0.31343	0.30143	0.27946	0.2523	0.22498	0.20115	0.1824	0.16854	0.15849	0.15109	0.14546	0.14097	0.13721	0.13391	0.13095	0.12834	0.12607	0.12412
	0.099162	0.10122	0.1029	0.10405	0.10481	0.10556	0.10671	0.10851	0.11084	0.11336	0.11566	0.11759	0.11932	0.12115	0.12337	0.1261	0.12936	0.1331	0.13722	0.1415	0.14569	0.1499	0.15503	0.16273	0.175	0.19329	0.21764	0.24611	0.27477	0.29847	0.31236	0.31348	0.30174	0.28	0.25297	0.22565	0.20172	0.18288	0.16899	0.15898	0.15162	0.14601	0.14157	0.13792	0.13473	0.13176	0.12894	0.12634	0.12404
	0.099757	0.10182	0.10356	0.10479	0.10554	0.1061	0.10692	0.10836	0.11046	0.1129	0.11525	0.1173	0.11916	0.12116	0.12354	0.12638	0.12966	0.13331	0.13726	0.14128	0.14516	0.14902	0.15373	0.16089	0.17229	0.18914	0.21133	0.23702	0.26268	0.28381	0.29621	0.29731	0.28706	0.26788	0.24386	0.21936	0.19769	0.18045	0.16765	0.15836	0.15148	0.14617	0.14195	0.1385	0.13551	0.13268	0.12986	0.12712	0.12459
	0.10031	0.10216	0.10383	0.10511	0.10592	0.10645	0.10707	0.10819	0.10998	0.11226	0.11468	0.11699	0.11922	0.12158	0.12422	0.12713	0.13023	0.13348	0.13688	0.14036	0.14378	0.14733	0.15173	0.15829	0.16839	0.18287	0.20144	0.22247	0.24312	0.25993	0.26973	0.27062	0.26252	0.24728	0.22801	0.2081	0.19019	0.17566	0.16465	0.15655	0.15048	0.14573	0.14191	0.13874	0.136	0.13339	0.13076	0.1281	0.12554
	0.10053	0.10205	0.10354	0.10482	0.10575	0.10639	0.107	0.10793	0.10945	0.11155	0.11404	0.1167	0.11945	0.12228	0.12518	0.12802	0.13072	0.13332	0.13598	0.13881	0.14187	0.14534	0.14972	0.15584	0.16456	0.17631	0.19073	0.20652	0.22164	0.23375	0.24077	0.24138	0.23551	0.22437	0.2101	0.19509	0.18126	0.16973	0.16076	0.15399	0.14883	0.14472	0.14135	0.13854	0.13612	0.13386	0.13155	0.12914	0.12665
	0.10049	0.10177	0.1031	0.10434	0.10535	0.10612	0.1068	0.10768	0.10902	0.11098	0.11349	0.11641	0.11955	0.12273	0.12575	0.12841	0.13066	0.13266	0.13468	0.137	0.1398	0.1433	0.14776	0.15353	0.16099	0.17026	0.18096	0.19215	0.20251	0.21062	0.21527	0.21564	0.21163	0.20392	0.19385	0.18299	0.1727	0.16383	0.15673	0.15122	0.14689	0.14336	0.14045	0.13807	0.1361	0.13429	0.13238	0.1302	0.12774
	0.10054	0.10175	0.10301	0.10418	0.10518	0.10598	0.10671	0.10758	0.10884	0.11066	0.11305	0.11592	0.11909	0.1223	0.12526	0.12775	0.12975	0.13149	0.13323	0.13525	0.13782	0.14115	0.14544	0.15077	0.15715	0.16449	0.17246	0.18038	0.18736	0.19259	0.19546	0.1956	0.1929	0.18769	0.18069	0.17288	0.16522	0.15843	0.15286	0.14845	0.14491	0.14198	0.13959	0.13774	0.13629	0.13493	0.13331	0.13122	0.12867
	0.10084	0.10204	0.10324	0.10433	0.10525	0.10601	0.10674	0.10762	0.10881	0.11045	0.11254	0.11503	0.11782	0.12071	0.12345	0.12583	0.12787	0.12972	0.13154	0.13351	0.13582	0.13878	0.14258	0.14726	0.15267	0.15864	0.16484	0.17073	0.17565	0.17909	0.18081	0.18076	0.1789	0.17533	0.17037	0.16462	0.15879	0.15352	0.1492	0.1458	0.14311	0.14092	0.13918	0.13788	0.13685	0.13574	0.1342	0.13202	0.12929
	0.10115	0.10221	0.1033	0.10431	0.10518	0.10595	0.10669	0.10756	0.10868	0.1101	0.11181	0.11378	0.11599	0.11838	0.12078	0.12308	0.12524	0.12737	0.12948	0.13157	0.13375	0.1363	0.1395	0.14341	0.14793	0.15284	0.15784	0.16249	0.16627	0.16881	0.17004	0.17	0.16869	0.16609	0.16236	0.15792	0.15338	0.14934	0.14612	0.14371	0.14188	0.14044	0.13931	0.13843	0.1376	0.13648	0.13477	0.13237	0.12948
	0.10119	0.10202	0.10294	0.10389	0.1048	0.10563	0.10644	0.10732	0.10837	0.10961	0.11102	0.11257	0.11431	0.11624	0.11832	0.12048	0.12269	0.125	0.12735	0.12963	0.13181	0.13407	0.13671	0.13989	0.14358	0.14761	0.1517	0.1555	0.15865	0.1609	0.16217	0.16239	0.16149	0.15941	0.15635	0.15278	0.14929	0.14637	0.14419	0.14265	0.1415	0.14055	0.13973	0.13899	0.13811	0.13678	0.13478	0.13212	0.12911
	0.10111	0.10177	0.10258	0.1035	0.10446	0.10538	0.10625	0.10714	0.10814	0.1093	0.11059	0.11198	0.11348	0.11515	0.11699	0.11897	0.12109	0.12338	0.12578	0.12813	0.13031	0.13237	0.13455	0.13712	0.14013	0.14345	0.14682	0.14996	0.1527	0.15491	0.15643	0.157	0.1564	0.15462	0.15199	0.14911	0.14657	0.14467	0.14339	0.14249	0.14169	0.14085	0.13997	0.13905	0.13795	0.13637	0.13412	0.13127	0.12819
	0.10133	0.10203	0.10284	0.10376	0.10472	0.10564	0.10649	0.10734	0.1083	0.10945	0.11076	0.11218	0.11366	0.11523	0.11691	0.11871	0.12065	0.12275	0.12499	0.12724	0.12933	0.13122	0.1331	0.13522	0.13771	0.14046	0.14323	0.14584	0.14824	0.15038	0.15202	0.15279	0.15238	0.15084	0.14864	0.14641	0.14466	0.14354	0.14286	0.1423	0.14159	0.14064	0.13955	0.13838	0.13706	0.13533	0.13298	0.13009	0.12699
	0.10207	0.10296	0.10385	0.10476	0.10564	0.10645	0.10719	0.10793	0.10881	0.10994	0.11129	0.11278	0.11432	0.11587	0.11745	0.11909	0.12082	0.12267	0.12463	0.12665	0.12859	0.13041	0.13216	0.13403	0.13611	0.13834	0.14059	0.14274	0.14482	0.14675	0.14827	0.14898	0.14865	0.14739	0.14565	0.14399	0.14278	0.14205	0.14158	0.14109	0.14039	0.13944	0.1383	0.13706	0.13567	0.13395	0.1317	0.12894	0.12588
	0.10299	0.10407	0.10504	0.10591	0.10667	0.10733	0.10793	0.10856	0.10933	0.11037	0.11167	0.11319	0.11478	0.11635	0.11787	0.11936	0.12088	0.12247	0.12417	0.12598	0.12784	0.12968	0.13146	0.13319	0.13493	0.1367	0.13847	0.14026	0.14202	0.14363	0.1448	0.14526	0.14491	0.14391	0.1426	0.14136	0.1404	0.13973	0.13919	0.13865	0.13802	0.13727	0.13639	0.13534	0.13407	0.13248	0.13045	0.12793	0.125
	0.10348	0.10461	0.10563	0.10646	0.10712	0.1077	0.10827	0.10889	0.10964	0.1106	0.11183	0.11331	0.11491	0.11648	0.11793	0.11926	0.12055	0.12192	0.12346	0.12522	0.12713	0.12906	0.13086	0.13247	0.13393	0.13532	0.13675	0.13821	0.13964	0.14083	0.14155	0.14168	0.14124	0.14039	0.13937	0.13837	0.1375	0.13675	0.13609	0.1355	0.135	0.13458	0.13409	0.13337	0.13231	0.13087	0.12903	0.12675	0.124
	0.10311	0.10421	0.10526	0.10611	0.10678	0.10741	0.10813	0.10897	0.1099	0.11095	0.11217	0.11358	0.11511	0.11662	0.11795	0.11905	0.12007	0.12123	0.12274	0.12464	0.12675	0.1288	0.13058	0.13203	0.13323	0.13434	0.13545	0.13656	0.13755	0.13824	0.13851	0.13834	0.13779	0.137	0.13611	0.13521	0.13436	0.13357	0.13283	0.13222	0.13182	0.13165	0.13148	0.13106	0.13019	0.12887	0.12714	0.12502	0.12245
	0.10212	0.10322	0.10435	0.10527	0.10603	0.10682	0.10782	0.10903	0.11035	0.11168	0.11302	0.11441	0.11584	0.11721	0.11835	0.11918	0.11988	0.12083	0.12236	0.1245	0.12691	0.12913	0.13088	0.13214	0.13309	0.13388	0.13457	0.13516	0.13557	0.13577	0.13571	0.13537	0.13478	0.13402	0.13318	0.13232	0.13147	0.13061	0.12976	0.12902	0.12857	0.12844	0.12844	0.12823	0.12757	0.12636	0.12468	0.12263	0.12022
	0.10126	0.10238	0.10353	0.10452	0.10536	0.10632	0.10761	0.10922	0.11097	0.11265	0.11419	0.1156	0.11694	0.11815	0.11908	0.11965	0.12009	0.12087	0.12243	0.12479	0.12747	0.12988	0.13165	0.13279	0.13347	0.13386	0.13399	0.13391	0.13372	0.13352	0.13328	0.13293	0.13242	0.13176	0.13099	0.13014	0.12921	0.12815	0.12699	0.12594	0.12523	0.12498	0.12502	0.125	0.12454	0.12346	0.1218	0.11975	0.11744
	0.10099	0.10201	0.10305	0.10396	0.10483	0.10595	0.10749	0.10941	0.11145	0.11337	0.11505	0.11648	0.11775	0.11883	0.11962	0.12005	0.1204	0.12117	0.12282	0.12532	0.12815	0.13066	0.13246	0.13354	0.134	0.13396	0.1335	0.13282	0.13216	0.1317	0.13142	0.13115	0.13079	0.13027	0.12958	0.12868	0.12754	0.12611	0.12451	0.12303	0.122	0.12159	0.12166	0.12177	0.12145	0.12042	0.11871	0.11659	0.11438
	0.10097	0.10174	0.10249	0.10324	0.10415	0.10545	0.10722	0.1093	0.11139	0.11328	0.11492	0.11636	0.11765	0.11873	0.11951	0.12001	0.12051	0.12149	0.1233	0.12586	0.12863	0.13105	0.13279	0.13379	0.13406	0.13366	0.13276	0.1317	0.13085	0.13034	0.13011	0.12994	0.12968	0.12925	0.12856	0.1275	0.12605	0.12424	0.12227	0.12048	0.11923	0.11873	0.11879	0.11894	0.1186	0.11748	0.11564	0.11346	0.11136
	0.1005	0.101	0.1015	0.10216	0.10318	0.10472	0.10667	0.10871	0.11056	0.11215	0.11363	0.11508	0.11651	0.11779	0.1188	0.11959	0.12045	0.12176	0.12373	0.12618	0.12867	0.13077	0.13227	0.13307	0.13313	0.13246	0.13132	0.13017	0.1294	0.12909	0.12902	0.12897	0.12879	0.12835	0.12753	0.12623	0.12449	0.12246	0.12034	0.11845	0.1171	0.11651	0.11649	0.11656	0.11614	0.11491	0.11299	0.11082	0.10888
	0.099386	0.099787	0.10026	0.101	0.10221	0.10392	0.10587	0.10768	0.10915	0.1104	0.11171	0.11324	0.11493	0.11655	0.11796	0.1192	0.12047	0.12203	0.12396	0.12609	0.12809	0.12971	0.13085	0.13141	0.13124	0.13038	0.12914	0.12808	0.12757	0.12758	0.12781	0.12797	0.12788	0.12743	0.12648	0.12499	0.12308	0.12099	0.1189	0.117	0.11555	0.11476	0.11458	0.11455	0.11414	0.113	0.11123	0.10923	0.10749
	0.098166	0.098726	0.09939	0.10032	0.10166	0.10333	0.10506	0.10655	0.10773	0.10882	0.11016	0.11186	0.11381	0.11575	0.11752	0.11911	0.12062	0.12218	0.12381	0.12542	0.12686	0.12803	0.12888	0.12924	0.12895	0.12801	0.12679	0.12586	0.12558	0.12586	0.12636	0.12676	0.12686	0.12652	0.12557	0.12403	0.12211	0.12006	0.11801	0.11605	0.1144	0.11332	0.1129	0.11283	0.1126	0.11182	0.11046	0.1088	0.10727
	0.097477	0.098355	0.099293	0.10041	0.10175	0.10319	0.10456	0.10574	0.1068	0.108	0.10954	0.11144	0.11354	0.1156	0.11748	0.11914	0.12061	0.12192	0.1231	0.12417	0.12516	0.12606	0.1268	0.12714	0.12687	0.12599	0.12487	0.12405	0.12384	0.12415	0.12472	0.12526	0.12557	0.12544	0.12466	0.12325	0.12144	0.11947	0.11744	0.11539	0.11351	0.11213	0.11146	0.11135	0.11135	0.11102	0.11018	0.10895	0.10762
	0.0974	0.098587	0.099763	0.10099	0.10226	0.10343	0.10444	0.10534	0.10634	0.10765	0.10934	0.11134	0.11345	0.11544	0.11719	0.11869	0.11995	0.12098	0.12184	0.12261	0.1234	0.12425	0.12504	0.12549	0.12533	0.12458	0.12357	0.12277	0.12244	0.12256	0.12295	0.12345	0.12387	0.12392	0.12338	0.1222	0.12058	0.11876	0.1168	0.11474	0.11275	0.11115	0.11024	0.10999	0.11007	0.11004	0.10962	0.10875	0.10763
	0.097482	0.098858	0.10016	0.10142	0.1026	0.10358	0.10433	0.10501	0.10584	0.10702	0.10862	0.11053	0.11255	0.11445	0.11608	0.11742	0.11855	0.11951	0.12037	0.12119	0.12207	0.12303	0.12395	0.12452	0.12446	0.12377	0.12276	0.12184	0.12125	0.12104	0.12114	0.12146	0.12182	0.12195	0.1216	0.12068	0.11931	0.11767	0.11583	0.11387	0.11191	0.11024	0.10914	0.10865	0.10859	0.10858	0.10833	0.10767	0.10669
	0.097284	0.098698	0.1	0.10122	0.10232	0.1032	0.10382	0.10431	0.10488	0.10575	0.10705	0.10879	0.11077	0.1127	0.11437	0.11573	0.11688	0.11799	0.11909	0.12022	0.12139	0.12258	0.12364	0.12427	0.12422	0.12347	0.12231	0.12114	0.12023	0.11968	0.11948	0.11955	0.11974	0.11982	0.11956	0.11885	0.11769	0.11618	0.11444	0.11259	0.11077	0.10918	0.108	0.1073	0.10696	0.10675	0.10639	0.10574	0.10485
	0.09677	0.098137	0.099377	0.10051	0.10151	0.10231	0.10285	0.10318	0.10352	0.10412	0.10523	0.10692	0.109	0.11112	0.11293	0.11435	0.11555	0.11677	0.11811	0.11958	0.12109	0.12253	0.1237	0.12433	0.1242	0.12333	0.12199	0.12059	0.11942	0.11861	0.11816	0.11796	0.11789	0.1178	0.11753	0.11691	0.11583	0.11434	0.1126	0.11083	0.10918	0.10776	0.10665	0.10586	0.10529	0.10479	0.1042	0.10346	0.10265
	0.096235	0.097559	0.098749	0.099823	0.10075	0.10145	0.10185	0.10201	0.10219	0.10273	0.10391	0.10579	0.10809	0.11035	0.11221	0.11358	0.1147	0.11587	0.11728	0.11891	0.12062	0.1222	0.12339	0.12394	0.1237	0.12277	0.12141	0.11999	0.11875	0.11782	0.11717	0.1167	0.11632	0.11598	0.11556	0.11487	0.11373	0.11216	0.11038	0.10867	0.10719	0.10598	0.10504	0.10429	0.10362	0.10292	0.10216	0.10138	0.10067
	0.09596	0.097295	0.098501	0.099582	0.10047	0.10104	0.10124	0.10122	0.1013	0.10193	0.10336	0.10549	0.10791	0.11012	0.11183	0.11306	0.11409	0.11519	0.11653	0.11807	0.11968	0.12113	0.12217	0.12259	0.12231	0.12148	0.12033	0.11912	0.11802	0.11709	0.11634	0.11567	0.11503	0.11441	0.11372	0.11278	0.11145	0.10977	0.108	0.10641	0.10513	0.10414	0.10338	0.10273	0.10207	0.10131	0.10049	0.099756	0.099157
	0.095981	0.097391	0.098657	0.099755	0.10059	0.10102	0.10103	0.10085	0.1009	0.10164	0.10322	0.1054	0.10768	0.10963	0.11113	0.11232	0.11343	0.11461	0.11584	0.11708	0.11825	0.11928	0.12004	0.12039	0.12027	0.11976	0.11899	0.11807	0.11715	0.1163	0.11558	0.11491	0.11422	0.1134	0.11238	0.11107	0.10942	0.10761	0.10591	0.10454	0.10351	0.10272	0.10209	0.1015	0.10083	0.10003	0.099216	0.098517	0.097966
BRD4 signal at condensates
	0.08658	0.088942	0.091259	0.093324	0.094946	0.096039	0.096632	0.096862	0.096904	0.096917	0.096971	0.097093	0.097368	0.097936	0.098985	0.10062	0.10281	0.10532	0.10778	0.10978	0.11105	0.11149	0.11123	0.11047	0.10946	0.10836	0.10725	0.10622	0.10531	0.1046	0.10411	0.10388	0.10385	0.10398	0.1042	0.10443	0.10457	0.10449	0.1041	0.10338	0.10243	0.10144	0.10065	0.10026	0.10038	0.10097	0.10182	0.10261	0.10304
	0.087409	0.089583	0.091728	0.093712	0.095417	0.09677	0.097754	0.0984	0.098756	0.098878	0.09881	0.098647	0.098562	0.098816	0.099633	0.10115	0.10329	0.10577	0.10818	0.11015	0.1114	0.11188	0.11172	0.11113	0.11031	0.10939	0.10838	0.10731	0.10622	0.10521	0.10438	0.10382	0.10355	0.10355	0.10377	0.10412	0.10444	0.10456	0.10434	0.10373	0.10281	0.10176	0.10084	0.10029	0.10022	0.10067	0.10143	0.10224	0.10277
	0.088243	0.090198	0.092135	0.093993	0.095731	0.097296	0.098626	0.09966	0.10033	0.1006	0.10048	0.10013	0.099798	0.099833	0.10052	0.10197	0.10408	0.1065	0.10882	0.11068	0.11184	0.11229	0.11217	0.11169	0.111	0.11019	0.10924	0.10815	0.10696	0.10576	0.10471	0.10394	0.1035	0.10341	0.10364	0.10406	0.10452	0.10479	0.10472	0.10423	0.1034	0.10238	0.10143	0.10077	0.10055	0.1008	0.10139	0.10209	0.10262
	0.088943	0.090681	0.092395	0.0941	0.095804	0.097487	0.099068	0.10041	0.10137	0.10182	0.10177	0.10139	0.10099	0.10097	0.10165	0.10311	0.10518	0.10752	0.1097	0.11136	0.11235	0.11269	0.11253	0.11207	0.11143	0.11067	0.10975	0.10866	0.10744	0.10619	0.10506	0.10418	0.10366	0.10353	0.10374	0.10419	0.10471	0.10507	0.1051	0.10474	0.10405	0.10317	0.10231	0.10165	0.10135	0.10144	0.10185	0.1024	0.10285
	0.089391	0.090924	0.092418	0.093937	0.095543	0.097243	0.098952	0.1005	0.10169	0.10236	0.1025	0.10227	0.10201	0.10213	0.10292	0.10446	0.10652	0.10876	0.11074	0.11215	0.1129	0.11305	0.11277	0.11223	0.11156	0.11079	0.10989	0.10884	0.10769	0.10651	0.10544	0.10459	0.10407	0.10392	0.10412	0.10455	0.10504	0.1054	0.10548	0.10522	0.10467	0.10398	0.10329	0.10275	0.10247	0.10247	0.10273	0.10312	0.10344
	0.089588	0.090925	0.092197	0.093515	0.094977	0.096608	0.09833	0.099969	0.10131	0.1022	0.10261	0.10268	0.10274	0.10315	0.10417	0.10583	0.10791	0.11002	0.11178	0.11295	0.11345	0.11338	0.11294	0.11229	0.11154	0.11073	0.10985	0.10889	0.10789	0.10688	0.10596	0.10523	0.10478	0.10466	0.10483	0.1052	0.10561	0.10589	0.10592	0.10569	0.10525	0.10472	0.10423	0.10386	0.10365	0.10363	0.10377	0.10398	0.10413
	0.089642	0.090799	0.091867	0.092987	0.094279	0.095777	0.09742	0.099047	0.10046	0.10152	0.10221	0.10264	0.1031	0.10388	0.10518	0.10698	0.10906	0.11107	0.11267	0.11365	0.114	0.11382	0.11327	0.11253	0.1117	0.11084	0.10998	0.10913	0.1083	0.10749	0.10675	0.10616	0.10581	0.10572	0.10588	0.10618	0.10648	0.10662	0.10653	0.10625	0.10585	0.10544	0.10508	0.10483	0.1047	0.10466	0.1047	0.10473	0.10463
	0.089679	0.090691	0.091585	0.092538	0.093662	0.095008	0.096519	0.098059	0.09947	0.10063	0.10154	0.1023	0.10312	0.10423	0.10577	0.1077	0.10979	0.11175	0.11328	0.11424	0.11462	0.1145	0.11401	0.11327	0.1124	0.1115	0.11064	0.10985	0.10913	0.10846	0.10786	0.10738	0.10709	0.10703	0.10718	0.10742	0.10761	0.10762	0.10742	0.10706	0.10663	0.10623	0.10592	0.1057	0.10556	0.10547	0.10539	0.10522	0.10484
	0.089747	0.09066	0.091448	0.09228	0.093266	0.094466	0.095823	0.097244	0.098597	0.099798	0.10085	0.10184	0.10291	0.10425	0.10595	0.10795	0.11005	0.11201	0.11363	0.11475	0.11538	0.11552	0.11525	0.11464	0.1138	0.11286	0.11194	0.11112	0.11041	0.10979	0.10926	0.10882	0.10856	0.10852	0.10867	0.10888	0.10902	0.10897	0.1087	0.10826	0.10776	0.1073	0.1069	0.10659	0.10634	0.10613	0.10589	0.10551	0.10486
	0.089795	0.090689	0.091445	0.092215	0.093104	0.09417	0.095389	0.096687	0.097973	0.099181	0.10031	0.10142	0.10264	0.1041	0.10585	0.10785	0.10996	0.11198	0.11377	0.1152	0.11622	0.11678	0.11685	0.11645	0.11567	0.11469	0.11366	0.11274	0.11197	0.11135	0.11083	0.11043	0.11021	0.11019	0.11035	0.11059	0.11075	0.11071	0.11043	0.10995	0.10937	0.10876	0.10819	0.10766	0.1072	0.10679	0.10636	0.10577	0.10487
	0.089752	0.090717	0.09153	0.092299	0.09313	0.094083	0.095176	0.096366	0.0976	0.098807	0.099976	0.10116	0.10246	0.10395	0.10569	0.10765	0.10974	0.11183	0.11382	0.11559	0.11703	0.11801	0.11842	0.11824	0.11754	0.11651	0.11539	0.11439	0.11359	0.11298	0.11253	0.11221	0.11205	0.1121	0.11232	0.1126	0.11281	0.11282	0.11256	0.11207	0.11139	0.1106	0.10978	0.10897	0.10823	0.10757	0.1069	0.10609	0.10499
	0.089526	0.090659	0.091625	0.09248	0.093299	0.094171	0.095153	0.096252	0.097438	0.098647	0.099869	0.10111	0.10245	0.10395	0.10565	0.10754	0.10958	0.11172	0.11386	0.11588	0.11764	0.11892	0.11958	0.11956	0.11893	0.11791	0.1168	0.11583	0.11511	0.11464	0.11435	0.11421	0.1142	0.11434	0.1146	0.11491	0.11512	0.11514	0.11489	0.11436	0.11357	0.1126	0.11153	0.11044	0.10941	0.10846	0.10754	0.1065	0.10522
	0.089064	0.090456	0.091676	0.092702	0.093588	0.094426	0.095321	0.096334	0.097477	0.098707	0.099981	0.1013	0.10268	0.10416	0.1058	0.1076	0.10958	0.11171	0.11391	0.11607	0.11797	0.1194	0.12017	0.12023	0.11969	0.11879	0.11784	0.11708	0.11661	0.11641	0.11639	0.11648	0.11665	0.11688	0.11713	0.11736	0.11749	0.11742	0.1171	0.11648	0.11558	0.11445	0.11318	0.11186	0.11057	0.10937	0.1082	0.10695	0.10552
	0.088368	0.090093	0.091645	0.092938	0.093976	0.094849	0.095702	0.096653	0.09776	0.099005	0.10034	0.10172	0.10314	0.10462	0.10618	0.10789	0.10978	0.11185	0.11404	0.1162	0.1181	0.11952	0.12031	0.12043	0.12004	0.11939	0.11876	0.11837	0.11827	0.11842	0.1187	0.11902	0.11931	0.11955	0.11972	0.11977	0.11968	0.11941	0.11892	0.11817	0.11715	0.1159	0.11448	0.113	0.11155	0.11015	0.10878	0.10736	0.10581
	0.08751	0.089591	0.091525	0.093159	0.094428	0.095414	0.096282	0.097201	0.098279	0.099539	0.10093	0.10238	0.10383	0.10529	0.10679	0.10841	0.11019	0.11218	0.11429	0.11636	0.11817	0.11951	0.12029	0.12051	0.12036	0.12009	0.11991	0.11997	0.12027	0.12073	0.12123	0.12168	0.122	0.12218	0.12217	0.12196	0.12158	0.12102	0.12028	0.11935	0.11819	0.11684	0.11533	0.11376	0.1122	0.11069	0.10919	0.10766	0.10603
	0.086631	0.089025	0.091327	0.093313	0.094867	0.096036	0.096975	0.097896	0.098964	0.10023	0.10166	0.10317	0.10467	0.10613	0.10759	0.10914	0.11085	0.11272	0.11469	0.11659	0.11824	0.1195	0.1203	0.12074	0.12096	0.12117	0.12151	0.12201	0.12262	0.12326	0.12383	0.12425	0.12451	0.12455	0.12434	0.12388	0.12318	0.12231	0.12128	0.12011	0.1188	0.11733	0.11576	0.11415	0.11254	0.11096	0.10939	0.10779	0.10612
	0.085846	0.088456	0.091034	0.093335	0.095183	0.096572	0.097637	0.098608	0.09967	0.10094	0.10239	0.10393	0.10547	0.10697	0.10846	0.11002	0.11167	0.11343	0.1152	0.11687	0.1183	0.11947	0.12038	0.12114	0.12185	0.12262	0.12346	0.12433	0.12514	0.1258	0.12628	0.12658	0.1267	0.1266	0.12623	0.12555	0.12457	0.12339	0.12206	0.12064	0.11914	0.11757	0.11596	0.11432	0.11269	0.11106	0.10942	0.10775	0.10604
	0.085212	0.08789	0.09062	0.093139	0.095252	0.096888	0.098132	0.099186	0.10026	0.10149	0.10291	0.10445	0.10603	0.1076	0.1092	0.11083	0.1125	0.11414	0.11567	0.11703	0.11821	0.11928	0.12035	0.12151	0.12278	0.12414	0.12547	0.12664	0.12754	0.12813	0.12845	0.12859	0.12857	0.12835	0.12786	0.12701	0.12581	0.12434	0.12272	0.12106	0.1194	0.11777	0.11615	0.11453	0.11287	0.11117	0.10942	0.10763	0.1058
	0.084736	0.087328	0.090061	0.092709	0.095041	0.096928	0.098388	0.099558	0.10064	0.1018	0.10311	0.10456	0.10613	0.10778	0.10952	0.11129	0.11301	0.11455	0.11584	0.11687	0.11778	0.11877	0.12001	0.12159	0.12343	0.12537	0.12717	0.12863	0.12963	0.13017	0.13037	0.13038	0.13023	0.12991	0.12929	0.12829	0.12688	0.12517	0.12331	0.12145	0.11971	0.11809	0.11654	0.11498	0.11331	0.1115	0.10957	0.10757	0.10552
	0.084432	0.086806	0.089421	0.092098	0.094605	0.096745	0.09843	0.099735	0.10081	0.10183	0.10294	0.1042	0.10566	0.10734	0.10919	0.11111	0.11289	0.11437	0.11545	0.11622	0.11692	0.11785	0.11927	0.12122	0.12358	0.12607	0.12835	0.13017	0.13138	0.13203	0.13225	0.13219	0.13194	0.13148	0.13069	0.12946	0.12783	0.12588	0.12383	0.12188	0.12015	0.11864	0.11723	0.11575	0.11406	0.11213	0.10998	0.10771	0.10541
	0.084315	0.086386	0.088801	0.091444	0.094075	0.096433	0.09834	0.099759	0.1008	0.10163	0.10244	0.10341	0.10466	0.10626	0.10815	0.11014	0.11197	0.11341	0.11439	0.11502	0.11564	0.1166	0.11818	0.12045	0.12324	0.12622	0.12903	0.13135	0.13301	0.13401	0.13446	0.13447	0.13415	0.13347	0.13238	0.13083	0.12887	0.12666	0.12444	0.12245	0.12081	0.11945	0.11818	0.11678	0.11508	0.11302	0.11066	0.10816	0.10564
	0.084385	0.08612	0.088292	0.090846	0.093544	0.096065	0.098141	0.099641	0.1006	0.1012	0.10168	0.1023	0.10328	0.1047	0.10651	0.10848	0.11031	0.11176	0.11276	0.11344	0.11413	0.1152	0.11695	0.11944	0.12257	0.12601	0.12942	0.13245	0.13486	0.13655	0.13752	0.13782	0.13749	0.13656	0.13503	0.13296	0.13051	0.12791	0.12545	0.12337	0.12176	0.1205	0.11934	0.11798	0.11624	0.11408	0.11161	0.10899	0.10637
	0.084535	0.085966	0.087906	0.090339	0.09304	0.095646	0.097818	0.099341	0.1002	0.10058	0.10075	0.10105	0.10174	0.10294	0.1046	0.10648	0.10829	0.10979	0.11092	0.11179	0.11269	0.11394	0.11581	0.11845	0.12181	0.12571	0.12983	0.13382	0.13735	0.14014	0.14203	0.1429	0.14272	0.14152	0.13942	0.13661	0.13339	0.13015	0.12722	0.12487	0.12312	0.12182	0.12064	0.11926	0.11747	0.11526	0.11277	0.11016	0.10758
	0.084593	0.085788	0.087535	0.089854	0.092511	0.095131	0.097318	0.098816	0.09958	0.099791	0.099767	0.099861	0.10036	0.10138	0.10288	0.10465	0.10644	0.10803	0.10935	0.11048	0.11162	0.11304	0.115	0.11771	0.12128	0.12565	0.13063	0.13586	0.14089	0.14526	0.14852	0.15034	0.15053	0.14911	0.14628	0.14243	0.13809	0.1338	0.13005	0.12709	0.12496	0.12339	0.12205	0.12055	0.1187	0.11647	0.11401	0.11149	0.10901
	0.084407	0.085458	0.087083	0.089297	0.091894	0.094475	0.096618	0.09806	0.098765	0.098932	0.098876	0.09896	0.099431	0.1004	0.10181	0.10351	0.10529	0.10697	0.10847	0.10983	0.11116	0.11269	0.1147	0.11747	0.12127	0.12623	0.13224	0.13899	0.14591	0.15229	0.15738	0.16053	0.16134	0.15973	0.15601	0.15078	0.14486	0.13906	0.13402	0.13007	0.12722	0.12517	0.1235	0.12179	0.11984	0.11761	0.11519	0.11274	0.11037
	0.083951	0.084927	0.086469	0.088611	0.091124	0.093621	0.095697	0.097094	0.097814	0.098075	0.098207	0.098511	0.099168	0.10024	0.10167	0.10334	0.10512	0.10685	0.10847	0.10996	0.1114	0.11299	0.11504	0.11794	0.12209	0.12775	0.13499	0.1435	0.15261	0.16137	0.16868	0.1735	0.17513	0.17336	0.16857	0.16164	0.15369	0.14588	0.13908	0.13374	0.12985	0.12707	0.12491	0.12291	0.12081	0.11853	0.11613	0.11371	0.11136
	0.083321	0.084228	0.085693	0.087746	0.090157	0.092547	0.094537	0.095918	0.096752	0.097275	0.09779	0.098519	0.099558	0.10088	0.10243	0.10411	0.10587	0.1076	0.10925	0.1108	0.11231	0.11397	0.11613	0.11926	0.12386	0.13037	0.13894	0.14934	0.16081	0.17217	0.18193	0.18863	0.19123	0.18934	0.1834	0.17453	0.16424	0.15404	0.1451	0.138	0.13279	0.12905	0.12625	0.12387	0.12156	0.11919	0.11675	0.11429	0.11188
	0.082706	0.083484	0.084816	0.086711	0.08896	0.091207	0.093116	0.094538	0.095573	0.096482	0.097525	0.098826	0.10035	0.10201	0.10372	0.10543	0.10716	0.10887	0.11054	0.11214	0.11374	0.11554	0.11791	0.12135	0.12647	0.13382	0.1437	0.15595	0.16975	0.1837	0.19594	0.20459	0.20825	0.20633	0.1993	0.18851	0.17582	0.1631	0.15181	0.14274	0.13598	0.13112	0.12756	0.12471	0.12213	0.11962	0.11708	0.11454	0.11203
	0.082262	0.082842	0.083945	0.085596	0.087599	0.089656	0.091486	0.09299	0.094301	0.095665	0.097272	0.099146	0.10116	0.10315	0.10502	0.10678	0.10849	0.11022	0.11194	0.11368	0.11547	0.1175	0.12014	0.12391	0.12948	0.13754	0.14849	0.1623	0.17812	0.19436	0.20885	0.21933	0.22406	0.22229	0.21445	0.20206	0.18726	0.17223	0.15871	0.14767	0.13933	0.1333	0.12892	0.12555	0.12266	0.11996	0.1173	0.11465	0.11203
	0.082073	0.082413	0.083226	0.084547	0.086246	0.088075	0.089823	0.091441	0.093048	0.094838	0.096933	0.09927	0.10165	0.10389	0.10589	0.10771	0.10948	0.11128	0.11316	0.11511	0.11717	0.1195	0.12241	0.12644	0.13229	0.14074	0.15237	0.1672	0.18444	0.20235	0.21854	0.23049	0.2362	0.23476	0.22658	0.21323	0.19699	0.18026	0.16496	0.15229	0.14256	0.13546	0.13034	0.12647	0.12327	0.12036	0.11758	0.11483	0.11211
	0.08213	0.082252	0.082765	0.083746	0.085123	0.086726	0.088408	0.090132	0.091989	0.094109	0.096521	0.099118	0.10169	0.10404	0.10614	0.10805	0.10994	0.1119	0.11399	0.11621	0.11857	0.12117	0.1243	0.12844	0.13434	0.14282	0.15457	0.16971	0.18748	0.20614	0.2232	0.23603	0.24248	0.24154	0.23355	0.22005	0.20332	0.18582	0.16958	0.1559	0.14524	0.13738	0.13168	0.12742	0.12396	0.12091	0.11802	0.11519	0.11241
	0.082363	0.082351	0.082646	0.083352	0.084459	0.085866	0.08748	0.089277	0.091285	0.093566	0.096094	0.098738	0.10131	0.10369	0.10584	0.10786	0.10991	0.11207	0.1144	0.11687	0.11947	0.12226	0.12549	0.1296	0.13529	0.14342	0.15472	0.16937	0.18671	0.20505	0.222	0.23492	0.24172	0.24135	0.23406	0.22124	0.20507	0.18789	0.1717	0.15786	0.14691	0.13872	0.13274	0.12827	0.12468	0.12155	0.11862	0.11576	0.11292
	0.08271	0.082673	0.082871	0.083421	0.084352	0.08562	0.087171	0.088967	0.090998	0.09326	0.095689	0.098193	0.10064	0.10295	0.10515	0.10731	0.10953	0.1119	0.11442	0.11706	0.11981	0.12269	0.12589	0.12981	0.13511	0.14258	0.15293	0.16639	0.18238	0.19939	0.21522	0.22745	0.23414	0.23428	0.22801	0.21659	0.2019	0.18606	0.17093	0.1578	0.14724	0.13923	0.1333	0.12884	0.12527	0.12216	0.11924	0.11636	0.11343
	0.083121	0.083142	0.083358	0.083886	0.084753	0.085944	0.087417	0.089128	0.091033	0.093098	0.095277	0.097516	0.099757	0.10198	0.10421	0.1065	0.1089	0.11144	0.1141	0.11684	0.11962	0.12248	0.12555	0.12919	0.13396	0.14058	0.14966	0.16144	0.17542	0.19033	0.20424	0.21509	0.22118	0.22163	0.21656	0.20696	0.19441	0.18072	0.16745	0.15576	0.14621	0.13883	0.13328	0.12905	0.12562	0.1226	0.11969	0.11674	0.11368
	0.083532	0.083644	0.083966	0.084573	0.085469	0.086629	0.088002	0.089536	0.09119	0.092941	0.094776	0.096699	0.098717	0.10085	0.1031	0.1055	0.10803	0.1107	0.11345	0.11623	0.11898	0.12172	0.1246	0.1279	0.13211	0.13781	0.14551	0.1554	0.16707	0.17944	0.19096	0.19993	0.20502	0.20554	0.2016	0.19397	0.18391	0.17279	0.16188	0.15212	0.14401	0.13763	0.13273	0.12892	0.12575	0.12283	0.11988	0.11677	0.11349
	0.083848	0.084042	0.084496	0.085235	0.08621	0.087354	0.088604	0.089903	0.091239	0.092624	0.094104	0.095736	0.097565	0.099607	0.10187	0.10434	0.10695	0.10969	0.11248	0.11524	0.11793	0.12054	0.12321	0.12617	0.12984	0.13467	0.14107	0.14914	0.1585	0.16828	0.17725	0.18413	0.18797	0.18833	0.18532	0.17957	0.17196	0.1635	0.1551	0.14748	0.14103	0.13588	0.13184	0.12859	0.12574	0.12291	0.11987	0.11652	0.11295
	0.083996	0.084214	0.084779	0.085639	0.08669	0.087804	0.088904	0.089957	0.090982	0.092043	0.093234	0.094653	0.096353	0.098335	0.10059	0.10306	0.10569	0.10843	0.11123	0.11397	0.1166	0.1191	0.12157	0.12424	0.12743	0.13152	0.13678	0.14324	0.15057	0.158	0.16461	0.16948	0.17202	0.17203	0.16972	0.16554	0.16011	0.15406	0.14801	0.14245	0.1377	0.13386	0.13078	0.12819	0.1257	0.12297	0.11979	0.11617	0.1123
	0.083948	0.084103	0.084697	0.085615	0.086686	0.087744	0.088702	0.089554	0.090354	0.091209	0.09225	0.093571	0.09522	0.09717	0.099381	0.10179	0.10437	0.10708	0.10985	0.11259	0.1152	0.11765	0.11999	0.12241	0.12518	0.12861	0.13292	0.13808	0.14375	0.14928	0.15395	0.15713	0.15852	0.15815	0.15628	0.1533	0.14958	0.1455	0.14142	0.13765	0.13443	0.13182	0.1297	0.12777	0.12566	0.12302	0.11972	0.11586	0.11175
	0.083795	0.083804	0.084316	0.085186	0.086198	0.087178	0.088033	0.088777	0.089489	0.090301	0.091341	0.092692	0.094356	0.096292	0.098439	0.10075	0.10322	0.10585	0.10859	0.11136	0.11402	0.11649	0.11876	0.12097	0.12335	0.1262	0.12971	0.13384	0.13824	0.14237	0.14562	0.14757	0.1481	0.1474	0.1458	0.14362	0.14112	0.13847	0.13586	0.13348	0.13149	0.12993	0.12863	0.12729	0.1255	0.12295	0.11957	0.11556	0.11131
	0.083759	0.083563	0.083893	0.084599	0.085482	0.08637	0.08718	0.087923	0.088697	0.089613	0.09078	0.092235	0.09396	0.09588	0.097934	0.10011	0.10244	0.10497	0.10768	0.1105	0.11327	0.1158	0.11805	0.12008	0.12211	0.12444	0.12726	0.13057	0.13406	0.13722	0.13952	0.14066	0.14065	0.13974	0.13831	0.13665	0.13492	0.1332	0.13158	0.13016	0.12905	0.12824	0.12755	0.12662	0.12505	0.12259	0.1192	0.11514	0.11089
	0.084091	0.083679	0.08375	0.084223	0.084932	0.085735	0.086552	0.087392	0.088327	0.089436	0.090777	0.092351	0.094119	0.095995	0.097929	0.099935	0.10209	0.10449	0.10717	0.11005	0.11293	0.11557	0.11783	0.11972	0.12145	0.12332	0.12559	0.12827	0.13107	0.13355	0.13524	0.13591	0.13561	0.13464	0.13335	0.13201	0.13073	0.12955	0.12849	0.12765	0.12707	0.12671	0.12637	0.12567	0.12423	0.12183	0.11849	0.11451	0.1104
	0.084905	0.084307	0.08413	0.084355	0.084896	0.085638	0.086512	0.087491	0.088607	0.089893	0.091368	0.093004	0.094747	0.096515	0.098273	0.10006	0.10199	0.10424	0.10686	0.10978	0.11277	0.11553	0.11783	0.11965	0.12117	0.12272	0.12456	0.12673	0.12902	0.131	0.13228	0.13267	0.13227	0.13134	0.13021	0.12908	0.12805	0.12712	0.12634	0.12576	0.12543	0.12527	0.12505	0.12442	0.12303	0.12068	0.11746	0.11369	0.10983
	0.086065	0.085382	0.08504	0.08509	0.085518	0.086247	0.087192	0.0883	0.089536	0.0909	0.092388	0.093962	0.095572	0.097137	0.098643	0.10015	0.10182	0.10387	0.10639	0.10932	0.11241	0.11531	0.11772	0.11957	0.12102	0.12238	0.12391	0.1257	0.12757	0.12916	0.13014	0.13039	0.12999	0.12918	0.12822	0.12724	0.12632	0.12547	0.12475	0.12423	0.12395	0.1238	0.12356	0.12288	0.12147	0.11919	0.11614	0.11264	0.10913
	0.087287	0.086661	0.086286	0.086277	0.086674	0.087432	0.088447	0.089617	0.090876	0.092189	0.093539	0.094914	0.096264	0.097534	0.09871	0.099894	0.10128	0.1031	0.1055	0.10843	0.11162	0.11468	0.11728	0.11927	0.12078	0.12206	0.12339	0.12487	0.12638	0.12764	0.12842	0.1286	0.12829	0.12764	0.12684	0.12597	0.12506	0.12418	0.12341	0.12284	0.12249	0.12226	0.12189	0.12108	0.11958	0.11734	0.11447	0.11128	0.10816
	0.08824	0.087799	0.087538	0.087607	0.088051	0.088865	0.089917	0.091086	0.092266	0.093412	0.094518	0.095581	0.096588	0.097497	0.098325	0.099183	0.1003	0.10192	0.10421	0.10714	0.11043	0.11366	0.11648	0.11868	0.12032	0.12161	0.1228	0.12401	0.12519	0.12616	0.12678	0.12696	0.12675	0.12626	0.12559	0.12478	0.12385	0.1229	0.12204	0.12137	0.12091	0.12053	0.11996	0.11897	0.11734	0.11508	0.11236	0.10948	0.10676
	0.088675	0.088503	0.088461	0.088692	0.089257	0.090134	0.091196	0.092305	0.093343	0.094257	0.095062	0.09579	0.096438	0.097004	0.097525	0.098138	0.099062	0.10056	0.10279	0.10572	0.10907	0.11245	0.11544	0.11784	0.11962	0.12094	0.122	0.12295	0.12382	0.12453	0.12498	0.12514	0.12502	0.12466	0.12408	0.12329	0.12234	0.12134	0.1204	0.11964	0.11906	0.11848	0.11769	0.11647	0.11469	0.11241	0.10982	0.10721	0.10489
	0.08846	0.088573	0.088775	0.089208	0.089909	0.090855	0.091914	0.092942	0.093813	0.094497	0.095024	0.095443	0.0958	0.09612	0.09647	0.096972	0.097854	0.099339	0.10157	0.10449	0.10784	0.11125	0.11432	0.11682	0.11868	0.12	0.12094	0.12166	0.12223	0.12266	0.12292	0.12299	0.12287	0.12256	0.12203	0.12128	0.12035	0.11933	0.11835	0.1175	0.11675	0.11597	0.11495	0.11353	0.11165	0.10939	0.10697	0.10465	0.10271
	0.087591	0.087909	0.088326	0.088946	0.089795	0.090814	0.091871	0.092817	0.09354	0.094021	0.094328	0.094542	0.094737	0.094975	0.095321	0.095895	0.096886	0.09847	0.10075	0.10364	0.10691	0.11022	0.11323	0.11569	0.11754	0.11883	0.11967	0.12019	0.12049	0.12064	0.12065	0.12056	0.12035	0.12002	0.1195	0.11878	0.11788	0.11686	0.11584	0.11487	0.11393	0.11292	0.11172	0.1102	0.10833	0.10622	0.10405	0.10208	0.10051
	0.086157	0.086575	0.087139	0.087927	0.088918	0.090029	0.091099	0.091978	0.092568	0.092901	0.093071	0.093199	0.093401	0.093732	0.094253	0.095053	0.096272	0.098037	0.10039	0.10324	0.10638	0.10949	0.1123	0.11462	0.11637	0.11759	0.11833	0.1187	0.11879	0.11867	0.11842	0.11811	0.11774	0.11729	0.11672	0.116	0.1151	0.11407	0.11296	0.11183	0.11067	0.10946	0.10814	0.10665	0.10496	0.10315	0.10136	0.099773	0.098588
	0.084404	0.084836	0.085482	0.086402	0.087536	0.088742	0.089839	0.090666	0.091162	0.091394	0.091511	0.091687	0.09204	0.092615	0.093446	0.094584	0.0961	0.098074	0.10052	0.10333	0.10629	0.10916	0.11171	0.11381	0.1154	0.1165	0.11714	0.11739	0.1173	0.11696	0.11647	0.11592	0.11533	0.11472	0.11402	0.11321	0.11224	0.11113	0.10989	0.10857	0.10721	0.10587	0.10454	0.10319	0.10181	0.10041	0.099061	0.097908	0.097089
	0.082674	0.083072	0.083757	0.084771	0.086026	0.087324	0.088443	0.08923	0.089654	0.089831	0.089969	0.09028	0.090891	0.09182	0.093046	0.094574	0.09642	0.09862	0.10115	0.10389	0.10669	0.1093	0.11157	0.11341	0.1148	0.11574	0.11626	0.11638	0.11615	0.11563	0.11493	0.11415	0.11334	0.1125	0.1116	0.1106	0.10947	0.1082	0.10679	0.1053	0.10381	0.10241	0.10117	0.10006	0.099047	0.098092	0.097207	0.096477	0.096018
	0.081276	0.081638	0.082338	0.083409	0.084731	0.086081	0.087204	0.087945	0.088306	0.088457	0.08865	0.08914	0.090051	0.091383	0.093057	0.095006	0.097196	0.099612	0.10222	0.1049	0.10751	0.10987	0.11186	0.11343	0.11458	0.11533	0.11568	0.11565	0.11526	0.1146	0.11374	0.11278	0.11176	0.11067	0.10951	0.10826	0.10689	0.1054	0.10382	0.1022	0.10065	0.099284	0.098182	0.09734	0.096683	0.096134	0.095662	0.095309	0.095177
	0.080376	0.080735	0.081435	0.08251	0.083829	0.085155	0.086231	0.086898	0.087192	0.087317	0.087569	0.088233	0.089446	0.091179	0.093308	0.095693	0.098231	0.10086	0.10353	0.10614	0.10856	0.11066	0.11238	0.11369	0.11459	0.11512	0.11526	0.11504	0.1145	0.1137	0.11273	0.11164	0.11046	0.10917	0.10776	0.10623	0.10459	0.10286	0.10109	0.099365	0.097802	0.096519	0.095586	0.094975	0.094598	0.094358	0.094197	0.094159	0.094307
	0.080014	0.080391	0.081079	0.082105	0.083342	0.084551	0.085487	0.086031	0.086221	0.086309	0.086614	0.087432	0.088915	0.09102	0.093573	0.096364	0.099234	0.10206	0.10478	0.1073	0.10952	0.11138	0.11284	0.1139	0.11458	0.11487	0.11478	0.11436	0.11365	0.11274	0.11171	0.11056	0.1093	0.10789	0.1063	0.10454	0.10264	0.10067	0.098717	0.096895	0.095329	0.094128	0.093321	0.092872	0.09267	0.092618	0.092666	0.092847	0.093217
	0.080129	0.080552	0.081235	0.082175	0.083245	0.08423	0.084935	0.085269	0.085319	0.085345	0.085677	0.086622	0.088332	0.09075	0.09366	0.096798	0.099938	0.10292	0.10564	0.10804	0.11007	0.11171	0.11294	0.1138	0.11426	0.11435	0.11405	0.11342	0.11257	0.11159	0.11053	0.1094	0.10815	0.10671	0.10504	0.10313	0.10104	0.098865	0.096747	0.094829	0.093253	0.09209	0.091351	0.090974	0.090848	0.090883	0.091055	0.091384	0.091896
	0.08063	0.081146	0.081851	0.082694	0.083539	0.084215	0.084588	0.08464	0.084509	0.084458	0.084813	0.085845	0.087717	0.090346	0.093498	0.096856	0.10016	0.1032	0.10588	0.10815	0.10999	0.11142	0.11246	0.11314	0.11344	0.11336	0.1129	0.11215	0.11121	0.1102	0.10917	0.10811	0.10694	0.10554	0.10384	0.10186	0.099656	0.097353	0.09512	0.093141	0.091539	0.090384	0.089648	0.089267	0.089149	0.089233	0.089488	0.089908	0.090497
	0.081377	0.082057	0.082837	0.083599	0.084202	0.084521	0.084511	0.084253	0.08393	0.083798	0.084153	0.085233	0.087156	0.089852	0.093074	0.096495	0.09982	0.10283	0.1054	0.10752	0.10917	0.1104	0.11127	0.11181	0.112	0.11182	0.1113	0.11052	0.10959	0.10863	0.10769	0.10672	0.10562	0.10427	0.10259	0.10058	0.098331	0.09598	0.093723	0.091728	0.090116	0.088949	0.088183	0.08777	0.087648	0.087782	0.088113	0.088603	0.089191
	0.082164	0.0831	0.084015	0.084751	0.085137	0.085102	0.084729	0.084183	0.083692	0.083497	0.083827	0.084871	0.086717	0.0893	0.092392	0.095696	0.098901	0.10177	0.1042	0.10614	0.10762	0.10868	0.10939	0.10981	0.10994	0.10976	0.1093	0.10862	0.10782	0.10701	0.1062	0.10533	0.10429	0.10296	0.10127	0.09925	0.096996	0.094672	0.092462	0.090514	0.088933	0.087749	0.086952	0.086511	0.086395	0.086594	0.087002	0.087525	0.088071
	0.082795	0.084039	0.085157	0.085911	0.086146	0.085844	0.085184	0.084421	0.083813	0.083572	0.083848	0.084778	0.086415	0.088712	0.091502	0.094517	0.097473	0.10014	0.10237	0.10413	0.10545	0.10636	0.10697	0.10732	0.10745	0.10736	0.10707	0.10663	0.10608	0.10551	0.10487	0.1041	0.10309	0.10174	0.10003	0.097982	0.095744	0.093481	0.091365	0.089508	0.087972	0.086793	0.08598	0.085528	0.08544	0.085678	0.086129	0.086636	0.087074
	0.083131	0.084693	0.086031	0.086862	0.087023	0.086578	0.085754	0.084878	0.084217	0.083937	0.084147	0.084897	0.08624	0.088154	0.090524	0.093135	0.095737	0.098113	0.10012	0.10171	0.10289	0.10371	0.10427	0.10462	0.10483	0.1049	0.10487	0.10473	0.10451	0.10421	0.10378	0.10313	0.10217	0.10081	0.099049	0.096977	0.09475	0.092546	0.090516	0.088748	0.087275	0.086124	0.085325	0.084892	0.084816	0.085051	0.08546	0.08587	0.086138
	0.083149	0.084975	0.086504	0.087442	0.08764	0.08717	0.08632	0.08543	0.08477	0.084477	0.084599	0.085163	0.086195	0.087705	0.089614	0.091767	0.093961	0.096008	0.097763	0.099184	0.10027	0.10107	0.10164	0.10208	0.10241	0.10268	0.10289	0.10305	0.10314	0.1031	0.1029	0.1024	0.10153	0.1002	0.098439	0.096361	0.094141	0.091958	0.089973	0.088259	0.086856	0.085771	0.085023	0.084613	0.084531	0.084698	0.084975	0.085199	0.085248
BRD4 signal at random loci
	0.02943	0.028228	0.026664	0.025159	0.024085	0.023671	0.023863	0.02431	0.02462	0.024576	0.024192	0.023693	0.023249	0.023012	0.022868	0.022724	0.022457	0.022121	0.021795	0.021604	0.021669	0.022025	0.022556	0.023062	0.023423	0.023563	0.023641	0.023722	0.023876	0.024123	0.024419	0.024716	0.025046	0.025353	0.025548	0.025411	0.02494	0.02414	0.023176	0.022135	0.021142	0.020313	0.019783	0.019635	0.019938	0.020696	0.021735	0.022908	0.024001
	0.030117	0.028739	0.027125	0.02558	0.024395	0.023773	0.023682	0.023802	0.023882	0.023719	0.023375	0.023002	0.022712	0.02258	0.022561	0.022542	0.022468	0.022419	0.022387	0.022435	0.022608	0.022888	0.023198	0.023409	0.023487	0.023431	0.023345	0.02335	0.0235	0.023816	0.024293	0.024881	0.025571	0.026226	0.026594	0.026525	0.0259	0.024867	0.023572	0.022251	0.020948	0.01978	0.018917	0.018546	0.018811	0.01974	0.021147	0.022762	0.024215
	0.030453	0.029161	0.027706	0.02627	0.025066	0.024243	0.023759	0.02352	0.023309	0.023009	0.022702	0.022432	0.022298	0.022248	0.022235	0.022252	0.022278	0.022442	0.02271	0.023063	0.023437	0.023735	0.023916	0.023902	0.023749	0.023508	0.023317	0.023248	0.023382	0.023768	0.024379	0.025205	0.026121	0.026911	0.027285	0.027039	0.026154	0.024881	0.023466	0.022085	0.020792	0.019622	0.018699	0.018214	0.018407	0.019312	0.020795	0.022507	0.024051
	0.030608	0.029736	0.028684	0.027497	0.026351	0.0253	0.024458	0.023783	0.023251	0.022829	0.022535	0.022348	0.02226	0.02222	0.022095	0.021946	0.021931	0.022152	0.022631	0.023269	0.023919	0.024387	0.024558	0.024482	0.024236	0.023886	0.023579	0.023445	0.023522	0.023913	0.024591	0.025546	0.02656	0.027331	0.02751	0.026923	0.025713	0.024207	0.022747	0.021505	0.020435	0.019487	0.018669	0.018193	0.01831	0.019106	0.020455	0.022027	0.023484
	0.030789	0.030538	0.030093	0.029309	0.028236	0.027015	0.025786	0.024748	0.023927	0.023362	0.023061	0.022942	0.022859	0.022672	0.022348	0.021939	0.021711	0.0218	0.022359	0.023191	0.024093	0.024794	0.02516	0.025174	0.024933	0.024552	0.024191	0.023931	0.023872	0.024129	0.02478	0.025725	0.026687	0.027257	0.027135	0.026174	0.024635	0.022972	0.021551	0.020514	0.019734	0.019066	0.01844	0.018045	0.018126	0.018771	0.019924	0.021324	0.022594
	0.031056	0.0315	0.031693	0.031379	0.030484	0.029158	0.027638	0.026266	0.025222	0.024572	0.024294	0.024231	0.024095	0.023775	0.023157	0.022409	0.021826	0.021692	0.022143	0.023051	0.024119	0.025054	0.025669	0.025908	0.025813	0.025507	0.025065	0.024619	0.024322	0.024317	0.024755	0.025496	0.026245	0.026556	0.026104	0.024837	0.023125	0.021435	0.020157	0.019373	0.01888	0.018468	0.018043	0.017732	0.017821	0.018348	0.019331	0.020514	0.021649
	0.031283	0.032303	0.033042	0.033171	0.032509	0.031209	0.029577	0.028038	0.026879	0.026242	0.026033	0.026001	0.025798	0.025227	0.02425	0.023122	0.022209	0.021808	0.022078	0.022919	0.024068	0.025176	0.02603	0.026517	0.026654	0.02645	0.025976	0.025353	0.024753	0.024387	0.024443	0.024843	0.025246	0.025287	0.024574	0.023175	0.021447	0.019911	0.018878	0.018394	0.018175	0.018008	0.01773	0.017546	0.01759	0.018028	0.018856	0.019912	0.020947
	0.031361	0.032653	0.033712	0.034158	0.033797	0.032702	0.031205	0.029723	0.028642	0.028091	0.027949	0.02788	0.027517	0.026642	0.025285	0.023792	0.022548	0.021925	0.022043	0.022822	0.023941	0.025134	0.026114	0.026792	0.027096	0.027041	0.026611	0.02588	0.025062	0.024359	0.024002	0.023993	0.024034	0.023774	0.022923	0.02153	0.019952	0.018703	0.018005	0.017795	0.017869	0.017912	0.017788	0.017677	0.017697	0.018032	0.018702	0.019658	0.020691
	0.031062	0.032334	0.03346	0.03415	0.034117	0.033429	0.032282	0.031104	0.030259	0.029845	0.029704	0.02951	0.028879	0.027627	0.025913	0.024126	0.022706	0.021987	0.022028	0.022718	0.023777	0.024856	0.025815	0.026543	0.026964	0.027036	0.026722	0.026032	0.025131	0.024253	0.023607	0.023248	0.022954	0.022466	0.021531	0.020261	0.018967	0.018001	0.01756	0.017587	0.017854	0.018098	0.018186	0.018135	0.018179	0.018401	0.018978	0.019846	0.020955
	0.030412	0.031457	0.032548	0.033397	0.033783	0.033608	0.03301	0.032291	0.031686	0.031337	0.031077	0.0306	0.029633	0.028074	0.026124	0.024206	0.022787	0.022087	0.022108	0.022705	0.023546	0.024436	0.025235	0.025855	0.026275	0.026462	0.026312	0.025785	0.024993	0.024119	0.023319	0.022713	0.022196	0.02157	0.020696	0.019639	0.018581	0.017806	0.017509	0.017614	0.017968	0.018344	0.018596	0.018734	0.01885	0.019069	0.019564	0.020401	0.021544
	0.029506	0.030364	0.031436	0.032457	0.033266	0.033657	0.033627	0.033317	0.032895	0.032473	0.031934	0.031121	0.029817	0.028061	0.026084	0.024274	0.022982	0.022365	0.022342	0.022763	0.023363	0.023969	0.024497	0.024934	0.025288	0.025512	0.025513	0.025227	0.024669	0.023914	0.023157	0.022461	0.021857	0.021214	0.020457	0.019604	0.018733	0.018077	0.017733	0.017741	0.018023	0.018435	0.018852	0.019186	0.01946	0.019785	0.020242	0.021028	0.022069
	0.028703	0.029495	0.030596	0.031865	0.033032	0.033887	0.034268	0.034247	0.033884	0.033247	0.032365	0.031164	0.029598	0.027796	0.025998	0.024436	0.02335	0.022815	0.022758	0.022973	0.023295	0.02362	0.023882	0.024085	0.024301	0.024484	0.024578	0.024508	0.024211	0.023733	0.023135	0.022478	0.021885	0.021273	0.020646	0.019952	0.019238	0.018589	0.018106	0.017924	0.018004	0.01834	0.018854	0.019386	0.019846	0.020287	0.020776	0.021413	0.022313
	0.028202	0.029059	0.03033	0.031806	0.033207	0.034273	0.034875	0.034928	0.034494	0.033651	0.032462	0.030982	0.029303	0.027578	0.025981	0.024715	0.023875	0.023429	0.023323	0.023433	0.023622	0.023732	0.023771	0.023774	0.023755	0.0238	0.023863	0.023933	0.023887	0.02371	0.023321	0.022814	0.02224	0.021665	0.021089	0.020482	0.01987	0.019223	0.018639	0.018207	0.018063	0.018255	0.018712	0.019326	0.019938	0.020484	0.02095	0.021427	0.022065
	0.028127	0.029164	0.030601	0.032182	0.033628	0.034655	0.035176	0.035163	0.034633	0.033696	0.032383	0.030844	0.029154	0.027564	0.026209	0.025193	0.024581	0.024296	0.024292	0.024468	0.024659	0.024747	0.024632	0.024372	0.024031	0.02378	0.023689	0.02377	0.023901	0.023994	0.023859	0.023466	0.022887	0.022227	0.021624	0.021047	0.020517	0.01992	0.019295	0.018729	0.018392	0.018381	0.018693	0.019253	0.019895	0.020435	0.020845	0.021167	0.021511
	0.028448	0.029657	0.031206	0.032791	0.034078	0.034873	0.035133	0.034934	0.034337	0.033485	0.032303	0.03091	0.029414	0.028002	0.026832	0.026019	0.025622	0.025581	0.025847	0.02628	0.026681	0.026852	0.02664	0.026078	0.025344	0.024666	0.024256	0.024184	0.024377	0.024597	0.024604	0.024267	0.023641	0.022873	0.022191	0.021654	0.021222	0.020767	0.020205	0.0196	0.019138	0.018909	0.019046	0.019433	0.019928	0.020404	0.020704	0.020897	0.021049
	0.029173	0.030455	0.032	0.03343	0.034433	0.034832	0.034745	0.034344	0.033786	0.033137	0.032321	0.031281	0.030077	0.028904	0.027926	0.027358	0.027225	0.027515	0.028163	0.028967	0.02963	0.029903	0.02962	0.02875	0.027597	0.026403	0.025557	0.025144	0.025155	0.02533	0.025334	0.024966	0.024269	0.023439	0.022732	0.022289	0.022003	0.021746	0.021342	0.020813	0.02029	0.019936	0.019828	0.019998	0.020301	0.02062	0.020821	0.020933	0.020947
	0.030321	0.031544	0.032903	0.03405	0.034685	0.034701	0.034259	0.033711	0.033219	0.032836	0.032437	0.031802	0.030959	0.030085	0.029394	0.029121	0.02932	0.029983	0.031009	0.03212	0.03303	0.033383	0.033003	0.031886	0.030323	0.028665	0.027271	0.026408	0.026034	0.025947	0.025785	0.025354	0.024602	0.023774	0.02318	0.022863	0.022797	0.022754	0.022542	0.022149	0.021666	0.021239	0.020971	0.020886	0.020939	0.021083	0.021198	0.021229	0.021194
	0.032017	0.032966	0.033987	0.034722	0.034906	0.034562	0.0339	0.033257	0.032867	0.032758	0.032638	0.032342	0.031795	0.031228	0.03089	0.030967	0.031565	0.03263	0.033979	0.035332	0.036336	0.036674	0.036163	0.034861	0.032992	0.03094	0.029095	0.027726	0.026909	0.02643	0.026024	0.025446	0.024696	0.023942	0.023468	0.023352	0.023498	0.023638	0.023604	0.023336	0.02293	0.022493	0.022102	0.021815	0.021631	0.021566	0.02157	0.021587	0.021544
	0.034165	0.034718	0.035231	0.035449	0.035233	0.034585	0.033781	0.033151	0.032891	0.032905	0.032946	0.032752	0.032363	0.032001	0.03196	0.032475	0.03352	0.034979	0.036647	0.038174	0.039167	0.039407	0.038723	0.037236	0.035143	0.032874	0.030724	0.028998	0.027765	0.026942	0.026241	0.025536	0.024761	0.024101	0.023756	0.023798	0.024046	0.024293	0.024339	0.024168	0.023843	0.023408	0.022934	0.022449	0.022014	0.021754	0.021648	0.021644	0.021663
	0.036412	0.036522	0.036495	0.03622	0.035605	0.034786	0.033941	0.033361	0.033198	0.033262	0.033295	0.033067	0.03265	0.032366	0.032529	0.033377	0.034861	0.036762	0.038758	0.040432	0.041403	0.041458	0.040531	0.038806	0.036596	0.034234	0.032005	0.030138	0.028696	0.027588	0.026738	0.02591	0.025136	0.024547	0.024271	0.024326	0.024581	0.024762	0.024762	0.024595	0.02424	0.023783	0.023216	0.022553	0.021947	0.0215	0.021331	0.021346	0.021446
	0.038076	0.037795	0.037334	0.036714	0.035893	0.034997	0.034204	0.033722	0.033643	0.033738	0.033689	0.03335	0.032836	0.0325	0.032743	0.033808	0.035619	0.037912	0.040225	0.042068	0.04299	0.042788	0.041582	0.039606	0.037282	0.034932	0.032795	0.03098	0.029516	0.028414	0.027479	0.026716	0.026009	0.025498	0.025241	0.025208	0.025262	0.025241	0.025046	0.024689	0.024224	0.023657	0.022994	0.022217	0.021528	0.021023	0.020808	0.020842	0.021037
	0.038523	0.037986	0.037351	0.036602	0.035781	0.034977	0.034378	0.034095	0.034135	0.034278	0.034185	0.033777	0.033154	0.03273	0.032929	0.034043	0.036016	0.038507	0.041029	0.042983	0.043834	0.0434	0.04186	0.039621	0.037193	0.034909	0.032931	0.031301	0.030029	0.029042	0.028301	0.027702	0.027183	0.026793	0.026533	0.026321	0.026089	0.025717	0.025202	0.024598	0.023948	0.023252	0.022474	0.021675	0.020965	0.020487	0.020321	0.020433	0.020699
	0.037616	0.037045	0.036399	0.035774	0.035199	0.034731	0.034427	0.034443	0.034678	0.03491	0.034886	0.034478	0.033807	0.033315	0.033395	0.03439	0.036258	0.038753	0.041265	0.043133	0.043836	0.043179	0.041392	0.03898	0.03649	0.03425	0.032421	0.030992	0.029921	0.02918	0.02869	0.028383	0.028192	0.027975	0.027697	0.0273	0.026746	0.026046	0.025239	0.024368	0.023528	0.022705	0.021908	0.02113	0.020493	0.020121	0.020044	0.020235	0.020563
	0.035779	0.035336	0.034939	0.034613	0.034432	0.034378	0.034482	0.034839	0.035339	0.035766	0.035824	0.03549	0.034879	0.034314	0.034238	0.03499	0.036585	0.038762	0.040977	0.042551	0.043011	0.042141	0.040222	0.037769	0.035298	0.033196	0.031484	0.030172	0.029264	0.0287	0.028477	0.028449	0.02852	0.028463	0.02819	0.027649	0.026864	0.025929	0.02493	0.023939	0.023034	0.022191	0.021394	0.020714	0.020187	0.019952	0.019987	0.020261	0.020662
	0.033883	0.033729	0.033664	0.033735	0.033924	0.034239	0.03474	0.035421	0.036118	0.036696	0.036937	0.036729	0.036192	0.035619	0.035416	0.035829	0.036967	0.038599	0.040245	0.041342	0.041415	0.040409	0.038503	0.036202	0.033954	0.032013	0.030438	0.029241	0.028373	0.027888	0.027733	0.027842	0.02799	0.028009	0.027749	0.027147	0.026316	0.025344	0.024353	0.023399	0.022523	0.021767	0.021051	0.020477	0.020105	0.019964	0.020101	0.020449	0.020929
	0.032678	0.032853	0.033166	0.033535	0.033953	0.034465	0.035126	0.035929	0.036782	0.037473	0.037885	0.037846	0.037519	0.037024	0.036712	0.036759	0.037335	0.038243	0.039137	0.039611	0.039306	0.038204	0.036464	0.034472	0.032599	0.030954	0.0296	0.028503	0.027676	0.027147	0.026915	0.026904	0.026939	0.02687	0.0266	0.026068	0.025379	0.024574	0.023747	0.022929	0.022188	0.021491	0.02092	0.020447	0.020206	0.020138	0.020342	0.020732	0.021269
	0.032361	0.032893	0.033456	0.033962	0.034335	0.034767	0.035299	0.035999	0.036825	0.037614	0.038225	0.038536	0.038515	0.038262	0.037888	0.03762	0.03754	0.037643	0.037738	0.037574	0.036966	0.03585	0.034417	0.032858	0.031409	0.030164	0.029064	0.028129	0.027348	0.026747	0.026362	0.026094	0.025901	0.025681	0.025374	0.025028	0.0246	0.024078	0.023462	0.022801	0.022113	0.021509	0.021012	0.02067	0.020498	0.020517	0.020708	0.021083	0.021609
	0.032776	0.033449	0.034066	0.03444	0.034609	0.034692	0.034875	0.03528	0.035953	0.036811	0.037712	0.038509	0.038998	0.039117	0.038813	0.038232	0.037508	0.036792	0.036117	0.035416	0.034591	0.033613	0.032516	0.03146	0.030432	0.029529	0.028705	0.027941	0.027247	0.026638	0.026112	0.02565	0.025228	0.024852	0.024584	0.024442	0.024307	0.02409	0.023705	0.02314	0.022466	0.021859	0.021407	0.021154	0.021054	0.021065	0.021204	0.021503	0.021906
	0.033474	0.03404	0.034436	0.034508	0.034284	0.033914	0.033665	0.033742	0.034237	0.03516	0.03637	0.037697	0.038829	0.039401	0.039274	0.038462	0.03718	0.035747	0.034427	0.033282	0.032364	0.031603	0.030948	0.030286	0.029673	0.029007	0.028337	0.027675	0.027033	0.026456	0.025889	0.025352	0.024866	0.024494	0.024324	0.024372	0.024527	0.024573	0.024382	0.023898	0.023233	0.022578	0.022111	0.02183	0.021686	0.021685	0.02175	0.021911	0.022206
	0.033873	0.034133	0.034165	0.033848	0.033226	0.032474	0.031898	0.031701	0.032051	0.03302	0.034498	0.036274	0.037932	0.03897	0.03907	0.038166	0.036541	0.034602	0.032767	0.031368	0.030446	0.029913	0.029602	0.029353	0.02902	0.028514	0.027865	0.027168	0.026495	0.025898	0.025393	0.024958	0.024612	0.024412	0.024395	0.024689	0.025062	0.025315	0.025311	0.024927	0.024281	0.023587	0.023009	0.022595	0.022379	0.022269	0.022241	0.022362	0.022596
	0.033562	0.033459	0.033193	0.032584	0.031754	0.030818	0.030058	0.029703	0.029953	0.030871	0.032467	0.034463	0.036383	0.037717	0.038028	0.037206	0.035484	0.03333	0.031291	0.029752	0.028835	0.028538	0.028561	0.028602	0.028488	0.028104	0.027393	0.026543	0.025724	0.02505	0.024592	0.024319	0.024232	0.024339	0.02461	0.025075	0.02564	0.026096	0.026236	0.026002	0.025428	0.024653	0.023917	0.023335	0.022959	0.022779	0.022803	0.02299	0.023318
	0.032504	0.032212	0.031774	0.031153	0.03032	0.029397	0.028629	0.028202	0.028357	0.029174	0.030625	0.032523	0.034408	0.035781	0.036243	0.035586	0.034035	0.032	0.029997	0.028479	0.027656	0.027491	0.027729	0.028064	0.028159	0.027871	0.027143	0.026149	0.025119	0.024287	0.023821	0.023707	0.023895	0.024253	0.024746	0.025342	0.026033	0.026636	0.026967	0.026904	0.026388	0.025608	0.024726	0.02395	0.02349	0.023341	0.02352	0.023945	0.024464
	0.03101	0.030759	0.030451	0.029999	0.029333	0.028564	0.027835	0.027396	0.027419	0.028066	0.029273	0.030859	0.032463	0.03365	0.034106	0.033615	0.032372	0.030653	0.028931	0.027591	0.026879	0.026821	0.02718	0.027732	0.028046	0.027905	0.027234	0.0262	0.025027	0.024093	0.023602	0.023546	0.02384	0.024294	0.024809	0.025397	0.026062	0.026755	0.027233	0.027329	0.026952	0.026171	0.025227	0.024415	0.024005	0.024073	0.024566	0.025283	0.025962
	0.029681	0.029622	0.029593	0.029402	0.028967	0.028317	0.027599	0.027102	0.027071	0.027567	0.028577	0.029873	0.031157	0.032042	0.032326	0.031917	0.030908	0.029531	0.028121	0.027019	0.026412	0.026421	0.026875	0.027527	0.02803	0.028123	0.027651	0.026707	0.025582	0.024648	0.024127	0.02404	0.024249	0.024523	0.024788	0.02514	0.025642	0.026268	0.026847	0.027104	0.026886	0.026244	0.025417	0.024812	0.024673	0.025124	0.025973	0.026851	0.027485
	0.028851	0.029003	0.029216	0.029229	0.02893	0.028298	0.027597	0.02708	0.027057	0.027579	0.028581	0.029784	0.030835	0.031435	0.031465	0.030955	0.029997	0.028813	0.02764	0.026704	0.026199	0.026196	0.026642	0.02736	0.028027	0.028355	0.028167	0.027474	0.026576	0.025765	0.025269	0.025094	0.025047	0.024953	0.024794	0.02471	0.024876	0.025324	0.025891	0.026234	0.026206	0.02582	0.025353	0.025166	0.025518	0.026386	0.027486	0.028364	0.028661
	0.028454	0.028721	0.028987	0.029038	0.028733	0.02812	0.027417	0.027019	0.027153	0.027902	0.02911	0.030405	0.031376	0.031802	0.031617	0.030872	0.029819	0.02866	0.027572	0.026735	0.026242	0.026223	0.026602	0.027285	0.028034	0.028548	0.028649	0.028295	0.027684	0.027086	0.026656	0.026376	0.026076	0.025593	0.024971	0.024421	0.024194	0.024339	0.024736	0.025087	0.025204	0.025137	0.025144	0.025499	0.026358	0.027542	0.028696	0.029302	0.029097
	0.028118	0.028327	0.02848	0.02843	0.028122	0.027566	0.027031	0.026856	0.027296	0.028357	0.029799	0.031215	0.032202	0.032544	0.032207	0.031397	0.030305	0.029175	0.028141	0.027346	0.026859	0.026721	0.02697	0.027546	0.028237	0.02886	0.029192	0.029117	0.028763	0.028326	0.027952	0.027598	0.027125	0.026409	0.025493	0.0246	0.023956	0.023793	0.023889	0.02413	0.024289	0.024466	0.024869	0.02565	0.026832	0.028174	0.029169	0.029398	0.028654
	0.027544	0.0276	0.027604	0.027503	0.027239	0.026872	0.026632	0.026794	0.027511	0.028767	0.030278	0.031694	0.03266	0.033012	0.032769	0.032129	0.031256	0.030352	0.029494	0.028754	0.028225	0.027932	0.027952	0.028294	0.028834	0.029448	0.029875	0.02998	0.0298	0.029456	0.02906	0.02867	0.028109	0.027307	0.026292	0.025258	0.024409	0.023917	0.02372	0.023714	0.023824	0.024063	0.024621	0.025533	0.026755	0.027916	0.028632	0.0285	0.027486
	0.026731	0.0267	0.026681	0.026641	0.026583	0.026519	0.026617	0.027029	0.027909	0.029111	0.030439	0.031626	0.032463	0.032936	0.033057	0.032907	0.032594	0.032115	0.031515	0.030871	0.03024	0.029717	0.029425	0.029412	0.029718	0.030196	0.030652	0.030875	0.030774	0.030458	0.030038	0.029538	0.028965	0.028215	0.0273	0.026272	0.025372	0.024685	0.02425	0.024047	0.024006	0.024106	0.024464	0.025181	0.02609	0.026899	0.027246	0.026918	0.025942
	0.0259	0.02601	0.026169	0.026356	0.026573	0.026802	0.027142	0.027707	0.028478	0.029372	0.030288	0.03109	0.031804	0.032477	0.033115	0.033692	0.034072	0.034105	0.033793	0.033181	0.032387	0.031581	0.030911	0.030543	0.030515	0.03083	0.031239	0.031517	0.031534	0.031262	0.030823	0.030308	0.02974	0.029093	0.028288	0.027401	0.026512	0.025789	0.025215	0.024783	0.024564	0.024441	0.024469	0.024733	0.025119	0.025454	0.025491	0.025113	0.024379
	0.025295	0.025766	0.026273	0.026819	0.027316	0.02772	0.028096	0.028546	0.029012	0.029479	0.029893	0.030327	0.03093	0.031867	0.033064	0.034308	0.035308	0.035784	0.035663	0.03498	0.033987	0.032863	0.031854	0.031169	0.030879	0.030996	0.031368	0.031698	0.031829	0.031671	0.031315	0.030879	0.030393	0.029865	0.0292	0.028429	0.027582	0.026804	0.026158	0.025642	0.025188	0.024794	0.024474	0.02427	0.02413	0.024024	0.023833	0.023479	0.023025
	0.025051	0.025992	0.026946	0.027803	0.028443	0.028858	0.02906	0.029192	0.02924	0.029212	0.029175	0.029334	0.02992	0.031072	0.032688	0.034408	0.035816	0.036565	0.036491	0.03577	0.034596	0.033296	0.032099	0.031202	0.030736	0.030744	0.031059	0.031436	0.031691	0.031691	0.03151	0.031225	0.030882	0.03049	0.02994	0.029225	0.028357	0.027538	0.0268	0.026173	0.025618	0.025004	0.024388	0.023779	0.023264	0.022806	0.022431	0.022049	0.021889
	0.025209	0.02659	0.027892	0.028931	0.029559	0.029781	0.02961	0.02927	0.028824	0.028335	0.027992	0.027996	0.028607	0.029887	0.031688	0.033614	0.03519	0.036065	0.036112	0.035439	0.034342	0.03304	0.031835	0.030913	0.030414	0.030342	0.030604	0.031014	0.031356	0.031491	0.031451	0.03133	0.031152	0.030849	0.030363	0.029618	0.028695	0.027767	0.026954	0.026317	0.025727	0.025052	0.024252	0.02334	0.022458	0.021752	0.021197	0.020825	0.020834
	0.025777	0.027426	0.028887	0.029919	0.030372	0.030218	0.02959	0.028728	0.027762	0.026898	0.02632	0.02623	0.026835	0.028155	0.029949	0.031867	0.033476	0.034479	0.034735	0.03436	0.033544	0.032522	0.031493	0.030705	0.030237	0.03013	0.030398	0.030785	0.031136	0.031324	0.031352	0.031261	0.031101	0.030832	0.030327	0.029499	0.028501	0.027532	0.026752	0.026232	0.025749	0.025132	0.024244	0.023126	0.021928	0.02086	0.020129	0.019742	0.019916
	0.026586	0.028303	0.029747	0.030632	0.030777	0.030219	0.029116	0.027748	0.0264	0.025248	0.024494	0.024349	0.024888	0.026098	0.02776	0.029553	0.031116	0.032248	0.032841	0.032915	0.032618	0.032013	0.031343	0.030727	0.030348	0.030295	0.030536	0.030894	0.03121	0.031352	0.031271	0.031075	0.030804	0.030369	0.029733	0.02884	0.027833	0.026972	0.026434	0.026186	0.025992	0.025531	0.024612	0.023289	0.021798	0.020453	0.01951	0.019151	0.019357
	0.027342	0.028999	0.030312	0.030969	0.030835	0.029916	0.028494	0.026857	0.025272	0.023968	0.023129	0.022855	0.023254	0.024248	0.025644	0.027182	0.02861	0.029843	0.030806	0.031431	0.031732	0.031661	0.031359	0.030951	0.030687	0.030619	0.030837	0.031157	0.031405	0.031419	0.031193	0.03076	0.030211	0.02955	0.028705	0.027735	0.026837	0.02625	0.026121	0.026332	0.026522	0.026273	0.025341	0.023862	0.022164	0.020647	0.019639	0.019266	0.019503
	0.027759	0.029308	0.03047	0.030942	0.030585	0.029539	0.028045	0.026377	0.024846	0.023546	0.022646	0.022247	0.02238	0.023029	0.024013	0.025169	0.026369	0.027612	0.028861	0.029995	0.030865	0.031332	0.0314	0.031194	0.030961	0.030871	0.030981	0.03124	0.031413	0.031362	0.030973	0.030297	0.02943	0.028467	0.02743	0.026426	0.025731	0.025506	0.025865	0.026552	0.027113	0.027051	0.026152	0.02463	0.022877	0.021407	0.020451	0.020127	0.020335
	0.027731	0.029204	0.030234	0.030582	0.030168	0.029168	0.027828	0.0264	0.025064	0.023911	0.023043	0.022489	0.022326	0.022518	0.022986	0.023652	0.02452	0.025642	0.027025	0.028527	0.029891	0.030815	0.031188	0.031153	0.030901	0.030724	0.030713	0.030852	0.031006	0.030928	0.03051	0.029681	0.028575	0.027304	0.026104	0.025149	0.024651	0.024845	0.02564	0.026676	0.027461	0.027501	0.026681	0.025222	0.023658	0.02239	0.021634	0.021378	0.021486
	0.027414	0.02878	0.029723	0.030027	0.029646	0.028772	0.027695	0.026578	0.025551	0.024618	0.023807	0.023166	0.022734	0.022503	0.022477	0.022655	0.023145	0.024054	0.02544	0.027142	0.028763	0.029983	0.030612	0.030665	0.030389	0.030073	0.029947	0.030004	0.030185	0.030225	0.029857	0.029003	0.027747	0.026311	0.025001	0.024141	0.023904	0.024389	0.025433	0.026643	0.027473	0.027515	0.026764	0.025511	0.02423	0.023276	0.022742	0.022558	0.022541
	0.027045	0.028272	0.02909	0.029303	0.028991	0.028291	0.027437	0.026621	0.025865	0.025135	0.024435	0.023792	0.02324	0.022808	0.022451	0.02228	0.022448	0.023143	0.024379	0.026019	0.027687	0.028995	0.029681	0.029739	0.029421	0.029022	0.028784	0.028883	0.029158	0.029373	0.029185	0.028442	0.027172	0.025674	0.024391	0.023653	0.023614	0.024287	0.02539	0.026519	0.027207	0.027218	0.026525	0.025476	0.024533	0.02389	0.023566	0.023375	0.02318
	0.026852	0.027889	0.028494	0.028616	0.028284	0.027674	0.026996	0.026365	0.025791	0.025266	0.024735	0.024215	0.023698	0.023234	0.022835	0.022574	0.02262	0.023113	0.024143	0.025569	0.027044	0.028182	0.028781	0.028768	0.028361	0.027845	0.027597	0.02773	0.02819	0.028644	0.028722	0.028147	0.026993	0.025617	0.024428	0.023807	0.023863	0.024515	0.025465	0.026378	0.026841	0.026696	0.026076	0.02523	0.024562	0.024178	0.024013	0.023781	0.023393
	0.027015	0.027765	0.028119	0.028057	0.027662	0.027087	0.026493	0.025995	0.025568	0.025202	0.02481	0.02445	0.02407	0.023743	0.023457	0.02331	0.023419	0.023892	0.024777	0.025958	0.027149	0.028052	0.028398	0.028211	0.02764	0.027023	0.026712	0.026883	0.027467	0.028162	0.028503	0.028184	0.027267	0.026069	0.025048	0.024541	0.024582	0.025069	0.025721	0.026258	0.026398	0.026094	0.025484	0.02481	0.024357	0.024168	0.024102	0.02389	0.023346
	0.027493	0.027986	0.028114	0.027857	0.027341	0.026741	0.026192	0.025767	0.025462	0.025193	0.02492	0.024597	0.024297	0.024058	0.023956	0.024038	0.024371	0.025004	0.025929	0.027011	0.028057	0.028731	0.028855	0.028443	0.027656	0.026866	0.02642	0.026542	0.0272	0.027985	0.028495	0.028413	0.027769	0.026841	0.026001	0.02557	0.025538	0.025783	0.026097	0.026254	0.026122	0.025652	0.02498	0.024374	0.024026	0.023956	0.023952	0.02374	0.023168
	0.028206	0.028527	0.028462	0.028064	0.027475	0.026846	0.026302	0.02589	0.025635	0.025386	0.025101	0.024727	0.024325	0.024071	0.024037	0.024299	0.024928	0.025877	0.027096	0.028381	0.029476	0.030144	0.030177	0.029582	0.028571	0.027563	0.026918	0.026873	0.0274	0.028128	0.028641	0.028689	0.028254	0.027554	0.026925	0.026541	0.02641	0.026495	0.026573	0.026512	0.026197	0.025619	0.024871	0.024221	0.023838	0.023728	0.023673	0.023411	0.022775
	0.02883	0.02908	0.02894	0.028527	0.027971	0.027347	0.026785	0.026338	0.025984	0.025658	0.025289	0.024789	0.024253	0.023878	0.023818	0.0242	0.025083	0.026437	0.028055	0.029713	0.031127	0.031975	0.032072	0.03144	0.030311	0.029123	0.028264	0.027956	0.028189	0.028661	0.028996	0.02897	0.028576	0.028019	0.027517	0.027175	0.027067	0.027089	0.027122	0.027046	0.026729	0.026162	0.025414	0.024656	0.0241	0.023755	0.023474	0.023001	0.022223
	0.029052	0.029235	0.029167	0.028895	0.028513	0.028032	0.027482	0.026929	0.026434	0.025953	0.025438	0.024861	0.024258	0.023808	0.023735	0.024223	0.025334	0.027015	0.029023	0.031097	0.032858	0.033965	0.034194	0.033648	0.032541	0.031273	0.030293	0.029771	0.029673	0.029731	0.029743	0.029445	0.028936	0.028316	0.027814	0.027493	0.027391	0.02745	0.027551	0.027608	0.027467	0.027088	0.026442	0.02569	0.024919	0.024206	0.023447	0.022566	0.021504
	0.028643	0.028777	0.028816	0.028819	0.028743	0.028522	0.028079	0.027478	0.026818	0.026196	0.025609	0.025034	0.024492	0.024149	0.024222	0.024873	0.026163	0.028058	0.030294	0.032583	0.034512	0.03574	0.036137	0.035731	0.034763	0.033635	0.032702	0.032114	0.03178	0.031514	0.031055	0.030371	0.02948	0.028632	0.02795	0.027529	0.027381	0.027443	0.027613	0.027814	0.027919	0.027819	0.027474	0.026872	0.025997	0.02489	0.023569	0.02217	0.020738
	0.027678	0.027757	0.027937	0.028205	0.028513	0.028628	0.02839	0.027835	0.027115	0.026382	0.025777	0.025277	0.024911	0.024829	0.025125	0.025994	0.027488	0.029485	0.031743	0.033941	0.035799	0.037004	0.037429	0.037187	0.036476	0.035685	0.035029	0.03458	0.034213	0.033713	0.032847	0.03165	0.03027	0.028957	0.027934	0.027322	0.027025	0.02697	0.027102	0.027334	0.027626	0.027871	0.027899	0.027576	0.026752	0.025394	0.023679	0.021824	0.020154
	0.026451	0.026573	0.026871	0.027413	0.02801	0.028403	0.02838	0.027937	0.027224	0.026469	0.025841	0.02541	0.025237	0.0254	0.026018	0.027102	0.028687	0.03061	0.032708	0.034665	0.03627	0.037321	0.0378	0.037733	0.0374	0.037035	0.036812	0.036667	0.036424	0.035762	0.034538	0.032824	0.030866	0.029047	0.027658	0.026737	0.026247	0.02605	0.026042	0.026206	0.026566	0.027033	0.027384	0.027379	0.026775	0.025462	0.023638	0.02169	0.019988
	0.02535	0.025642	0.026127	0.026828	0.027586	0.028135	0.028265	0.02793	0.027244	0.026484	0.025808	0.025414	0.025351	0.025694	0.026463	0.027658	0.02919	0.030926	0.032709	0.03434	0.035702	0.036648	0.037211	0.037449	0.037547	0.037641	0.037823	0.037965	0.037781	0.036994	0.035423	0.033233	0.030799	0.028576	0.026851	0.02574	0.025087	0.024751	0.024586	0.024651	0.024978	0.025529	0.026083	0.026342	0.026032	0.025033	0.02356	0.021949	0.020548
	0.024659	0.02525	0.025947	0.02676	0.02759	0.028173	0.028358	0.028083	0.027454	0.026656	0.025934	0.025508	0.025458	0.025857	0.02662	0.027705	0.029006	0.030415	0.031821	0.033177	0.034347	0.035326	0.036076	0.036656	0.037128	0.037623	0.038043	0.038262	0.037968	0.036956	0.035106	0.032594	0.029911	0.027476	0.025647	0.024447	0.023736	0.023319	0.023086	0.023045	0.023299	0.023822	0.024445	0.024891	0.024931	0.024471	0.023669	0.0227	0.021796
[truncated: 12 more columns]

## Sheet: Fig.2F
G-ZR signal at condensates
	0.070475	0.0714	0.072414	0.073526	0.074763	0.07613	0.077565	0.07892	0.080009	0.080732	0.081149	0.081447	0.081817	0.082341	0.082991	0.083648	0.084189	0.084566	0.084863	0.085241	0.085805	0.08653	0.087328	0.088143	0.088967	0.089791	0.090584	0.091318	0.091993	0.09259	0.093034	0.093256	0.09328	0.093217	0.093168	0.09312	0.092975	0.092632	0.092089	0.091446	0.090858	0.090473	0.090376	0.090571	0.090985	0.091495	0.091976	0.092359	0.092636
	0.072181	0.073105	0.073959	0.07484	0.075871	0.077107	0.078476	0.0798	0.080874	0.081601	0.082054	0.08243	0.082883	0.08344	0.084009	0.08448	0.084812	0.085065	0.085387	0.08592	0.086698	0.087609	0.088506	0.089319	0.09009	0.090885	0.091739	0.092647	0.09358	0.094451	0.095106	0.095401	0.095328	0.095028	0.094691	0.094406	0.094131	0.093768	0.093287	0.092732	0.092189	0.091759	0.091541	0.091594	0.091912	0.092403	0.092928	0.093375	0.093712
	0.073846	0.074706	0.0753	0.075829	0.076556	0.077614	0.078923	0.080253	0.081366	0.082176	0.082785	0.083374	0.084034	0.084694	0.085188	0.085446	0.085537	0.08566	0.086008	0.08669	0.087658	0.088742	0.089757	0.090633	0.091428	0.09224	0.09313	0.094113	0.095154	0.096166	0.096968	0.097347	0.097213	0.096688	0.09604	0.095491	0.095104	0.094801	0.094475	0.094081	0.093623	0.093157	0.092788	0.092635	0.09276	0.093131	0.093639	0.094176	0.094672
	0.075036	0.075812	0.076208	0.076498	0.077032	0.077985	0.079258	0.080583	0.081732	0.082655	0.083475	0.084336	0.085248	0.086038	0.086498	0.086585	0.086504	0.086548	0.086944	0.087751	0.088865	0.09009	0.09126	0.092315	0.093282	0.09422	0.095139	0.096041	0.096938	0.097823	0.098574	0.098962	0.098818	0.098189	0.097362	0.096661	0.096246	0.096044	0.095874	0.09559	0.095139	0.09457	0.094014	0.093635	0.093573	0.093859	0.09443	0.095173	0.095944
	0.075681	0.076342	0.076686	0.076986	0.077557	0.078525	0.079758	0.081016	0.082138	0.083137	0.084139	0.085246	0.086383	0.08732	0.087827	0.087899	0.087802	0.087892	0.088406	0.089349	0.090565	0.091879	0.093182	0.094444	0.095664	0.096803	0.097771	0.098526	0.099115	0.099641	0.10011	0.10036	0.10019	0.099559	0.098738	0.098071	0.097752	0.097696	0.097658	0.097421	0.096913	0.096206	0.095478	0.094948	0.094807	0.09514	0.095902	0.096922	0.097946
	0.076053	0.076583	0.07699	0.077485	0.07824	0.079271	0.080434	0.081558	0.082593	0.083601	0.084698	0.085937	0.087222	0.08832	0.089014	0.089298	0.089429	0.089752	0.090474	0.091557	0.092838	0.094177	0.095538	0.096937	0.098351	0.099662	0.10069	0.10133	0.10165	0.10179	0.10189	0.10186	0.10156	0.10096	0.10025	0.099752	0.099618	0.099738	0.09983	0.099645	0.099116	0.098348	0.097555	0.096992	0.096875	0.097312	0.098244	0.099432	0.1005
	0.076583	0.077032	0.077525	0.0782	0.079096	0.080125	0.081167	0.082149	0.083092	0.084066	0.085147	0.08637	0.08769	0.088948	0.089962	0.090678	0.091262	0.091968	0.092935	0.094131	0.095432	0.096768	0.09816	0.099629	0.10113	0.1025	0.10353	0.10412	0.1043	0.10423	0.10403	0.10374	0.10329	0.10269	0.10211	0.10177	0.10176	0.10198	0.10215	0.10203	0.10159	0.10091	0.10021	0.099729	0.099658	0.10011	0.101	0.10207	0.10292
	0.077571	0.078006	0.078524	0.079225	0.080087	0.08101	0.08193	0.082832	0.083747	0.084688	0.08568	0.086778	0.088041	0.089421	0.090779	0.091997	0.093095	0.094191	0.095365	0.096612	0.097908	0.099277	0.10075	0.1023	0.10382	0.10513	0.10611	0.10666	0.10684	0.10674	0.10647	0.10608	0.10559	0.10503	0.10453	0.10422	0.10416	0.10427	0.10435	0.10426	0.10395	0.1035	0.10302	0.10269	0.10264	0.10294	0.10353	0.10421	0.10466
	0.078883	0.079325	0.07978	0.080371	0.081102	0.08193	0.082828	0.083784	0.084765	0.085707	0.086599	0.087554	0.088722	0.090158	0.091741	0.093303	0.094756	0.096102	0.097386	0.09865	0.099968	0.10142	0.10302	0.10466	0.10617	0.10743	0.10834	0.10891	0.10915	0.10914	0.10896	0.10866	0.10827	0.10783	0.10738	0.10702	0.10679	0.10665	0.10653	0.10636	0.10615	0.1059	0.10566	0.10548	0.1054	0.10545	0.1056	0.10576	0.1058
	0.080035	0.080435	0.080801	0.081303	0.082007	0.08291	0.083981	0.085134	0.086247	0.087211	0.088032	0.088889	0.089986	0.091403	0.093023	0.094652	0.096175	0.097571	0.098892	0.10021	0.10162	0.10318	0.10486	0.10651	0.10801	0.10926	0.11021	0.11085	0.1112	0.1113	0.11124	0.11107	0.11083	0.11052	0.11017	0.10983	0.10951	0.10922	0.10893	0.10867	0.10845	0.10829	0.10818	0.10806	0.1079	0.10767	0.10739	0.10708	0.10679
	0.080661	0.080999	0.081356	0.081923	0.082794	0.083966	0.085332	0.086731	0.087972	0.088948	0.08974	0.090574	0.091662	0.093041	0.094565	0.096056	0.097441	0.098768	0.10011	0.10155	0.10311	0.10476	0.10642	0.108	0.10945	0.11071	0.11175	0.1125	0.11293	0.11309	0.11308	0.11298	0.11282	0.11262	0.11241	0.11223	0.11206	0.11185	0.11158	0.11128	0.11102	0.11083	0.11068	0.11048	0.11016	0.10967	0.10905	0.10844	0.10794
	0.080918	0.08127	0.08174	0.082503	0.083633	0.085081	0.086683	0.088225	0.089513	0.090502	0.091322	0.092226	0.093375	0.094744	0.096159	0.097484	0.098732	0.10002	0.10145	0.10307	0.10479	0.1065	0.10809	0.10954	0.11087	0.11209	0.11313	0.11386	0.11426	0.11438	0.11437	0.11429	0.1142	0.11411	0.11407	0.11413	0.11422	0.11425	0.11414	0.11391	0.11363	0.11335	0.11304	0.11263	0.11208	0.11135	0.11052	0.10974	0.10913
	0.081321	0.081801	0.082456	0.083415	0.084714	0.086268	0.087903	0.089427	0.090707	0.091742	0.092676	0.093708	0.094939	0.096301	0.097645	0.098897	0.10014	0.10153	0.10315	0.10498	0.10685	0.10861	0.11012	0.11142	0.11257	0.1136	0.11443	0.11496	0.1152	0.11524	0.11524	0.11523	0.11525	0.11529	0.11543	0.11569	0.11601	0.11626	0.11635	0.11625	0.11601	0.11562	0.11508	0.11437	0.11353	0.11258	0.11162	0.11076	0.11009
	0.082219	0.08289	0.083706	0.084765	0.086083	0.087563	0.089076	0.090502	0.091783	0.092927	0.094026	0.095184	0.096451	0.097768	0.099048	0.1003	0.10165	0.10323	0.10507	0.10705	0.10901	0.11076	0.1122	0.11336	0.11431	0.11506	0.11558	0.11584	0.11593	0.11596	0.11604	0.11616	0.11629	0.11644	0.11668	0.11705	0.11751	0.11792	0.11819	0.11826	0.11809	0.11762	0.11685	0.11582	0.11465	0.11345	0.11234	0.1114	0.11066
	0.083533	0.084404	0.085319	0.086379	0.087613	0.088959	0.090328	0.091673	0.092977	0.094243	0.095487	0.096743	0.098018	0.099284	0.10053	0.10181	0.10326	0.10494	0.10681	0.10875	0.11062	0.1123	0.11368	0.11477	0.11558	0.11614	0.11648	0.11665	0.11677	0.11692	0.11712	0.1173	0.11743	0.11755	0.11777	0.11814	0.11865	0.11919	0.11963	0.11986	0.1198	0.11932	0.11841	0.11714	0.11568	0.1142	0.11286	0.11176	0.11094
	0.08504	0.086091	0.087065	0.088071	0.089187	0.090392	0.09164	0.092903	0.094182	0.095478	0.096797	0.098139	0.099485	0.10081	0.10213	0.1035	0.10497	0.10656	0.1082	0.10984	0.11145	0.11297	0.11433	0.11543	0.11625	0.11681	0.1172	0.11752	0.11785	0.11818	0.11842	0.11852	0.11847	0.11842	0.11851	0.11882	0.11934	0.11993	0.12047	0.12082	0.12086	0.12046	0.11957	0.11824	0.11664	0.11496	0.11338	0.11206	0.11108
	0.086652	0.087859	0.088873	0.089797	0.090758	0.091799	0.092899	0.094015	0.09515	0.096342	0.097652	0.099079	0.10059	0.10212	0.10365	0.10518	0.10667	0.10809	0.1094	0.11066	0.11196	0.11335	0.11471	0.11588	0.11676	0.11739	0.1179	0.11841	0.11894	0.11937	0.11956	0.11949	0.11924	0.11901	0.11898	0.11921	0.11967	0.12024	0.12077	0.12112	0.12119	0.12087	0.12011	0.11891	0.11737	0.11565	0.11393	0.11239	0.1112
	0.088373	0.089678	0.090698	0.091518	0.092294	0.093135	0.094033	0.094938	0.095849	0.096861	0.098098	0.099591	0.10127	0.10304	0.10483	0.10657	0.10817	0.10953	0.11065	0.11167	0.1128	0.1141	0.11546	0.11666	0.11754	0.11813	0.11861	0.11913	0.11968	0.12012	0.12028	0.12015	0.11987	0.11962	0.11954	0.11972	0.12012	0.12061	0.12103	0.12126	0.12124	0.12093	0.12028	0.11926	0.11787	0.11622	0.11443	0.11272	0.11127
	0.090039	0.091333	0.092307	0.093014	0.093618	0.094255	0.094949	0.095653	0.096378	0.097248	0.098411	0.099919	0.1017	0.10363	0.10564	0.1076	0.10936	0.11081	0.11194	0.11293	0.11397	0.11519	0.11651	0.11769	0.11851	0.11899	0.11929	0.11967	0.12015	0.12062	0.1209	0.12095	0.12085	0.12072	0.1207	0.12085	0.12117	0.12156	0.12183	0.12188	0.12168	0.12128	0.12066	0.11974	0.11846	0.11681	0.11492	0.11301	0.11131
	0.091311	0.092495	0.093383	0.093999	0.094483	0.094973	0.095515	0.096103	0.096761	0.097596	0.098731	0.10021	0.10199	0.104	0.10614	0.10827	0.1102	0.11179	0.11302	0.11402	0.11498	0.11607	0.11731	0.1185	0.11939	0.1199	0.12018	0.12052	0.12104	0.12166	0.12221	0.12257	0.12273	0.12275	0.12276	0.12286	0.12308	0.12331	0.12339	0.12322	0.12283	0.12229	0.12161	0.12068	0.11936	0.11761	0.11555	0.11342	0.11152
	0.092043	0.09307	0.093868	0.094452	0.094901	0.095316	0.095768	0.096314	0.097014	0.097926	0.099083	0.10051	0.10223	0.10421	0.1064	0.10861	0.11064	0.11233	0.11364	0.11463	0.11551	0.11649	0.11771	0.11907	0.12028	0.12115	0.12177	0.12238	0.12316	0.12406	0.1249	0.12552	0.12584	0.12593	0.12589	0.12583	0.12581	0.12577	0.12558	0.12517	0.12455	0.12381	0.12295	0.12187	0.12044	0.1186	0.11645	0.11423	0.11227
	0.092427	0.093302	0.094063	0.094693	0.095183	0.095571	0.095952	0.096471	0.097251	0.098293	0.099539	0.10095	0.10257	0.10445	0.10656	0.10874	0.11076	0.11248	0.11382	0.11486	0.11576	0.11681	0.11821	0.11991	0.12166	0.12317	0.12442	0.12558	0.12683	0.12811	0.12923	0.13001	0.1304	0.13042	0.13019	0.12981	0.12936	0.12886	0.12827	0.12752	0.1266	0.12553	0.12434	0.123	0.12145	0.11965	0.11763	0.11556	0.11372
	0.092727	0.093497	0.094295	0.095035	0.095613	0.095973	0.096245	0.096686	0.097505	0.098693	0.10009	0.10157	0.10315	0.10493	0.10691	0.10897	0.11088	0.11251	0.11386	0.11501	0.11615	0.11752	0.11931	0.12151	0.12386	0.12609	0.12808	0.12996	0.13183	0.13363	0.13514	0.13615	0.13657	0.13642	0.1358	0.13484	0.13372	0.13255	0.13137	0.13014	0.12877	0.12725	0.12563	0.124	0.1224	0.12078	0.11906	0.11727	0.11563
	0.09306	0.093795	0.094676	0.095545	0.096184	0.096489	0.096619	0.096932	0.097728	0.099019	0.10059	0.10223	0.10389	0.10567	0.10759	0.10953	0.11129	0.11279	0.1141	0.11541	0.11692	0.1188	0.12113	0.12388	0.12684	0.12977	0.13258	0.13531	0.13802	0.14061	0.14276	0.14416	0.14461	0.14411	0.1428	0.14091	0.13878	0.13665	0.13464	0.13271	0.13075	0.12875	0.1268	0.12503	0.1235	0.12212	0.12068	0.1191	0.11756
	0.093451	0.094246	0.095232	0.096193	0.096849	0.097093	0.097108	0.097313	0.098042	0.099348	0.10101	0.10279	0.1046	0.10649	0.10846	0.11037	0.11202	0.11339	0.11468	0.11617	0.11808	0.1205	0.1234	0.12672	0.13034	0.13412	0.13799	0.14194	0.14594	0.14973	0.15283	0.15473	0.1551	0.1539	0.15139	0.14804	0.14441	0.14092	0.13775	0.13489	0.13227	0.12987	0.12778	0.12609	0.12479	0.12366	0.12241	0.12092	0.11935
	0.093914	0.094885	0.096027	0.097074	0.097756	0.097994	0.097994	0.098153	0.098805	0.10002	0.10162	0.1034	0.1053	0.1073	0.10935	0.11125	0.11282	0.11412	0.11544	0.11714	0.11944	0.12235	0.1258	0.12975	0.13423	0.13923	0.14473	0.15064	0.15668	0.16229	0.16668	0.1691	0.16907	0.1666	0.16216	0.15657	0.15074	0.14533	0.14064	0.13667	0.13336	0.13068	0.12862	0.12716	0.12616	0.12528	0.12418	0.12272	0.12108
	0.094358	0.095596	0.09697	0.098182	0.098986	0.099323	0.099407	0.099594	0.10017	0.10122	0.10266	0.10434	0.10621	0.10824	0.11027	0.11209	0.11356	0.11482	0.11622	0.11813	0.12075	0.12409	0.1281	0.13284	0.13851	0.14529	0.15324	0.16208	0.17113	0.17931	0.18537	0.18825	0.18739	0.18291	0.17565	0.16692	0.15807	0.15014	0.14356	0.13835	0.13437	0.13148	0.12953	0.12835	0.12761	0.12693	0.12592	0.12446	0.12275
	0.094594	0.096072	0.097696	0.099148	0.10016	0.1007	0.10094	0.1012	0.10175	0.10269	0.10399	0.10558	0.10741	0.10938	0.1113	0.11296	0.11431	0.11554	0.11702	0.11909	0.12195	0.12565	0.13025	0.13596	0.1432	0.15235	0.16352	0.17618	0.18911	0.20052	0.20854	0.21173	0.20951	0.2023	0.1914	0.17874	0.16626	0.15537	0.14667	0.14013	0.13546	0.13237	0.13055	0.12961	0.12907	0.12846	0.12744	0.12594	0.12413
	0.09453	0.096107	0.097873	0.0995	0.10072	0.10147	0.1019	0.10228	0.10289	0.10384	0.10515	0.10676	0.1086	0.11052	0.11233	0.11386	0.11515	0.11641	0.11798	0.12016	0.12315	0.12712	0.13228	0.13907	0.14809	0.15995	0.17474	0.19166	0.20882	0.22365	0.23357	0.23677	0.23272	0.22226	0.20732	0.19049	0.17427	0.16043	0.14964	0.14177	0.13641	0.13309	0.13132	0.1305	0.13	0.12932	0.12822	0.12668	0.12482
	0.094309	0.095862	0.097617	0.099282	0.1006	0.10149	0.10207	0.10258	0.10328	0.10433	0.10576	0.1075	0.10941	0.11132	0.11306	0.11456	0.11592	0.11734	0.11909	0.1214	0.1245	0.12866	0.1343	0.14205	0.15275	0.1671	0.18517	0.20584	0.22667	0.24434	0.25565	0.25849	0.25245	0.23885	0.22026	0.19986	0.18057	0.16434	0.15189	0.14297	0.137	0.13336	0.13144	0.13048	0.12978	0.12891	0.12774	0.12628	0.12455
	0.094177	0.095721	0.097449	0.099091	0.10041	0.10134	0.10195	0.10247	0.10318	0.10428	0.10582	0.1077	0.10971	0.11164	0.11337	0.11494	0.11648	0.11818	0.12022	0.12274	0.12597	0.13028	0.13625	0.14469	0.15653	0.1725	0.19256	0.21539	0.23821	0.25731	0.2691	0.27131	0.2637	0.24798	0.22715	0.2047	0.18373	0.16628	0.15301	0.14358	0.13723	0.13324	0.1309	0.12948	0.12835	0.12721	0.12603	0.12479	0.12337
	0.0943	0.09596	0.09775	0.099412	0.10072	0.10159	0.10211	0.10251	0.10311	0.10417	0.10577	0.10776	0.10986	0.11183	0.11361	0.11528	0.11704	0.11904	0.12136	0.12408	0.12742	0.13182	0.13795	0.14667	0.15883	0.17504	0.19512	0.21774	0.24017	0.25874	0.26989	0.27139	0.26314	0.247	0.22604	0.20369	0.18295	0.16575	0.15273	0.14346	0.1371	0.13283	0.12997	0.12793	0.1263	0.12491	0.12377	0.12277	0.12169
	0.094764	0.096548	0.09842	0.10011	0.1014	0.10219	0.10258	0.10285	0.10335	0.10438	0.10604	0.10815	0.11038	0.11247	0.11435	0.11614	0.11805	0.12021	0.12264	0.12537	0.12864	0.13294	0.13897	0.14747	0.15906	0.17406	0.19221	0.21235	0.23213	0.24835	0.25784	0.25866	0.25077	0.23593	0.21692	0.19677	0.17809	0.16257	0.15078	0.14231	0.13631	0.13198	0.12877	0.12629	0.12433	0.12281	0.1217	0.12087	0.12004
	0.095567	0.097323	0.099096	0.10067	0.10187	0.1026	0.10296	0.10323	0.10376	0.10486	0.10664	0.10894	0.1114	0.11371	0.11576	0.11766	0.1196	0.12168	0.12392	0.12639	0.12936	0.13334	0.13894	0.1467	0.1569	0.1696	0.18453	0.20076	0.21654	0.22935	0.23665	0.23688	0.23007	0.21767	0.20197	0.18539	0.16997	0.15707	0.14716	0.13991	0.13458	0.13051	0.1273	0.12475	0.12276	0.12124	0.12014	0.11935	0.11869
	0.096598	0.098126	0.099556	0.10081	0.1018	0.1025	0.10297	0.1034	0.10409	0.10532	0.10724	0.10973	0.11245	0.11503	0.11729	0.11927	0.12109	0.12289	0.12475	0.12682	0.12938	0.1329	0.13782	0.1444	0.15269	0.16255	0.17377	0.18574	0.19727	0.20655	0.21172	0.2116	0.20621	0.1967	0.18476	0.17217	0.16039	0.1504	0.14256	0.13665	0.13215	0.12858	0.1257	0.12338	0.12156	0.12012	0.11901	0.1182	0.11763
	0.097651	0.098845	0.099804	0.10061	0.10135	0.10204	0.1027	0.10338	0.10426	0.10558	0.10756	0.11015	0.11303	0.11579	0.11816	0.12011	0.12176	0.12326	0.12478	0.12652	0.12876	0.13182	0.13593	0.14114	0.14735	0.1544	0.16214	0.17026	0.17805	0.18433	0.18783	0.18769	0.18391	0.17724	0.16887	0.15998	0.15151	0.14414	0.13813	0.1334	0.12967	0.12666	0.12421	0.12225	0.12066	0.11932	0.1182	0.11737	0.11684
	0.098502	0.09939	0.099953	0.10039	0.1009	0.10158	0.1024	0.10332	0.10437	0.10576	0.1077	0.11023	0.11305	0.11575	0.11802	0.11984	0.12133	0.12266	0.12403	0.12563	0.12767	0.1303	0.13357	0.13746	0.14185	0.14659	0.1516	0.15672	0.1616	0.16562	0.16799	0.16813	0.16594	0.16184	0.1565	0.15062	0.14477	0.13937	0.13471	0.13084	0.1277	0.12515	0.12309	0.12144	0.12005	0.11881	0.11772	0.11688	0.11636
	0.099033	0.099743	0.10012	0.10039	0.10077	0.1014	0.10227	0.10331	0.10448	0.10592	0.1078	0.11013	0.11268	0.11506	0.11705	0.11867	0.12007	0.12141	0.12281	0.12439	0.12623	0.12839	0.13089	0.1337	0.13678	0.14	0.14321	0.14632	0.14919	0.1516	0.15321	0.15369	0.15286	0.15081	0.14779	0.14409	0.14004	0.13598	0.13222	0.12896	0.12628	0.12412	0.1224	0.121	0.11977	0.11861	0.11755	0.1167	0.11614
	0.099257	0.099948	0.10036	0.10067	0.10104	0.10159	0.10236	0.10334	0.10452	0.10595	0.10773	0.1098	0.11194	0.11388	0.11549	0.1169	0.11828	0.11973	0.12126	0.12283	0.12446	0.12616	0.12802	0.1301	0.13243	0.13484	0.1371	0.13902	0.14058	0.14186	0.14287	0.14349	0.14353	0.14285	0.14134	0.13904	0.13613	0.13295	0.12988	0.1272	0.12505	0.12336	0.12202	0.12087	0.11978	0.11868	0.11762	0.11671	0.11599
	0.099286	0.10006	0.10062	0.10108	0.10152	0.10198	0.10255	0.10332	0.10435	0.10568	0.10729	0.10908	0.11082	0.11233	0.11359	0.11479	0.11614	0.11768	0.1193	0.12086	0.12233	0.12374	0.12524	0.12698	0.12897	0.131	0.13275	0.13396	0.13467	0.13512	0.13556	0.13605	0.13644	0.13641	0.13569	0.13416	0.13195	0.12945	0.12706	0.1251	0.12365	0.12257	0.12169	0.12083	0.1199	0.11886	0.11778	0.11675	0.11583
	0.099188	0.10007	0.10077	0.10137	0.10188	0.10229	0.10267	0.1032	0.104	0.10515	0.10656	0.10808	0.1095	0.11067	0.11164	0.11264	0.11388	0.11539	0.117	0.11853	0.11992	0.12126	0.12271	0.1244	0.12627	0.12807	0.12943	0.13013	0.13026	0.13014	0.13014	0.13038	0.13074	0.13085	0.1304	0.12923	0.12749	0.12559	0.12392	0.12273	0.12201	0.12157	0.12116	0.12059	0.11982	0.11887	0.11781	0.11671	0.11563
	0.098914	0.099876	0.10067	0.10137	0.10196	0.10239	0.10271	0.10308	0.1037	0.10466	0.10586	0.10713	0.10829	0.10923	0.11001	0.11083	0.1119	0.11325	0.11472	0.11615	0.11748	0.11883	0.12036	0.1221	0.12389	0.12543	0.12642	0.12674	0.12655	0.12618	0.12598	0.12606	0.12629	0.12635	0.12595	0.12497	0.12361	0.12222	0.12116	0.12058	0.12041	0.1204	0.12029	0.11994	0.11932	0.11848	0.1175	0.11645	0.11532
	0.09835	0.09937	0.10024	0.10104	0.10174	0.10227	0.10266	0.10303	0.10357	0.10437	0.10538	0.10643	0.10737	0.10815	0.10883	0.10956	0.11048	0.11161	0.11286	0.11409	0.11531	0.11664	0.11818	0.11987	0.12147	0.1227	0.12337	0.12347	0.1232	0.12287	0.12271	0.1228	0.12299	0.12304	0.12273	0.12199	0.12099	0.12002	0.11935	0.11908	0.11911	0.11922	0.11919	0.11891	0.1184	0.11768	0.11683	0.11588	0.11482
	0.097519	0.098527	0.099439	0.1003	0.10111	0.10177	0.1023	0.10277	0.10335	0.10412	0.10501	0.1059	0.10668	0.10735	0.10799	0.10868	0.10951	0.11048	0.1115	0.11253	0.1136	0.11484	0.11627	0.11777	0.11908	0.11998	0.1204	0.12042	0.12025	0.12008	0.12007	0.12024	0.12049	0.12065	0.12054	0.12011	0.11946	0.1188	0.11833	0.11813	0.11811	0.11813	0.11805	0.11778	0.11731	0.11669	0.11593	0.11505	0.11406
	0.096649	0.097507	0.098339	0.099182	0.10001	0.10075	0.1014	0.10205	0.1028	0.10369	0.10462	0.10545	0.10614	0.10673	0.10733	0.108	0.10876	0.10958	0.11044	0.11133	0.11231	0.11344	0.1147	0.11595	0.11695	0.11758	0.11787	0.11791	0.11787	0.11786	0.11795	0.11816	0.11846	0.11874	0.11885	0.11869	0.11829	0.11782	0.11743	0.11721	0.11714	0.11711	0.11701	0.11676	0.11632	0.11569	0.11491	0.11401	0.11302
	0.095903	0.096508	0.09716	0.0979	0.098676	0.099435	0.10019	0.10103	0.10204	0.10315	0.10422	0.10509	0.10575	0.10628	0.10681	0.1074	0.10806	0.10877	0.10953	0.11037	0.11131	0.11235	0.11344	0.11443	0.1152	0.11569	0.11596	0.11608	0.11614	0.11618	0.11628	0.11647	0.11677	0.11709	0.11727	0.11721	0.11691	0.11651	0.11618	0.11603	0.11604	0.11611	0.11612	0.11592	0.11545	0.11471	0.11379	0.11277	0.11174
	0.09514	0.095541	0.096068	0.096752	0.097528	0.098339	0.099213	0.10023	0.10143	0.10268	0.10382	0.10472	0.10538	0.10589	0.10636	0.10687	0.10745	0.1081	0.10886	0.10971	0.11064	0.11159	0.11247	0.11323	0.11383	0.11428	0.1146	0.11478	0.11486	0.11488	0.11493	0.11508	0.11536	0.11566	0.11581	0.1157	0.11536	0.11498	0.11475	0.11474	0.11492	0.11515	0.11525	0.11506	0.1145	0.11362	0.11253	0.1114	0.11035
	0.094112	0.094481	0.095047	0.095828	0.096753	0.097741	0.098778	0.0999	0.10109	0.10225	0.10328	0.10414	0.10483	0.1054	0.1059	0.1064	0.10699	0.10771	0.10856	0.10949	0.1104	0.1112	0.11185	0.11237	0.11283	0.11324	0.11357	0.11374	0.11375	0.11369	0.11371	0.11388	0.1142	0.11451	0.11463	0.11448	0.11413	0.11378	0.11361	0.11369	0.11393	0.11417	0.11422	0.11393	0.11329	0.11235	0.11124	0.1101	0.10909
	0.092848	0.093328	0.094044	0.095019	0.096186	0.097435	0.098665	0.099812	0.10083	0.10173	0.10254	0.10334	0.10412	0.10483	0.10544	0.10601	0.10669	0.10756	0.10858	0.1096	0.11048	0.11112	0.11154	0.11185	0.11215	0.11248	0.11271	0.11275	0.11262	0.11248	0.11251	0.11278	0.11321	0.11363	0.11384	0.11378	0.1135	0.11318	0.11297	0.11293	0.11298	0.11299	0.11284	0.11247	0.11187	0.11106	0.1101	0.10912	0.10818
	0.091692	0.092302	0.093128	0.094223	0.095566	0.097041	0.09846	0.099644	0.10053	0.1012	0.10186	0.10267	0.10359	0.10445	0.10515	0.10577	0.10653	0.10753	0.10867	0.10974	0.11055	0.11106	0.11133	0.11149	0.11166	0.11182	0.11188	0.11174	0.11149	0.1113	0.11136	0.11172	0.11229	0.11287	0.11329	0.11344	0.11333	0.11302	0.11264	0.11224	0.11187	0.11151	0.11117	0.11085	0.11049	0.11001	0.10935	0.10854	0.10762
	0.090953	0.091592	0.092386	0.093439	0.094806	0.096392	0.097967	0.099269	0.10019	0.10085	0.10153	0.10243	0.10349	0.10443	0.10512	0.10569	0.10642	0.10743	0.10858	0.10962	0.11035	0.11079	0.111	0.11109	0.11115	0.11115	0.11104	0.11079	0.11047	0.11026	0.11031	0.11068	0.11129	0.11201	0.11267	0.1131	0.11321	0.11294	0.11235	0.11154	0.11067	0.10994	0.1095	0.10939	0.10944	0.10937	0.10898	0.10824	0.10723
	0.090527	0.091073	0.091734	0.092666	0.093959	0.095562	0.097231	0.098671	0.099735	0.10054	0.10139	0.10244	0.10358	0.10452	0.10512	0.10557	0.10618	0.1071	0.10816	0.1091	0.10978	0.11019	0.11042	0.11051	0.11051	0.11043	0.11026	0.10999	0.10969	0.10945	0.1094	0.10962	0.11014	0.11089	0.11173	0.11242	0.11277	0.11262	0.11196	0.1109	0.10969	0.10869	0.1082	0.1083	0.10869	0.10891	0.10865	0.10787	0.10672
	0.089959	0.09037	0.090932	0.091813	0.093083	0.094667	0.096327	0.097796	0.098951	0.099926	0.10097	0.10218	0.10337	0.10427	0.10476	0.10507	0.10555	0.10633	0.10728	0.10815	0.10879	0.10922	0.1095	0.10965	0.1097	0.10968	0.10958	0.1094	0.10913	0.1088	0.10854	0.1085	0.1088	0.10946	0.11034	0.1112	0.11177	0.11186	0.11137	0.11036	0.10909	0.10798	0.10743	0.10753	0.10798	0.10824	0.10794	0.10705	0.1058
	0.088907	0.089225	0.089819	0.090806	0.092162	0.093729	0.095282	0.096631	0.097759	0.098827	0.10003	0.10136	0.1026	0.10344	0.10384	0.10405	0.10442	0.10511	0.10597	0.10678	0.1074	0.10785	0.10818	0.10845	0.10867	0.10886	0.10897	0.10893	0.10867	0.10821	0.1077	0.10734	0.10734	0.10779	0.10859	0.10951	0.11026	0.11062	0.11046	0.10976	0.1087	0.10766	0.10701	0.10688	0.10706	0.1071	0.10667	0.10574	0.1045
	0.087469	0.087789	0.088524	0.089717	0.091222	0.092797	0.094223	0.095416	0.096466	0.097566	0.098855	0.10025	0.10146	0.10222	0.10253	0.10269	0.10302	0.10366	0.10448	0.10526	0.10585	0.10626	0.10658	0.10694	0.1074	0.10789	0.10828	0.1084	0.10817	0.10762	0.10693	0.10633	0.10608	0.1063	0.10694	0.1078	0.1086	0.10912	0.10922	0.10888	0.10818	0.10732	0.10657	0.10611	0.10587	0.10561	0.10509	0.10426	0.1032
	0.086039	0.086448	0.087361	0.088759	0.090416	0.092035	0.093415	0.094534	0.095546	0.09665	0.097935	0.099259	0.10034	0.10096	0.10117	0.1013	0.10164	0.10232	0.10318	0.10397	0.10451	0.10481	0.10505	0.10543	0.10603	0.10675	0.10738	0.10768	0.10757	0.1071	0.10643	0.10581	0.10547	0.10554	0.106	0.10667	0.1073	0.10772	0.10787	0.10773	0.10732	0.10666	0.10587	0.10512	0.10452	0.10404	0.10356	0.10296	0.10218
	0.084897	0.085476	0.086559	0.088112	0.089891	0.091589	0.093005	0.094128	0.095116	0.096158	0.097332	0.098485	0.099356	0.099787	0.099892	0.099999	0.1004	0.10118	0.10215	0.103	0.10353	0.10375	0.10388	0.10422	0.10485	0.10566	0.10641	0.10688	0.10698	0.10676	0.10634	0.10591	0.10565	0.10566	0.10593	0.1063	0.10659	0.1067	0.10664	0.10649	0.10619	0.10566	0.10486	0.10396	0.10315	0.10258	0.10221	0.10186	0.10135
	0.084088	0.084898	0.086141	0.087786	0.089631	0.091376	0.092814	0.093902	0.094779	0.095659	0.096638	0.097593	0.098286	0.098595	0.098656	0.098788	0.099265	0.10013	0.10118	0.1021	0.10267	0.10292	0.10309	0.10344	0.10409	0.10492	0.10573	0.10634	0.10666	0.10671	0.10657	0.10635	0.10617	0.10612	0.10617	0.10624	0.10619	0.10598	0.10568	0.10539	0.10505	0.10452	0.10372	0.10276	0.10188	0.10128	0.10097	0.10075	0.10038
	0.083608	0.084631	0.08597	0.087626	0.089432	0.091126	0.092475	0.093411	0.094076	0.094716	0.095487	0.096307	0.09696	0.097328	0.097514	0.09777	0.098307	0.099144	0.10012	0.10101	0.10165	0.10206	0.10244	0.10299	0.10376	0.10467	0.10555	0.10624	0.10667	0.10683	0.10677	0.10657	0.10632	0.1061	0.10594	0.1058	0.10558	0.10525	0.10486	0.10445	0.10402	0.10342	0.1026	0.10163	0.10073	0.1001	0.099744	0.099487	0.099083
	0.083455	0.08454	0.085853	0.087405	0.089069	0.090604	0.091774	0.092505	0.092946	0.093379	0.094001	0.094784	0.095545	0.096159	0.096645	0.097121	0.097679	0.098335	0.099057	0.099783	0.10046	0.10111	0.1018	0.10264	0.10363	0.10469	0.10563	0.10632	0.10666	0.10669	0.10647	0.10609	0.10562	0.10516	0.10481	0.10457	0.10439	0.10416	0.10384	0.10344	0.10295	0.10231	0.10147	0.10052	0.099613	0.09893	0.098472	0.098075	0.097521
	0.083523	0.084492	0.085641	0.087005	0.088469	0.089812	0.090803	0.091389	0.091718	0.092064	0.092628	0.093426	0.094339	0.095244	0.096069	0.09676	0.097282	0.097669	0.098041	0.098537	0.099223	0.10007	0.10104	0.10214	0.10333	0.10451	0.10546	0.10601	0.10609	0.10583	0.10535	0.10475	0.10408	0.10343	0.10295	0.1027	0.10262	0.10256	0.1024	0.10209	0.10161	0.10097	0.10017	0.099279	0.09843	0.097738	0.0972	0.09667	0.095978
RNAPII signal at condensates
	0.073726	0.074782	0.075843	0.076789	0.077486	0.077861	0.077912	0.077753	0.077589	0.077654	0.078133	0.079098	0.08051	0.082239	0.08412	0.08598	0.087646	0.088967	0.089832	0.090211	0.090163	0.089841	0.08944	0.089135	0.089053	0.089257	0.089746	0.090458	0.091264	0.092001	0.092518	0.092741	0.092703	0.09252	0.092325	0.092231	0.092273	0.092431	0.092638	0.092805	0.09285	0.092737	0.092478	0.092151	0.091891	0.091843	0.092137	0.092826	0.093866
	0.074984	0.076047	0.076968	0.077668	0.078084	0.0782	0.078078	0.077857	0.077738	0.077921	0.078558	0.079684	0.081219	0.083016	0.084892	0.086673	0.088201	0.089345	0.090043	0.090294	0.090183	0.089883	0.089589	0.089475	0.089643	0.090138	0.09092	0.091886	0.092886	0.093751	0.094342	0.094602	0.094587	0.094402	0.094185	0.094029	0.093971	0.094004	0.094082	0.09415	0.09415	0.094032	0.093773	0.093408	0.093043	0.092842	0.09297	0.093524	0.094501
	0.075863	0.076883	0.077656	0.078134	0.078319	0.078263	0.078076	0.077915	0.077954	0.078337	0.079166	0.080432	0.082034	0.083823	0.085627	0.087289	0.088672	0.089679	0.09027	0.090469	0.090379	0.090162	0.09001	0.090085	0.090485	0.091225	0.092251	0.093436	0.094607	0.095591	0.096256	0.09656	0.096561	0.096374	0.096125	0.095898	0.095719	0.095582	0.095466	0.095349	0.095208	0.095013	0.094729	0.094368	0.094004	0.093782	0.093867	0.094364	0.095275
	0.076275	0.077222	0.077859	0.078174	0.078225	0.078115	0.077989	0.078006	0.078296	0.078955	0.080013	0.081418	0.083055	0.084786	0.086466	0.08797	0.089199	0.090089	0.090618	0.090822	0.090803	0.090718	0.09073	0.090988	0.091575	0.092502	0.093708	0.095055	0.096365	0.097455	0.098193	0.098539	0.098552	0.098354	0.098066	0.097766	0.097471	0.097166	0.096839	0.096494	0.096149	0.095811	0.095474	0.095143	0.094866	0.094753	0.094927	0.095462	0.096337
	0.076346	0.077202	0.077736	0.07797	0.077987	0.077936	0.077971	0.078235	0.078821	0.079772	0.081061	0.082594	0.084247	0.085895	0.087429	0.088768	0.089854	0.090647	0.091148	0.091399	0.091494	0.091569	0.091761	0.092193	0.092931	0.093989	0.095307	0.096758	0.098166	0.099339	0.10014	0.10051	0.10052	0.10029	0.099958	0.099582	0.099181	0.098725	0.098208	0.097642	0.097086	0.096588	0.096178	0.095879	0.09573	0.095797	0.096144	0.096791	0.097676
	0.076359	0.077132	0.077616	0.077842	0.077918	0.077992	0.078216	0.078715	0.079552	0.08073	0.082188	0.083805	0.08545	0.087013	0.088416	0.089617	0.090592	0.091329	0.091844	0.092183	0.09243	0.092704	0.093103	0.093712	0.094589	0.095743	0.097125	0.098623	0.10007	0.10128	0.10209	0.10247	0.10245	0.10219	0.10179	0.10134	0.10084	0.10026	0.09958	0.098838	0.098108	0.097469	0.09699	0.096711	0.096674	0.096913	0.097442	0.09822	0.099136
	0.076627	0.077363	0.077852	0.078136	0.078317	0.07853	0.078906	0.079552	0.080515	0.081786	0.083287	0.0849	0.086496	0.087976	0.089284	0.090396	0.091312	0.092039	0.092609	0.093073	0.093516	0.09403	0.094675	0.095498	0.096525	0.097761	0.099169	0.10066	0.10208	0.10325	0.10401	0.10434	0.10428	0.10398	0.10355	0.10305	0.10249	0.10183	0.10104	0.10018	0.099328	0.098593	0.098047	0.097759	0.097772	0.098108	0.09875	0.099616	0.10056
	0.077336	0.078113	0.078673	0.07906	0.079357	0.079679	0.080137	0.080813	0.081753	0.08295	0.084349	0.085845	0.087333	0.088722	0.089955	0.091014	0.091902	0.092645	0.09329	0.093908	0.094579	0.095369	0.0963	0.097371	0.098567	0.099884	0.10129	0.10272	0.10404	0.10508	0.10574	0.10598	0.10588	0.10558	0.10519	0.10475	0.10422	0.10355	0.10274	0.10183	0.10091	0.1001	0.099485	0.099131	0.099102	0.099424	0.10008	0.10096	0.10192
	0.078467	0.079372	0.08007	0.080589	0.081001	0.081402	0.081875	0.082492	0.083291	0.084289	0.085452	0.08673	0.088038	0.089297	0.090449	0.091457	0.092324	0.09308	0.093796	0.094564	0.095462	0.096531	0.097752	0.099074	0.10044	0.10182	0.10319	0.10451	0.10567	0.10654	0.10705	0.10721	0.10711	0.10691	0.10668	0.10642	0.10607	0.10553	0.1048	0.10392	0.10299	0.10212	0.1014	0.10091	0.10075	0.10095	0.10151	0.10234	0.10328
	0.079791	0.080881	0.081759	0.082438	0.082981	0.083456	0.083935	0.084467	0.085091	0.085829	0.086695	0.087681	0.088744	0.089828	0.090869	0.091814	0.092648	0.093409	0.094178	0.095062	0.096147	0.097446	0.098904	0.10042	0.10189	0.10329	0.10458	0.10574	0.10671	0.10742	0.10781	0.10795	0.10795	0.10794	0.10799	0.10805	0.108	0.10773	0.10719	0.10643	0.10554	0.10462	0.10377	0.10312	0.10277	0.10278	0.10319	0.10391	0.10479
	0.080984	0.082251	0.083306	0.084164	0.084864	0.085465	0.086005	0.086508	0.087	0.08751	0.088086	0.088767	0.089561	0.090446	0.091358	0.092238	0.09305	0.093823	0.094638	0.095608	0.096805	0.098231	0.099798	0.10138	0.10286	0.10418	0.10533	0.10631	0.10711	0.1077	0.10808	0.10832	0.10852	0.1088	0.10918	0.1096	0.10992	0.10998	0.10973	0.10917	0.10836	0.10743	0.10649	0.10569	0.10516	0.105	0.10523	0.1058	0.10656
	0.081778	0.083119	0.084303	0.08533	0.086231	0.087028	0.087724	0.088311	0.088788	0.08918	0.089554	0.089993	0.090555	0.091258	0.092067	0.092914	0.093752	0.094581	0.095465	0.096488	0.097715	0.099131	0.10065	0.10215	0.1035	0.10465	0.1056	0.1064	0.10707	0.10764	0.10813	0.10858	0.10908	0.10968	0.11039	0.11112	0.11175	0.11213	0.11217	0.11185	0.1112	0.11032	0.10936	0.10848	0.10785	0.10757	0.10765	0.10803	0.10857
	0.08208	0.083364	0.084573	0.085723	0.086833	0.08788	0.088826	0.089624	0.090235	0.090673	0.091003	0.091332	0.091765	0.092365	0.093131	0.094009	0.094937	0.095882	0.09686	0.097921	0.099102	0.10039	0.10173	0.103	0.1041	0.105	0.10573	0.10635	0.10695	0.10757	0.10826	0.10902	0.10985	0.11076	0.11171	0.11266	0.11349	0.1141	0.11439	0.1143	0.11385	0.11309	0.11219	0.11134	0.1107	0.11036	0.11032	0.11047	0.1107
	0.082026	0.083129	0.084261	0.085461	0.08673	0.088024	0.089267	0.090367	0.091257	0.091913	0.092383	0.092775	0.093219	0.093819	0.094616	0.095582	0.096648	0.097742	0.098832	0.099914	0.10101	0.10211	0.10318	0.10416	0.10497	0.10561	0.10611	0.10657	0.10712	0.10783	0.10874	0.10979	0.11093	0.11208	0.11319	0.11424	0.11516	0.11591	0.11638	0.1165	0.11623	0.11563	0.11485	0.1141	0.11351	0.11316	0.11299	0.11286	0.11271
	0.081907	0.082782	0.08377	0.084932	0.086277	0.087756	0.089272	0.090706	0.091958	0.092963	0.093721	0.094315	0.094883	0.09556	0.096436	0.097511	0.098715	0.099948	0.10113	0.10222	0.10321	0.10414	0.10497	0.1057	0.10627	0.10668	0.10699	0.10733	0.10783	0.1086	0.10965	0.11091	0.11225	0.11355	0.11475	0.11583	0.11679	0.1176	0.11817	0.11843	0.11831	0.11786	0.11722	0.11658	0.11607	0.11571	0.11539	0.11497	0.11441
	0.082016	0.082713	0.083558	0.084628	0.08596	0.087528	0.089241	0.090976	0.092596	0.093981	0.095071	0.095912	0.096631	0.097396	0.098335	0.099485	0.10078	0.10209	0.10332	0.1044	0.10534	0.10616	0.10688	0.10748	0.10793	0.10822	0.10844	0.10869	0.10915	0.10992	0.11102	0.11235	0.11376	0.1151	0.11632	0.11739	0.11834	0.11915	0.11975	0.12006	0.12003	0.11968	0.11916	0.11865	0.11822	0.11785	0.11739	0.1167	0.11578
	0.082499	0.083123	0.083883	0.084868	0.086144	0.087726	0.089556	0.091511	0.093421	0.095107	0.096454	0.097463	0.098257	0.099034	0.099967	0.10112	0.10243	0.10375	0.10498	0.10605	0.10698	0.10782	0.10858	0.10923	0.10974	0.11008	0.11031	0.11057	0.11102	0.11177	0.11285	0.11414	0.11551	0.1168	0.11796	0.11897	0.11984	0.12056	0.12108	0.12133	0.12129	0.12101	0.12062	0.12025	0.11993	0.11959	0.11904	0.11816	0.11701
	0.083284	0.083943	0.084706	0.08566	0.086894	0.088459	0.090342	0.092419	0.094492	0.096338	0.097785	0.098812	0.099548	0.10023	0.10106	0.10213	0.10337	0.10466	0.10585	0.10693	0.10792	0.10889	0.10985	0.11074	0.11148	0.11202	0.11241	0.11278	0.11331	0.1141	0.11517	0.11642	0.1177	0.11889	0.11992	0.12077	0.12144	0.12194	0.12222	0.12227	0.12213	0.12188	0.12163	0.12144	0.12129	0.12104	0.12049	0.11956	0.11832
	0.084201	0.084943	0.085767	0.086736	0.087959	0.089516	0.091409	0.093522	0.095635	0.097488	0.098893	0.09981	0.10039	0.10089	0.10155	0.10248	0.10361	0.10482	0.106	0.10712	0.10824	0.10944	0.11069	0.11191	0.11299	0.11385	0.11453	0.11515	0.11588	0.11684	0.11801	0.11931	0.12056	0.12165	0.12251	0.1231	0.12344	0.12353	0.1234	0.12311	0.12276	0.12247	0.12234	0.12236	0.12242	0.12231	0.12187	0.12099	0.11981
	0.085119	0.085918	0.08678	0.087767	0.088987	0.090529	0.092398	0.094475	0.096534	0.098305	0.099596	0.10037	0.10079	0.10112	0.10162	0.10239	0.10342	0.10456	0.10575	0.10696	0.10827	0.10971	0.11127	0.11284	0.11428	0.11552	0.11656	0.11754	0.11861	0.11989	0.12135	0.12286	0.12423	0.1253	0.12598	0.12625	0.12612	0.12566	0.12496	0.12417	0.12349	0.12307	0.12297	0.12314	0.12337	0.12342	0.1231	0.12233	0.12126
	0.086055	0.086818	0.087637	0.088578	0.089746	0.091223	0.093012	0.094989	0.096935	0.098601	0.099811	0.10053	0.1009	0.10118	0.10159	0.10227	0.10321	0.10434	0.10557	0.10691	0.10838	0.11004	0.11184	0.11369	0.11546	0.11706	0.11851	0.11993	0.12147	0.12322	0.12514	0.12706	0.12872	0.1299	0.13047	0.13039	0.12971	0.12857	0.12718	0.12577	0.12463	0.12392	0.12372	0.12389	0.12417	0.12428	0.12402	0.12333	0.12236
	0.087136	0.087766	0.088437	0.08923	0.090252	0.091581	0.093204	0.095009	0.096803	0.098378	0.099585	0.10039	0.10089	0.10128	0.10177	0.10246	0.10341	0.10456	0.10586	0.1073	0.1089	0.11068	0.11263	0.11467	0.1167	0.11865	0.12054	0.12247	0.12457	0.12693	0.12946	0.13193	0.13403	0.13544	0.13596	0.13554	0.13428	0.1324	0.13022	0.1281	0.12637	0.12523	0.12472	0.12469	0.12484	0.12485	0.12452	0.1238	0.12285
	0.088448	0.088888	0.089337	0.089903	0.090695	0.091783	0.093157	0.09472	0.096324	0.097815	0.09908	0.10008	0.10086	0.10155	0.10228	0.10314	0.10419	0.10541	0.10678	0.10827	0.10992	0.11174	0.11376	0.11594	0.11822	0.12055	0.12295	0.12548	0.12824	0.13128	0.1345	0.1376	0.1402	0.14189	0.14239	0.14164	0.13977	0.13711	0.1341	0.13118	0.12875	0.12703	0.12604	0.12562	0.12545	0.12521	0.12467	0.1238	0.12276
	0.089896	0.090159	0.090385	0.09071	0.091245	0.092061	0.093141	0.094419	0.09579	0.097166	0.09848	0.099702	0.10084	0.10193	0.10304	0.10422	0.10549	0.10684	0.10826	0.10975	0.11137	0.1132	0.11528	0.11764	0.12026	0.12309	0.12611	0.12935	0.13286	0.13664	0.14054	0.14424	0.14729	0.1492	0.14966	0.14854	0.14604	0.14258	0.13869	0.13492	0.13171	0.1293	0.12771	0.12677	0.12615	0.12553	0.12469	0.12358	0.12236
	0.091227	0.091373	0.091445	0.091597	0.091947	0.092543	0.093365	0.094353	0.095457	0.096651	0.09793	0.099295	0.10074	0.10225	0.10382	0.10541	0.10699	0.10853	0.11001	0.1115	0.1131	0.11496	0.1172	0.11988	0.12299	0.12647	0.13026	0.13433	0.13867	0.14319	0.14771	0.15188	0.15521	0.15722	0.15752	0.156	0.15287	0.1486	0.14382	0.13916	0.13511	0.13195	0.12969	0.12815	0.12702	0.12599	0.12482	0.12346	0.12204
	0.092155	0.092261	0.092292	0.092407	0.092712	0.09322	0.093881	0.094635	0.095465	0.096406	0.097529	0.098895	0.10052	0.10237	0.10437	0.10639	0.10833	0.1101	0.11171	0.11325	0.1149	0.11691	0.11945	0.12261	0.12636	0.13064	0.13532	0.1403	0.14548	0.15071	0.15574	0.1602	0.16363	0.16554	0.16559	0.16364	0.1599	0.15486	0.14923	0.14369	0.1388	0.13485	0.13188	0.12972	0.12808	0.12665	0.12519	0.12361	0.12202
	0.092556	0.09269	0.092793	0.09302	0.093439	0.09401	0.094643	0.095251	0.095836	0.096487	0.097353	0.09857	0.10021	0.10225	0.10456	0.10697	0.10928	0.11133	0.11312	0.11479	0.11662	0.11891	0.12187	0.12561	0.13009	0.1352	0.14079	0.14669	0.15269	0.15855	0.16397	0.16855	0.17189	0.17357	0.17327	0.17089	0.16662	0.16094	0.15457	0.14823	0.14252	0.13779	0.13411	0.13133	0.12919	0.1274	0.12573	0.12405	0.12237
	0.092541	0.092754	0.093011	0.09345	0.09409	0.09484	0.095553	0.096114	0.096521	0.096905	0.097476	0.09845	0.099964	0.10203	0.10452	0.10721	0.10981	0.11214	0.11416	0.11606	0.11815	0.12077	0.12419	0.1285	0.13366	0.13953	0.14594	0.15266	0.15939	0.1658	0.17149	0.17608	0.17921	0.18055	0.17987	0.17711	0.17242	0.16626	0.15932	0.15233	0.14592	0.14047	0.13611	0.13275	0.13016	0.1281	0.12631	0.12462	0.12299
	0.092389	0.092714	0.093162	0.093838	0.094726	0.095685	0.096525	0.097109	0.097431	0.097633	0.097963	0.098689	0.10001	0.10198	0.10449	0.10731	0.1101	0.11265	0.1149	0.11704	0.11939	0.12233	0.12611	0.13086	0.13652	0.14297	0.15002	0.15739	0.16472	0.17156	0.17745	0.18199	0.18486	0.18583	0.18476	0.18164	0.17665	0.17019	0.1629	0.15546	0.14852	0.14249	0.13757	0.13372	0.13078	0.12854	0.12674	0.12518	0.12372
	0.09237	0.092829	0.093457	0.094335	0.095408	0.096525	0.09748	0.098129	0.098458	0.098602	0.098807	0.099362	0.10049	0.1023	0.1047	0.10748	0.11033	0.11299	0.11541	0.11773	0.12029	0.12342	0.12742	0.13239	0.13831	0.14509	0.15253	0.16033	0.16807	0.17522	0.18126	0.18572	0.18833	0.18894	0.18749	0.18406	0.17883	0.17221	0.16474	0.15709	0.14984	0.14346	0.13818	0.13402	0.1309	0.12861	0.12692	0.12557	0.12439
	0.092606	0.093206	0.093988	0.094994	0.096161	0.097339	0.098351	0.099066	0.099466	0.099669	0.09989	0.10039	0.10138	0.103	0.10521	0.10782	0.11057	0.11323	0.11571	0.11814	0.1208	0.12402	0.12805	0.13303	0.13896	0.14577	0.15331	0.16126	0.16918	0.17648	0.18258	0.18699	0.1894	0.18969	0.1879	0.18417	0.17875	0.17203	0.16454	0.15686	0.14957	0.1431	0.13774	0.13354	0.13044	0.12827	0.12678	0.12572	0.12485
	0.093023	0.093774	0.094682	0.095756	0.096929	0.098079	0.09907	0.099809	0.10029	0.10062	0.10095	0.1015	0.10244	0.1039	0.10587	0.10824	0.11081	0.11336	0.11583	0.1183	0.121	0.1242	0.12812	0.13291	0.13859	0.14515	0.15243	0.1602	0.16801	0.17528	0.18136	0.18572	0.18799	0.18807	0.186	0.18202	0.17643	0.16967	0.16225	0.15474	0.14765	0.1414	0.13625	0.13228	0.12943	0.12753	0.12632	0.12555	0.12498
	0.093449	0.094358	0.095382	0.096497	0.097634	0.098696	0.099595	0.10029	0.1008	0.10123	0.1017	0.10236	0.10332	0.10468	0.10647	0.10861	0.11097	0.11341	0.11583	0.11831	0.12099	0.1241	0.1278	0.13223	0.13744	0.14343	0.15014	0.15737	0.16476	0.17175	0.17768	0.18196	0.18417	0.18414	0.18191	0.17777	0.17209	0.16538	0.15816	0.15099	0.14434	0.13858	0.13392	0.13041	0.12796	0.12641	0.12552	0.12502	0.12468
	0.093713	0.09479	0.095936	0.0971	0.098199	0.099149	0.0999	0.10046	0.10091	0.10137	0.10193	0.1027	0.10374	0.10511	0.10682	0.10883	0.11106	0.1134	0.1158	0.11826	0.12089	0.12383	0.12721	0.13113	0.13566	0.14085	0.14671	0.15312	0.15981	0.16628	0.1719	0.17603	0.17819	0.17812	0.17587	0.1717	0.16609	0.15959	0.15276	0.14614	0.14015	0.13509	0.13108	0.12814	0.12616	0.12497	0.12434	0.12404	0.12386
	0.093722	0.094969	0.096245	0.097474	0.098553	0.099398	0.099982	0.10036	0.10066	0.10104	0.10162	0.10248	0.10364	0.1051	0.10685	0.10886	0.11106	0.11338	0.11575	0.11816	0.12067	0.12335	0.12631	0.12962	0.13337	0.13764	0.14251	0.14795	0.15376	0.15953	0.16466	0.16852	0.17056	0.17049	0.16831	0.1643	0.15897	0.15291	0.1467	0.14085	0.13569	0.13144	0.12814	0.12575	0.12418	0.12325	0.12279	0.12261	0.12249
	0.093481	0.094868	0.096261	0.097556	0.098642	0.099418	0.099866	0.10006	0.10018	0.10043	0.10097	0.10187	0.10314	0.10474	0.10662	0.10872	0.11096	0.11326	0.11558	0.11787	0.12016	0.12251	0.12499	0.12767	0.13065	0.13405	0.13798	0.14246	0.14735	0.15232	0.15682	0.16025	0.16206	0.16196	0.15992	0.15624	0.15142	0.14606	0.14072	0.13581	0.13158	0.12813	0.12545	0.1235	0.12218	0.12139	0.12099	0.12082	0.12071
	0.093077	0.09455	0.096014	0.097363	0.098472	0.099231	0.09961	0.099692	0.099671	0.099786	0.10023	0.10113	0.10249	0.10423	0.10625	0.10845	0.1107	0.11295	0.11512	0.1172	0.11921	0.12118	0.12319	0.12532	0.12767	0.13037	0.13352	0.13718	0.14122	0.14537	0.14916	0.15204	0.15353	0.15336	0.15153	0.14833	0.14423	0.13979	0.13547	0.13159	0.12827	0.12552	0.12332	0.12163	0.12041	0.11962	0.11918	0.11895	0.11879
	0.092656	0.094157	0.09564	0.097015	0.098155	0.098945	0.099334	0.099391	0.099296	0.099305	0.099654	0.10051	0.10189	0.10372	0.10584	0.10808	0.11029	0.11238	0.11432	0.11611	0.11779	0.11942	0.12105	0.12277	0.12467	0.12687	0.12946	0.13245	0.13576	0.13913	0.14217	0.14446	0.1456	0.14539	0.14385	0.14125	0.13802	0.13461	0.13138	0.12849	0.12597	0.12378	0.12188	0.1203	0.11906	0.1182	0.11766	0.11733	0.11709
	0.09241	0.093898	0.095364	0.096735	0.0979	0.098745	0.099203	0.099301	0.09919	0.099124	0.099365	0.10012	0.10147	0.10331	0.10545	0.10765	0.10974	0.11161	0.11326	0.11474	0.11612	0.11746	0.11883	0.12029	0.12191	0.12378	0.12595	0.12841	0.13105	0.13369	0.13603	0.13776	0.1386	0.13842	0.13726	0.13537	0.13307	0.1307	0.12847	0.12645	0.12458	0.12279	0.12108	0.11953	0.11826	0.11732	0.11668	0.11625	0.11591
	0.092475	0.093952	0.095385	0.096726	0.097892	0.098789	0.099326	0.099499	0.099408	0.099281	0.099405	0.10003	0.10126	0.10302	0.10508	0.10718	0.1091	0.11074	0.11212	0.11335	0.1145	0.11567	0.11688	0.11819	0.11963	0.12125	0.12305	0.12502	0.12706	0.12902	0.13072	0.13197	0.1326	0.13254	0.13184	0.13067	0.12927	0.12783	0.12645	0.12511	0.12372	0.12222	0.12066	0.11919	0.11793	0.11698	0.11629	0.11576	0.11531
	0.092867	0.094344	0.095737	0.097025	0.098166	0.099081	0.099687	0.099938	0.099896	0.099746	0.099768	0.10023	0.10127	0.10284	0.10472	0.10663	0.10836	0.10981	0.11102	0.1121	0.11316	0.11426	0.11542	0.11663	0.11791	0.11929	0.12074	0.12224	0.12371	0.12507	0.12622	0.12708	0.12758	0.12768	0.12743	0.12692	0.12626	0.12555	0.1248	0.12395	0.1229	0.12165	0.12029	0.11897	0.11785	0.11699	0.11631	0.11573	0.11516
	0.093408	0.094894	0.096239	0.097453	0.098537	0.099445	0.1001	0.10045	0.1005	0.10039	0.10037	0.10069	0.1015	0.10278	0.10436	0.10601	0.10753	0.10883	0.10998	0.11106	0.11217	0.11331	0.11448	0.11562	0.11674	0.11785	0.11895	0.12002	0.121	0.12185	0.12256	0.12311	0.1235	0.12374	0.12383	0.12379	0.12366	0.12343	0.12308	0.12254	0.12176	0.12076	0.11966	0.11861	0.11774	0.11706	0.11649	0.11589	0.11521
	0.093812	0.095281	0.096565	0.097695	0.098706	0.099591	0.1003	0.10076	0.10097	0.10102	0.10106	0.10131	0.1019	0.10284	0.10404	0.10535	0.10662	0.10782	0.10898	0.11019	0.11145	0.11273	0.11395	0.11504	0.11599	0.11683	0.1176	0.11829	0.11889	0.11937	0.11976	0.12007	0.12035	0.12062	0.12087	0.12107	0.12119	0.1212	0.12105	0.12071	0.12015	0.11941	0.11863	0.11793	0.11739	0.11697	0.11655	0.11599	0.11524
	0.093816	0.095221	0.096422	0.097458	0.098394	0.099255	0.10002	0.10064	0.10109	0.10139	0.10163	0.10192	0.10237	0.10301	0.10383	0.10476	0.10577	0.10686	0.10808	0.10945	0.11092	0.11238	0.11369	0.11474	0.11553	0.11613	0.1166	0.11701	0.11734	0.11758	0.11775	0.11789	0.11805	0.11824	0.11846	0.11866	0.11879	0.11883	0.11875	0.11854	0.11818	0.11774	0.1173	0.11697	0.11676	0.11661	0.11637	0.11589	0.1151
	0.093319	0.0946	0.095682	0.096618	0.097486	0.098332	0.099166	0.099967	0.1007	0.10135	0.1019	0.10239	0.10284	0.10329	0.10379	0.10439	0.10516	0.10614	0.10739	0.1089	0.11057	0.11221	0.11362	0.11466	0.11532	0.11571	0.11594	0.11611	0.11625	0.11634	0.11638	0.1164	0.11643	0.11648	0.11653	0.11657	0.11656	0.11651	0.11642	0.11631	0.11617	0.11604	0.11595	0.11595	0.11601	0.11606	0.11595	0.11553	0.11474
	0.092426	0.093505	0.094429	0.095252	0.096049	0.09689	0.097812	0.09881	0.099864	0.10091	0.10187	0.10267	0.10326	0.10367	0.104	0.10438	0.10494	0.10582	0.10706	0.10866	0.11046	0.11223	0.11373	0.11479	0.11538	0.11561	0.11564	0.11561	0.11556	0.11552	0.11545	0.11537	0.11529	0.11518	0.11504	0.11485	0.11464	0.11445	0.11435	0.11435	0.11446	0.11464	0.11486	0.11511	0.11534	0.11547	0.11537	0.11495	0.11414
	0.091358	0.092173	0.092897	0.093581	0.09431	0.095159	0.096187	0.09741	0.098795	0.10026	0.10165	0.10283	0.10367	0.10418	0.10446	0.10473	0.10516	0.10594	0.10713	0.10873	0.11059	0.11245	0.11403	0.11513	0.11569	0.11582	0.11568	0.11545	0.1152	0.11498	0.11479	0.11461	0.11442	0.11418	0.11388	0.11351	0.11315	0.11287	0.11278	0.11291	0.11325	0.11371	0.1142	0.11462	0.11489	0.11496	0.11476	0.11423	0.11334
	0.090347	0.090869	0.091365	0.091904	0.092571	0.093446	0.094599	0.096046	0.097755	0.099607	0.10141	0.10296	0.10407	0.10473	0.10507	0.10531	0.10567	0.10635	0.10746	0.109	0.11084	0.11272	0.11436	0.11552	0.11611	0.11621	0.11594	0.11551	0.11504	0.1146	0.11424	0.11393	0.11365	0.11334	0.11296	0.11253	0.11211	0.11182	0.11178	0.11203	0.11255	0.11322	0.11388	0.1144	0.11464	0.11456	0.11415	0.11342	0.11239
	0.089544	0.089795	0.090088	0.090506	0.091138	0.092059	0.093332	0.094975	0.096942	0.099092	0.1012	0.10302	0.10437	0.1052	0.10564	0.10588	0.10619	0.10677	0.10775	0.10917	0.11091	0.11275	0.11441	0.11565	0.11634	0.11647	0.11616	0.11558	0.1149	0.11424	0.11366	0.11321	0.11284	0.11251	0.11216	0.11179	0.11144	0.11122	0.11123	0.11154	0.11213	0.11289	0.11364	0.1142	0.11439	0.11417	0.11356	0.11261	0.11142
	0.088974	0.089038	0.089216	0.089594	0.090244	0.091225	0.092583	0.094333	0.096421	0.098708	0.10096	0.10294	0.10445	0.10542	0.10595	0.10623	0.10649	0.10693	0.10773	0.10893	0.11047	0.11221	0.11386	0.1152	0.11604	0.11631	0.11606	0.11543	0.1146	0.11373	0.11295	0.11234	0.1119	0.11159	0.11134	0.11112	0.11092	0.1108	0.11083	0.11111	0.11164	0.11236	0.1131	0.11366	0.11387	0.11362	0.11292	0.11187	0.11056
	0.088554	0.088577	0.088784	0.089237	0.089975	0.091022	0.092405	0.094131	0.096164	0.09839	0.10061	0.10261	0.10419	0.10527	0.1059	0.10622	0.10642	0.10671	0.10725	0.10815	0.10942	0.11097	0.11259	0.11404	0.11508	0.11557	0.11549	0.11491	0.11401	0.11298	0.11202	0.11125	0.11075	0.11047	0.11037	0.11033	0.1103	0.11025	0.11025	0.11038	0.11071	0.11127	0.11193	0.11251	0.11282	0.11271	0.11216	0.11121	0.10995
	0.088155	0.088301	0.088691	0.089347	0.090245	0.091364	0.092701	0.09427	0.096074	0.098055	0.10008	0.10198	0.10357	0.10475	0.1055	0.10588	0.10605	0.10616	0.10641	0.10696	0.1079	0.10921	0.11076	0.11231	0.11358	0.11434	0.11449	0.11403	0.11312	0.11198	0.11085	0.10994	0.10937	0.10913	0.10915	0.10929	0.10938	0.10936	0.10923	0.1091	0.10914	0.10944	0.10997	0.11061	0.11113	0.11137	0.1112	0.1106	0.1096
	0.087661	0.088063	0.088761	0.089708	0.090818	0.092006	0.093247	0.09457	0.096026	0.097641	0.099371	0.1011	0.10266	0.10393	0.10482	0.10531	0.10548	0.10546	0.10545	0.10567	0.10627	0.10733	0.10877	0.11037	0.11183	0.11284	0.11321	0.1129	0.112	0.11077	0.1095	0.10846	0.10781	0.10759	0.10771	0.10797	0.10813	0.10806	0.10774	0.10731	0.10701	0.10701	0.1074	0.10809	0.1089	0.1096	0.11	0.10995	0.1094
	0.087005	0.087727	0.088778	0.090041	0.091366	0.092614	0.093738	0.094789	0.09587	0.097087	0.098484	0.1	0.10152	0.10287	0.10392	0.10457	0.10482	0.10476	0.1046	0.10456	0.10489	0.10571	0.107	0.10858	0.11012	0.11129	0.11183	0.11162	0.11075	0.10946	0.10808	0.10692	0.1062	0.10599	0.10615	0.10647	0.10665	0.1065	0.10598	0.10527	0.10463	0.10435	0.10459	0.10533	0.10641	0.10758	0.10856	0.10912	0.10909
	0.086185	0.087191	0.08854	0.090064	0.09156	0.092851	0.093877	0.0947	0.095468	0.096349	0.097443	0.098756	0.1002	0.10161	0.10282	0.10367	0.10409	0.10413	0.10395	0.1038	0.10393	0.10454	0.10565	0.1071	0.1086	0.10981	0.11042	0.11028	0.10945	0.10815	0.10672	0.1055	0.10473	0.10449	0.10466	0.10498	0.10514	0.10491	0.10425	0.10331	0.10243	0.10193	0.10202	0.10276	0.10401	0.10551	0.10694	0.10799	0.10839
	0.085255	0.086422	0.087939	0.089601	0.091179	0.092493	0.093472	0.094181	0.094779	0.095447	0.096318	0.09745	0.098795	0.10023	0.10157	0.10263	0.10329	0.10353	0.10347	0.10333	0.10338	0.10382	0.10471	0.10595	0.1073	0.10843	0.10903	0.10895	0.10819	0.10695	0.10556	0.10435	0.10356	0.10328	0.10341	0.10368	0.10379	0.10351	0.10278	0.10175	0.10074	0.10009	0.10006	0.10072	0.10199	0.1036	0.10523	0.10652	0.10716
	0.084302	0.085475	0.086984	0.088634	0.090199	0.091522	0.092528	0.093267	0.093866	0.094486	0.095253	0.096249	0.09748	0.098871	0.10028	0.10152	0.10242	0.10293	0.10308	0.10306	0.1031	0.10341	0.10408	0.10506	0.10618	0.10715	0.1077	0.10767	0.10702	0.10593	0.10466	0.10354	0.10279	0.10248	0.10252	0.1027	0.10274	0.10243	0.10172	0.10071	0.099703	0.098996	0.098848	0.099366	0.10048	0.10197	0.10351	0.10477	0.10543
	0.083428	0.084481	0.085837	0.087342	0.088822	0.090141	0.091241	0.092135	0.092893	0.093614	0.094392	0.095309	0.096419	0.097717	0.099111	0.10044	0.10154	0.10229	0.10269	0.10284	0.10294	0.10317	0.10365	0.10437	0.10522	0.106	0.10649	0.1065	0.106	0.1051	0.10405	0.10308	0.10241	0.10209	0.10205	0.10211	0.10208	0.10176	0.10112	0.10024	0.099325	0.098628	0.09837	0.098663	0.099467	0.10063	0.10188	0.10291	0.10343
	0.082732	0.083618	0.084753	0.08605	0.087403	0.088721	0.089942	0.091044	0.092034	0.092934	0.093792	0.094682	0.09569	0.096861	0.098169	0.099497	0.10069	0.1016	0.1022	0.10253	0.10273	0.10294	0.10329	0.10379	0.10441	0.10502	0.10544	0.1055	0.10515	0.10447	0.10364	0.10287	0.10232	0.10203	0.10193	0.1019	0.10181	0.10152	0.10099	0.10028	0.099506	0.098855	0.098484	0.098495	0.098896	0.099597	0.10042	0.10111	0.10142
	0.082312	0.083075	0.084016	0.085114	0.086333	0.087632	0.08895	0.090229	0.091413	0.092465	0.093398	0.094276	0.0952	0.096245	0.097425	0.098658	0.099821	0.10078	0.1015	0.10197	0.1023	0.10256	0.10285	0.10323	0.1037	0.10418	0.10454	0.10464	0.10443	0.10395	0.10333	0.10276	0.10235	0.10212	0.10202	0.10196	0.10184	0.1016	0.1012	0.10067	0.10006	0.099461	0.098986	0.098712	0.098683	0.098887	0.099234	0.099558	0.099655
	0.082231	0.082977	0.08381	0.084769	0.085876	0.087126	0.088469	0.089813	0.091061	0.09215	0.093078	0.093916	0.094758	0.095686	0.096722	0.097808	0.098847	0.099757	0.10049	0.10106	0.1015	0.10187	0.10222	0.10258	0.10298	0.10339	0.10372	0.10387	0.10377	0.10344	0.103	0.10259	0.1023	0.10216	0.1021	0.10206	0.10197	0.10179	0.10151	0.10113	0.10066	0.10014	0.099611	0.09912	0.098726	0.098479	0.098383	0.09835	0.098237
RNAPII signal at random loci
	0.031038	0.031479	0.031818	0.032098	0.032209	0.032058	0.031417	0.03022	0.028579	0.026717	0.025082	0.023895	0.023257	0.023196	0.023697	0.024504	0.025293	0.025555	0.024977	0.023536	0.021725	0.02017	0.01936	0.019415	0.020126	0.021201	0.022376	0.023401	0.024067	0.024198	0.023786	0.023074	0.022482	0.022423	0.022971	0.024008	0.025211	0.02639	0.027428	0.028355	0.029014	0.029282	0.029038	0.028359	0.027624	0.027176	0.027358	0.02815	0.029369
	0.03143	0.031506	0.031465	0.031431	0.031476	0.031423	0.03099	0.029912	0.028225	0.026253	0.024495	0.023183	0.022437	0.022263	0.022423	0.022793	0.023093	0.023008	0.022367	0.021278	0.020137	0.019338	0.019221	0.019799	0.02081	0.022019	0.023162	0.024052	0.024592	0.024629	0.024155	0.023427	0.022751	0.022477	0.022777	0.023643	0.024939	0.026422	0.027969	0.029442	0.030646	0.031298	0.031218	0.030508	0.029415	0.028375	0.027828	0.027977	0.028746
	0.030499	0.030343	0.030065	0.029968	0.030121	0.03036	0.030245	0.029388	0.02775	0.025716	0.023815	0.022423	0.021665	0.02143	0.021477	0.021591	0.021598	0.021367	0.020889	0.020229	0.019692	0.019492	0.01979	0.020541	0.02162	0.022798	0.023959	0.024854	0.025388	0.025438	0.024945	0.024111	0.02319	0.022531	0.022408	0.022976	0.024167	0.02582	0.027786	0.029758	0.03151	0.032734	0.033232	0.032881	0.03183	0.030441	0.02918	0.028446	0.028372
	0.028509	0.028346	0.028085	0.028038	0.028394	0.028904	0.029084	0.028455	0.026988	0.025029	0.023142	0.021801	0.021093	0.020831	0.020838	0.020839	0.020754	0.020604	0.020397	0.020202	0.020135	0.020265	0.02068	0.021349	0.022267	0.02335	0.024475	0.025466	0.026141	0.026336	0.02596	0.025065	0.023924	0.022878	0.022289	0.022376	0.023262	0.024814	0.026813	0.029032	0.031229	0.033123	0.034443	0.034837	0.034281	0.032909	0.031189	0.029652	0.028704
	0.026075	0.026134	0.02602	0.026082	0.026554	0.027155	0.027468	0.027051	0.025816	0.024137	0.022493	0.021281	0.02058	0.020272	0.02012	0.020058	0.020033	0.020074	0.020198	0.020367	0.020602	0.020851	0.021166	0.021598	0.022252	0.023174	0.02428	0.025368	0.026268	0.026764	0.026675	0.02597	0.024868	0.023635	0.022652	0.02227	0.022637	0.023726	0.025416	0.027511	0.029899	0.032315	0.034476	0.035873	0.03615	0.035243	0.033474	0.031448	0.029723
	0.023882	0.024236	0.024383	0.024586	0.025017	0.025519	0.025774	0.025418	0.024472	0.023164	0.021882	0.020832	0.02005	0.019524	0.019136	0.018954	0.018959	0.019211	0.019605	0.020049	0.020426	0.020632	0.020741	0.020894	0.021295	0.022019	0.023007	0.024164	0.025264	0.026114	0.02652	0.026383	0.025684	0.024668	0.023615	0.022888	0.022702	0.023161	0.024215	0.025857	0.028083	0.03075	0.03353	0.035805	0.037029	0.036865	0.035531	0.033484	0.031315
	0.022577	0.023162	0.023518	0.023841	0.024215	0.02449	0.024506	0.02408	0.023362	0.022433	0.021512	0.020582	0.019698	0.018823	0.018116	0.017695	0.017696	0.018129	0.018737	0.019357	0.019731	0.01981	0.019711	0.019622	0.019727	0.020145	0.020916	0.021937	0.02312	0.024342	0.02537	0.026076	0.026216	0.025869	0.025176	0.024416	0.023869	0.023671	0.023985	0.024916	0.026611	0.029112	0.032089	0.034931	0.036956	0.037716	0.037132	0.035485	0.033266
	0.022502	0.02312	0.023621	0.024008	0.02427	0.02428	0.024024	0.023465	0.022845	0.022193	0.021523	0.020713	0.019693	0.018523	0.017455	0.016821	0.016802	0.017345	0.018122	0.018849	0.019214	0.019223	0.018959	0.018627	0.018409	0.018434	0.018741	0.019419	0.02048	0.021934	0.023605	0.025257	0.026571	0.027248	0.027361	0.026958	0.026294	0.025589	0.025149	0.02525	0.026187	0.028122	0.03088	0.033868	0.036417	0.037937	0.038181	0.037164	0.03523
	0.023508	0.023919	0.024354	0.024683	0.02483	0.024654	0.024138	0.023479	0.022858	0.022367	0.021897	0.021156	0.020029	0.01864	0.017376	0.016632	0.016572	0.017173	0.018092	0.018976	0.01948	0.019518	0.019248	0.018773	0.018247	0.017792	0.017521	0.017638	0.018393	0.019874	0.022052	0.024602	0.027033	0.028902	0.029973	0.030166	0.029638	0.028649	0.027598	0.026905	0.027013	0.028223	0.030434	0.033219	0.035908	0.037885	0.038767	0.038361	0.036779
	0.024995	0.024985	0.025124	0.025294	0.025244	0.024904	0.024296	0.023605	0.023091	0.022686	0.022253	0.021559	0.020411	0.01898	0.01768	0.016878	0.016803	0.017495	0.018549	0.019635	0.020416	0.020775	0.020672	0.02028	0.019595	0.018748	0.017964	0.01749	0.017796	0.019124	0.021505	0.024614	0.027889	0.030712	0.032583	0.033346	0.033055	0.031959	0.030554	0.02932	0.028778	0.029294	0.03087	0.033185	0.035682	0.037737	0.03891	0.038853	0.037495
	0.026247	0.02568	0.02538	0.025202	0.024972	0.024546	0.023984	0.023422	0.023025	0.022709	0.022296	0.021603	0.020506	0.019191	0.017982	0.017268	0.017265	0.017951	0.019159	0.020494	0.021693	0.022529	0.022931	0.022863	0.022297	0.021341	0.020156	0.019222	0.019015	0.019993	0.022272	0.025509	0.029108	0.032353	0.034725	0.035822	0.03573	0.034702	0.033184	0.031687	0.030789	0.030773	0.03173	0.033468	0.0355	0.037344	0.038446	0.038405	0.037148
	0.026609	0.025544	0.024786	0.024249	0.023782	0.023344	0.022904	0.022601	0.022397	0.022213	0.021833	0.021157	0.020217	0.019162	0.018222	0.017707	0.017709	0.018383	0.019619	0.02119	0.02283	0.024297	0.025383	0.025901	0.025713	0.024854	0.023564	0.022271	0.021644	0.022197	0.024084	0.027016	0.030477	0.033686	0.036112	0.037365	0.037406	0.036483	0.035019	0.033496	0.032363	0.031928	0.032316	0.033385	0.034833	0.03622	0.03704	0.036907	0.03567
	0.025721	0.024354	0.023309	0.022531	0.02191	0.021436	0.021205	0.021137	0.021191	0.021138	0.020836	0.020319	0.019673	0.019022	0.018482	0.018161	0.018201	0.018708	0.019808	0.021456	0.023487	0.025549	0.027343	0.028517	0.028844	0.028266	0.027001	0.025617	0.024706	0.024841	0.026248	0.02873	0.031743	0.034694	0.036961	0.038211	0.03835	0.037578	0.03619	0.034632	0.033272	0.032364	0.032083	0.032414	0.033154	0.034003	0.034508	0.034315	0.033315
	0.023881	0.022481	0.021409	0.020528	0.019851	0.019355	0.019193	0.019288	0.019529	0.019678	0.019618	0.019392	0.019152	0.018982	0.018826	0.018655	0.018579	0.018775	0.019554	0.021111	0.023307	0.025832	0.028186	0.029892	0.030677	0.030457	0.029429	0.028125	0.027157	0.027101	0.028153	0.030203	0.032834	0.035485	0.037652	0.038933	0.039165	0.038426	0.037017	0.035295	0.033564	0.032089	0.031033	0.030523	0.030485	0.030762	0.031043	0.030998	0.030465
	0.021831	0.020649	0.019731	0.018966	0.01826	0.017738	0.017529	0.017668	0.018006	0.018343	0.018573	0.0187	0.018882	0.019114	0.019245	0.019054	0.018674	0.018406	0.018768	0.020052	0.022228	0.024906	0.027544	0.029576	0.030649	0.030772	0.030114	0.029166	0.028428	0.02841	0.029324	0.031156	0.033533	0.036063	0.038204	0.039584	0.039915	0.039203	0.037665	0.03566	0.033509	0.031415	0.029601	0.028197	0.027363	0.027102	0.027235	0.027509	0.027687
	0.020608	0.019787	0.019091	0.018444	0.017747	0.017136	0.016796	0.016825	0.017155	0.01762	0.018067	0.018522	0.018957	0.019343	0.019469	0.019125	0.01837	0.017655	0.01761	0.018569	0.020529	0.023091	0.025608	0.027649	0.028911	0.029347	0.029181	0.028705	0.028423	0.028651	0.029632	0.031352	0.03361	0.036049	0.038218	0.039653	0.040064	0.039405	0.037859	0.035714	0.033289	0.030788	0.028364	0.026268	0.024759	0.023975	0.023989	0.024601	0.025452
	0.020646	0.020177	0.019725	0.019143	0.01841	0.01767	0.017171	0.017033	0.017328	0.017792	0.018317	0.018802	0.019228	0.019502	0.019429	0.018827	0.017834	0.01688	0.016561	0.01724	0.018873	0.021039	0.023174	0.024893	0.02612	0.026777	0.027063	0.027187	0.02739	0.027942	0.029004	0.030664	0.032758	0.035033	0.037082	0.038486	0.03898	0.03846	0.037132	0.035222	0.032929	0.030448	0.02785	0.02535	0.023348	0.022177	0.021968	0.02272	0.024042
	0.021614	0.021461	0.021112	0.020543	0.01973	0.018876	0.018204	0.017941	0.018131	0.018532	0.018985	0.019316	0.019511	0.019505	0.019189	0.018421	0.017408	0.016495	0.016188	0.016707	0.017972	0.019547	0.021061	0.022272	0.023156	0.023856	0.024446	0.02498	0.0256	0.026448	0.027582	0.029109	0.030962	0.032903	0.034658	0.035908	0.036467	0.036276	0.035456	0.034166	0.03246	0.030427	0.028102	0.02565	0.023493	0.022008	0.021509	0.022097	0.023449
	0.022737	0.022771	0.02243	0.021799	0.020872	0.019873	0.019126	0.018806	0.018935	0.019298	0.019588	0.019731	0.019643	0.019399	0.018974	0.018271	0.017469	0.016834	0.016658	0.017127	0.017995	0.018997	0.019789	0.020319	0.020671	0.021106	0.021715	0.022507	0.023461	0.024528	0.02574	0.02716	0.028712	0.030235	0.031592	0.032606	0.033179	0.033343	0.033173	0.03268	0.031847	0.030593	0.028888	0.026834	0.024793	0.023196	0.022412	0.022641	0.023607
	0.023515	0.023565	0.02317	0.022362	0.021296	0.020225	0.019481	0.019175	0.0193	0.0196	0.019822	0.01978	0.019576	0.01932	0.018961	0.018556	0.018085	0.017717	0.017637	0.017969	0.018534	0.01903	0.019246	0.01911	0.018896	0.018927	0.019336	0.020212	0.021363	0.022667	0.024031	0.025377	0.026673	0.027825	0.028823	0.029572	0.030107	0.030535	0.030878	0.031088	0.031055	0.030579	0.029565	0.028128	0.026465	0.025035	0.024139	0.023989	0.024555
	0.023825	0.023805	0.023242	0.022311	0.021155	0.020116	0.019449	0.019206	0.019319	0.01953	0.019615	0.019502	0.019333	0.019222	0.019182	0.019125	0.018896	0.0186	0.018399	0.018469	0.018766	0.018986	0.018903	0.018448	0.017823	0.017453	0.017644	0.018484	0.019775	0.021306	0.022791	0.024112	0.025232	0.026157	0.026878	0.027463	0.027966	0.028464	0.029022	0.029516	0.029893	0.029895	0.029475	0.028624	0.027533	0.026547	0.025846	0.025675	0.025997
	0.023836	0.023636	0.022945	0.021971	0.020908	0.020022	0.019487	0.019335	0.019376	0.019399	0.019285	0.019066	0.018973	0.019083	0.019346	0.019528	0.019394	0.018929	0.018385	0.018099	0.018141	0.01834	0.018341	0.017926	0.017257	0.016723	0.016766	0.017562	0.018962	0.020544	0.022051	0.02329	0.024268	0.025111	0.025796	0.026398	0.026918	0.02735	0.027734	0.028085	0.028293	0.028326	0.028105	0.027713	0.027261	0.026906	0.026794	0.027004	0.027482
	0.023473	0.023033	0.022319	0.021462	0.020733	0.020196	0.019877	0.019765	0.019681	0.01945	0.019056	0.018707	0.018572	0.018798	0.019242	0.019495	0.01927	0.018487	0.017547	0.016873	0.016807	0.017196	0.01754	0.017511	0.017052	0.016646	0.016696	0.017514	0.018884	0.020446	0.021785	0.022859	0.023748	0.024544	0.025396	0.026176	0.026788	0.0271	0.02713	0.026912	0.026574	0.026153	0.025787	0.025596	0.025645	0.025975	0.026585	0.027426	0.028319
	0.022558	0.02195	0.021287	0.020771	0.020482	0.020396	0.020378	0.020328	0.020093	0.019657	0.019046	0.01851	0.018307	0.018503	0.018891	0.019085	0.018706	0.017689	0.016438	0.015555	0.015425	0.015994	0.016703	0.017114	0.017072	0.016915	0.017166	0.018076	0.019492	0.020998	0.022222	0.023136	0.023918	0.024773	0.02579	0.026813	0.027554	0.027771	0.027396	0.026516	0.025361	0.024266	0.023457	0.023166	0.023464	0.024283	0.025447	0.026816	0.028055
	0.02135	0.020603	0.020078	0.019939	0.020126	0.020463	0.020689	0.020714	0.020424	0.019895	0.01925	0.018669	0.018383	0.01843	0.018686	0.018717	0.018215	0.017143	0.015821	0.014858	0.014698	0.015289	0.016146	0.016782	0.017059	0.017241	0.017807	0.018994	0.020605	0.022232	0.023555	0.02451	0.025284	0.026184	0.027273	0.028397	0.029206	0.029344	0.028641	0.027156	0.025311	0.023488	0.02216	0.021587	0.021783	0.022655	0.023942	0.025378	0.02663
	0.020312	0.019494	0.01912	0.019233	0.019784	0.020386	0.020833	0.020948	0.020705	0.020273	0.019718	0.019191	0.018846	0.018789	0.018882	0.01881	0.018328	0.01734	0.016112	0.015162	0.014867	0.0152	0.015878	0.016512	0.016953	0.017456	0.018383	0.01993	0.021891	0.023901	0.025554	0.026752	0.027696	0.028584	0.029617	0.030662	0.031399	0.031428	0.030535	0.028763	0.026459	0.024165	0.022393	0.021392	0.021187	0.021678	0.022586	0.023624	0.024483
	0.019768	0.018943	0.018604	0.018837	0.019541	0.020342	0.020939	0.021217	0.021165	0.020879	0.020456	0.020013	0.01967	0.019499	0.01951	0.019449	0.019111	0.018329	0.017257	0.016253	0.015662	0.015607	0.015885	0.016301	0.016808	0.017576	0.018801	0.020657	0.022918	0.025284	0.027393	0.029023	0.030197	0.031076	0.03187	0.032618	0.033192	0.033172	0.032256	0.030464	0.028111	0.025704	0.023684	0.022329	0.021635	0.021434	0.021581	0.021887	0.022143
	0.019682	0.018772	0.018295	0.018475	0.019174	0.020135	0.021026	0.021633	0.021864	0.021729	0.021368	0.02089	0.020469	0.020231	0.020222	0.020257	0.020079	0.019552	0.018625	0.017542	0.016596	0.01605	0.015943	0.016192	0.016769	0.017714	0.019098	0.021012	0.023308	0.025835	0.028227	0.030173	0.031551	0.0324	0.032939	0.033343	0.033636	0.033602	0.032897	0.031399	0.029359	0.02716	0.025196	0.02363	0.022492	0.021644	0.020989	0.020526	0.02022
	0.019681	0.01854	0.017795	0.017711	0.018377	0.019588	0.020899	0.021938	0.022501	0.022552	0.022148	0.021494	0.020908	0.020582	0.02055	0.020687	0.020748	0.020428	0.019635	0.018459	0.017279	0.016387	0.01604	0.016231	0.016951	0.018018	0.019381	0.021076	0.023088	0.0254	0.027767	0.029838	0.031316	0.032037	0.032301	0.032348	0.032444	0.03244	0.032071	0.03111	0.029588	0.027846	0.026171	0.024657	0.023287	0.022012	0.020827	0.019861	0.019162
	0.019553	0.018002	0.016855	0.016503	0.017149	0.018562	0.020316	0.02185	0.022734	0.022852	0.022383	0.021583	0.020861	0.020409	0.020347	0.020544	0.020739	0.020627	0.019991	0.018889	0.017631	0.016605	0.016185	0.016453	0.017289	0.01844	0.019693	0.021038	0.022604	0.024506	0.026603	0.028555	0.029876	0.03039	0.030335	0.030117	0.030043	0.030187	0.030213	0.029861	0.029005	0.027844	0.026556	0.025236	0.023859	0.022454	0.021109	0.019986	0.019209
	0.019235	0.017347	0.015833	0.015284	0.015913	0.017469	0.019462	0.021183	0.022224	0.022451	0.021978	0.021196	0.020457	0.019998	0.019882	0.020045	0.020308	0.020341	0.019931	0.019064	0.017952	0.017041	0.016668	0.016988	0.017855	0.018958	0.020054	0.021092	0.022282	0.023751	0.025466	0.027044	0.028048	0.028253	0.027907	0.027448	0.027366	0.027713	0.028237	0.028506	0.028316	0.027661	0.026697	0.025517	0.02426	0.02292	0.021713	0.020711	0.020067
	0.018839	0.016759	0.015193	0.01464	0.015269	0.016828	0.018705	0.020319	0.021252	0.021449	0.021135	0.020602	0.020095	0.019777	0.019628	0.019715	0.01992	0.020022	0.019836	0.019294	0.018569	0.017922	0.01773	0.018047	0.018804	0.019709	0.020553	0.021329	0.022184	0.023334	0.024619	0.025763	0.026353	0.026216	0.025642	0.025122	0.025181	0.025853	0.026866	0.02775	0.028082	0.027811	0.026991	0.025845	0.024541	0.023293	0.02225	0.021496	0.021083
	0.018372	0.016438	0.015133	0.014837	0.01553	0.016939	0.01844	0.019604	0.020188	0.020336	0.02023	0.020112	0.020041	0.019974	0.019905	0.019863	0.019854	0.019923	0.019909	0.019724	0.019494	0.01931	0.019348	0.019709	0.020249	0.020785	0.021234	0.021662	0.022215	0.023026	0.023992	0.024703	0.024885	0.024499	0.023825	0.02342	0.023708	0.024796	0.026285	0.027632	0.028379	0.028304	0.027532	0.026247	0.024803	0.023509	0.0225	0.02193	0.02167
	0.017928	0.016469	0.015665	0.015732	0.016523	0.017657	0.018671	0.019315	0.019515	0.01951	0.019589	0.01984	0.02017	0.020388	0.020386	0.020176	0.019957	0.019845	0.019873	0.020032	0.020274	0.020663	0.021125	0.02157	0.021873	0.02197	0.02192	0.021852	0.022063	0.022592	0.023233	0.023693	0.023665	0.02316	0.022535	0.022341	0.022909	0.024268	0.02603	0.027618	0.028578	0.028621	0.027872	0.026513	0.02492	0.023511	0.022507	0.021974	0.021797
	0.017844	0.016986	0.016664	0.016998	0.017754	0.018556	0.01909	0.019256	0.019141	0.019023	0.019143	0.019535	0.020039	0.020379	0.020363	0.020027	0.019578	0.019274	0.019251	0.019633	0.020313	0.0212	0.022085	0.02271	0.022892	0.022642	0.022119	0.021678	0.021579	0.021847	0.022361	0.022761	0.022734	0.022338	0.021911	0.02182	0.022458	0.023793	0.025457	0.026989	0.02792	0.028061	0.02739	0.026167	0.024712	0.023341	0.022384	0.021876	0.021699
	0.018466	0.018071	0.018026	0.018327	0.018771	0.019085	0.019169	0.019019	0.018737	0.018544	0.018554	0.018844	0.019235	0.019463	0.019396	0.018984	0.01844	0.017994	0.017931	0.01835	0.019224	0.020394	0.021533	0.022294	0.022534	0.022233	0.021572	0.02098	0.020771	0.021023	0.021561	0.022102	0.022311	0.022132	0.021827	0.02177	0.022222	0.023167	0.024368	0.025454	0.026135	0.026258	0.025815	0.024933	0.023886	0.022912	0.022224	0.021875	0.021745
	0.019707	0.019605	0.01959	0.019557	0.019368	0.019081	0.018732	0.018375	0.018054	0.01783	0.017701	0.017729	0.017827	0.017849	0.017668	0.017294	0.016812	0.016431	0.016349	0.016663	0.017463	0.018502	0.019609	0.020469	0.020872	0.020827	0.020453	0.02011	0.020076	0.020464	0.021216	0.021927	0.022377	0.022431	0.022247	0.022089	0.022174	0.022513	0.022985	0.023424	0.023645	0.023651	0.0234	0.022985	0.022492	0.022063	0.021862	0.021813	0.021857
	0.021227	0.021232	0.021023	0.020487	0.019639	0.01872	0.017935	0.017473	0.017211	0.017003	0.016797	0.016579	0.01637	0.016196	0.016002	0.015758	0.015523	0.015338	0.015289	0.015492	0.015938	0.016618	0.017414	0.018191	0.018798	0.01919	0.019367	0.019536	0.019858	0.02052	0.021402	0.022284	0.022849	0.023039	0.022914	0.022629	0.022333	0.022122	0.021915	0.021672	0.021442	0.021237	0.021078	0.020946	0.020892	0.020971	0.021161	0.021456	0.021657
	0.02252	0.022515	0.022054	0.021075	0.019672	0.018299	0.017301	0.01675	0.01655	0.016457	0.016225	0.015879	0.015513	0.015248	0.015089	0.015079	0.015152	0.015239	0.015327	0.015412	0.015509	0.015729	0.016142	0.016763	0.01749	0.018255	0.018919	0.019512	0.02019	0.021025	0.022014	0.022911	0.023534	0.023754	0.023628	0.023248	0.022732	0.022111	0.021408	0.020696	0.020105	0.019717	0.019567	0.019544	0.019673	0.019916	0.020285	0.020709	0.021031
	0.023316	0.023183	0.022471	0.02116	0.019542	0.01803	0.017012	0.016545	0.016447	0.016378	0.01619	0.015809	0.015417	0.015171	0.015136	0.015338	0.015673	0.015993	0.016215	0.016261	0.016193	0.016151	0.016286	0.016707	0.017415	0.018241	0.01904	0.019832	0.020616	0.021534	0.022525	0.023448	0.024109	0.024374	0.024289	0.0239	0.023242	0.022362	0.021346	0.020344	0.019611	0.019171	0.019022	0.019045	0.019158	0.019329	0.019583	0.01991	0.020209
	0.023683	0.023233	0.022206	0.020749	0.019184	0.01787	0.017106	0.016845	0.01683	0.016798	0.016578	0.016184	0.015811	0.015632	0.015714	0.016053	0.016542	0.017048	0.017366	0.017478	0.017373	0.017279	0.017318	0.017613	0.018082	0.018671	0.019249	0.019851	0.020563	0.021465	0.022507	0.023512	0.024294	0.024716	0.02479	0.02445	0.023741	0.022693	0.021428	0.020224	0.019398	0.019014	0.018957	0.019077	0.019163	0.019185	0.019237	0.01938	0.019565
	0.023724	0.022788	0.021447	0.019917	0.0186	0.017732	0.017404	0.017429	0.017522	0.017425	0.0171	0.016681	0.016325	0.016192	0.016355	0.016779	0.017328	0.017828	0.018208	0.01833	0.018337	0.018325	0.018383	0.018514	0.018679	0.018822	0.018976	0.019304	0.019893	0.020792	0.021869	0.02301	0.023957	0.024626	0.02495	0.024835	0.02417	0.022984	0.021507	0.02009	0.019139	0.018767	0.018873	0.01911	0.019293	0.019296	0.01919	0.019114	0.019157
	0.023633	0.022248	0.020646	0.01919	0.018178	0.017824	0.01796	0.018254	0.018416	0.018207	0.017682	0.017097	0.016628	0.016542	0.016761	0.017243	0.017777	0.018254	0.018576	0.018726	0.018809	0.018856	0.018861	0.018789	0.018634	0.018433	0.018358	0.018539	0.019069	0.019971	0.021038	0.022136	0.023165	0.024029	0.024678	0.02487	0.024462	0.023322	0.021703	0.020076	0.01892	0.018454	0.018587	0.018974	0.019274	0.019322	0.019134	0.018878	0.018724
	0.023617	0.022109	0.020478	0.019187	0.018543	0.018585	0.019054	0.019555	0.01964	0.019162	0.018312	0.017393	0.016743	0.016597	0.016874	0.017409	0.017957	0.018424	0.018729	0.018893	0.018993	0.01899	0.018868	0.018572	0.018194	0.017876	0.017781	0.018097	0.018728	0.019576	0.020428	0.021255	0.022095	0.022986	0.023869	0.024452	0.024449	0.023588	0.02206	0.020356	0.018979	0.018307	0.018326	0.018692	0.019008	0.019042	0.018791	0.018333	0.017969
	0.023944	0.02274	0.021478	0.020556	0.020224	0.020496	0.021007	0.021355	0.021139	0.020255	0.018924	0.017599	0.016716	0.016451	0.016766	0.017405	0.018097	0.018667	0.019048	0.01931	0.019433	0.019362	0.019044	0.018498	0.017917	0.017576	0.017676	0.018244	0.019003	0.019702	0.020223	0.020566	0.020955	0.021658	0.022605	0.023531	0.02399	0.023614	0.02246	0.020849	0.019447	0.018584	0.018332	0.018436	0.018543	0.018413	0.017942	0.017334	0.016736
	0.0248	0.024338	0.023774	0.023331	0.023205	0.023357	0.023552	0.023411	0.022667	0.021259	0.019495	0.017857	0.016754	0.016418	0.016822	0.017607	0.018473	0.019237	0.019832	0.020296	0.020585	0.020507	0.019975	0.019138	0.018292	0.017881	0.018059	0.018751	0.019521	0.020026	0.020096	0.019958	0.019923	0.020336	0.02125	0.02236	0.023195	0.023353	0.02264	0.021427	0.020117	0.019143	0.018597	0.018292	0.017972	0.017452	0.016693	0.015884	0.015227
	0.026095	0.026515	0.026723	0.026725	0.02662	0.026427	0.025983	0.025178	0.023827	0.021993	0.019998	0.018259	0.01716	0.016905	0.017358	0.018231	0.019199	0.020168	0.021019	0.021783	0.022309	0.022302	0.021674	0.020541	0.019352	0.018655	0.018684	0.019221	0.019819	0.020073	0.019846	0.019401	0.019145	0.019412	0.020273	0.02146	0.022486	0.02296	0.022689	0.021857	0.020797	0.019803	0.018964	0.018205	0.017367	0.016344	0.015284	0.014362	0.013754
	0.027376	0.028536	0.029342	0.029587	0.029327	0.028641	0.027516	0.026071	0.024279	0.02235	0.020489	0.018992	0.018164	0.018036	0.018481	0.019274	0.020203	0.021179	0.022229	0.023215	0.023979	0.024109	0.023472	0.022177	0.020698	0.019686	0.019333	0.019531	0.019803	0.019804	0.019462	0.019004	0.018853	0.019176	0.020028	0.021165	0.022171	0.022704	0.022678	0.022142	0.021319	0.020404	0.0194	0.018277	0.016936	0.015517	0.014215	0.013255	0.012809
	0.028038	0.029597	0.030643	0.030942	0.030476	0.029299	0.027692	0.025857	0.02401	0.022352	0.021002	0.020032	0.019563	0.019532	0.01983	0.020344	0.021027	0.021854	0.022855	0.023923	0.024821	0.02512	0.024586	0.02332	0.021767	0.020569	0.019942	0.019801	0.019795	0.019619	0.019299	0.019003	0.019068	0.019595	0.020468	0.021414	0.02219	0.022573	0.022499	0.022118	0.021524	0.020798	0.019828	0.018567	0.016981	0.015367	0.013955	0.013056	0.012803
	0.027657	0.029243	0.030292	0.030509	0.029801	0.028372	0.026551	0.024719	0.023175	0.022068	0.021389	0.021061	0.02088	0.020833	0.02084	0.021004	0.021351	0.021919	0.022716	0.023709	0.024569	0.024924	0.024565	0.023539	0.022239	0.021137	0.020484	0.020216	0.020064	0.019851	0.019603	0.019534	0.019809	0.020414	0.02113	0.021753	0.022091	0.022091	0.021859	0.021553	0.021229	0.020833	0.020182	0.019097	0.017602	0.016003	0.014716	0.013942	0.013885
	0.0263	0.027714	0.028613	0.028697	0.027871	0.026356	0.024603	0.023073	0.022005	0.021528	0.02149	0.021574	0.021613	0.021504	0.021298	0.021197	0.021294	0.021673	0.022257	0.022987	0.023618	0.023886	0.023618	0.022915	0.021998	0.021253	0.020827	0.02065	0.020573	0.020487	0.020393	0.020462	0.020789	0.021238	0.021608	0.021672	0.021457	0.020987	0.020557	0.020328	0.020354	0.020417	0.020247	0.019568	0.018414	0.017092	0.016043	0.015541	0.015655
	0.024385	0.025579	0.026344	0.026324	0.02551	0.024082	0.02254	0.021344	0.02074	0.020731	0.021079	0.021457	0.021621	0.021524	0.021345	0.021293	0.021458	0.021832	0.02223	0.022554	0.022711	0.022624	0.022275	0.02177	0.021256	0.020919	0.02084	0.020955	0.021087	0.021205	0.021344	0.0215	0.021711	0.021768	0.021569	0.021014	0.020213	0.019374	0.018813	0.018699	0.019029	0.019542	0.019838	0.019582	0.018824	0.017858	0.017142	0.016933	0.017284
	0.022414	0.023395	0.024064	0.024087	0.023412	0.022243	0.020981	0.020029	0.019674	0.01984	0.020344	0.020799	0.021129	0.021265	0.021466	0.021825	0.022356	0.022876	0.023125	0.022947	0.022431	0.021737	0.020972	0.020431	0.02014	0.020178	0.020477	0.020892	0.021326	0.021756	0.022081	0.022324	0.022349	0.021996	0.021229	0.020134	0.018907	0.01787	0.017266	0.017257	0.017754	0.018425	0.018897	0.018866	0.018335	0.017697	0.017319	0.017459	0.018075
	0.02063	0.021337	0.021973	0.022218	0.02193	0.021156	0.020212	0.019477	0.019153	0.019205	0.019554	0.019988	0.020471	0.021065	0.021853	0.02286	0.023911	0.024685	0.024793	0.024157	0.022903	0.021393	0.020011	0.019116	0.018839	0.019096	0.01971	0.020504	0.021248	0.02193	0.022443	0.022713	0.022566	0.02195	0.020905	0.019565	0.018218	0.017175	0.016615	0.016578	0.01698	0.017448	0.017684	0.01748	0.016988	0.016546	0.016505	0.016987	0.017948
	0.01919	0.019569	0.020215	0.020773	0.020982	0.020782	0.020259	0.019698	0.019259	0.019002	0.019014	0.019321	0.019935	0.02098	0.022397	0.024034	0.025553	0.026564	0.026631	0.025666	0.023836	0.021616	0.019585	0.0182	0.017695	0.018013	0.018866	0.019945	0.020958	0.021813	0.022388	0.022588	0.022374	0.021715	0.020739	0.019578	0.018489	0.017661	0.017176	0.017007	0.01703	0.01698	0.016653	0.016042	0.015386	0.015011	0.015225	0.016093	0.017351
	0.018365	0.018297	0.018817	0.019632	0.02033	0.020699	0.020694	0.020304	0.019756	0.01916	0.018796	0.018831	0.019515	0.020818	0.02268	0.024699	0.026524	0.027715	0.027918	0.026949	0.024959	0.022395	0.01988	0.018016	0.017176	0.017402	0.018341	0.019553	0.02068	0.021496	0.02191	0.021967	0.021729	0.021254	0.020681	0.0201	0.019553	0.019135	0.018752	0.018383	0.017933	0.017241	0.016283	0.015157	0.014228	0.013857	0.014281	0.015443	0.016916
	0.018375	0.017761	0.017924	0.018658	0.019621	0.020389	0.020779	0.020642	0.020105	0.019294	0.018619	0.018421	0.019017	0.020385	0.022338	0.02443	0.026331	0.027654	0.028157	0.027662	0.026091	0.0237	0.021108	0.018958	0.017797	0.017762	0.018591	0.019714	0.02068	0.021197	0.021255	0.021003	0.020655	0.020427	0.02041	0.020575	0.020739	0.020806	0.020646	0.020184	0.019384	0.018203	0.016709	0.015155	0.013948	0.013515	0.014029	0.015306	0.016921
	0.019223	0.017972	0.017503	0.017768	0.018558	0.019423	0.020083	0.020212	0.019822	0.019024	0.018237	0.017879	0.018294	0.019494	0.021224	0.023105	0.024889	0.026356	0.02735	0.027599	0.026862	0.025186	0.022977	0.020905	0.019608	0.019316	0.019808	0.020602	0.021133	0.021105	0.020584	0.019858	0.01927	0.019135	0.019561	0.02035	0.021219	0.021816	0.021985	0.021617	0.020706	0.019336	0.017573	0.015782	0.014413	0.013829	0.014296	0.015591	0.017159
	0.020495	0.01857	0.017265	0.016798	0.017104	0.017831	0.01856	0.018992	0.01888	0.018297	0.017559	0.017125	0.017341	0.01817	0.01951	0.021044	0.022641	0.024251	0.025767	0.026842	0.027087	0.026328	0.024836	0.023195	0.022034	0.021579	0.021719	0.021972	0.021925	0.021291	0.020169	0.018881	0.017896	0.017575	0.018072	0.019158	0.020464	0.021524	0.022055	0.02197	0.021249	0.019932	0.018256	0.016488	0.015055	0.014402	0.014747	0.015895	0.01737
	0.021447	0.018927	0.016907	0.015742	0.015563	0.01605	0.016864	0.017529	0.01775	0.017456	0.016876	0.016384	0.016322	0.016795	0.017674	0.018866	0.020325	0.022059	0.023934	0.025598	0.026583	0.026629	0.025888	0.024884	0.02405	0.023621	0.023488	0.023296	0.022673	0.021557	0.019975	0.018266	0.016865	0.01619	0.016364	0.017338	0.018705	0.019978	0.020808	0.021026	0.0206	0.019636	0.018262	0.016772	0.015537	0.014951	0.015169	0.016082	0.017352
	0.02177	0.018861	0.016395	0.014833	0.014356	0.014775	0.015668	0.016561	0.017077	0.017044	0.016571	0.016016	0.015663	0.015713	0.016224	0.017142	0.018521	0.020336	0.02236	0.024208	0.025423	0.025833	0.025595	0.025114	0.024701	0.024487	0.024265	0.023774	0.022918	0.021599	0.019911	0.018075	0.016454	0.015345	0.015073	0.015595	0.016679	0.017866	0.018773	0.019208	0.019102	0.018502	0.017636	0.016666	0.015876	0.015492	0.015672	0.016356	0.017249
[truncated: 12 more columns]

## Sheet: Fig.2G-H
symbol	Counts	Disease	Category		gene	count	Disease	Category
CCND1	12168.6	Ependymomal Tumor, Spinal Tumor	EPMTST		NOTCH1	1888.8	Ependymomal Tumor, Spinal Tumor	EPMTST
CCND1	30279.6	Ependymomal Tumor, Spinal Tumor	EPMTST		NOTCH1	864.631	Ependymomal Tumor, Spinal Tumor	EPMTST
CCND1	22196.2	Ependymomal Tumor, Spinal Tumor	EPMTST		NOTCH1	2161.68	Ependymomal Tumor, Spinal Tumor	EPMTST
CCND1	3182.29	Ependymomal Tumor, Supratentorial	C11orf95-RELA		NOTCH1	14637	Ependymomal Tumor, Supratentorial	C11orf95-RELA
CCND1	3884.79	Ependymomal Tumor	EPMT		NOTCH1	9255.07	Ependymomal Tumor	EPMT
CCND1	14586.9	Ependymomal Tumor, Supratentorial	C11orf95-RELA		NOTCH1	35524.7	Ependymomal Tumor, Supratentorial	C11orf95-RELA
CCND1	4617.45	Ependymomal Tumor, Posterior Fossa	EPN_PF		NOTCH1	10661.4	Ependymomal Tumor, Posterior Fossa	EPN_PF
CCND1	1449.49	Ependymomal Tumor, Supratentorial	YAP1-MAMLD1		NOTCH1	9200.62	Ependymomal Tumor, Supratentorial	YAP1-MAMLD1
CCND1	2609.36	Ependymomal Tumor, Posterior Fossa	EPN_PF		NOTCH1	5811.05	Ependymomal Tumor, Posterior Fossa	EPN_PF
CCND1	1625.78	Ependymomal Tumor, Posterior Fossa	EPN_PF		NOTCH1	4074.65	Ependymomal Tumor, Posterior Fossa	EPN_PF
CCND1	25875.6	Ependymomal Tumor, Supratentorial	C11orf95-RELA		NOTCH1	25145.9	Ependymomal Tumor, Supratentorial	C11orf95-RELA
CCND1	4235.06	Ependymomal Tumor, Posterior Fossa	EPN_PF		NOTCH1	7542.32	Ependymomal Tumor, Posterior Fossa	EPN_PF
CCND1	31492.2	Ependymomal Tumor, Supratentorial	C11orf95-MAML2		NOTCH1	27586.5	Ependymomal Tumor, Supratentorial	C11orf95-MAML2
CCND1	1723.68	Ependymomal Tumor, Posterior Fossa	EPN_PF		NOTCH1	18337.1	Ependymomal Tumor, Posterior Fossa	EPN_PF
CCND1	19032.4	Ependymomal Tumor, Supratentorial	C11orf95-RELA		NOTCH1	8153.91	Ependymomal Tumor, Supratentorial	C11orf95-RELA
CCND1	47849	Ependymomal Tumor, Posterior Fossa	EPN_PF		NOTCH1	21576.1	Ependymomal Tumor, Posterior Fossa	EPN_PF
CCND1	20297.7	Ependymomal Tumor, Supratentorial	EPMTSU		NOTCH1	49795.9	Ependymomal Tumor, Supratentorial	EPMTSU
CCND1	1819.81	Ependymomal Tumor, Posterior Fossa	EPN_PF		NOTCH1	8686.03	Ependymomal Tumor, Posterior Fossa	EPN_PF
CCND1	2493.35	Ependymomal Tumor, Posterior Fossa	EPN_PF		NOTCH1	4965.74	Ependymomal Tumor, Posterior Fossa	EPN_PF
CCND1	1586.6	Ependymomal Tumor, Posterior Fossa	EPN_PF		NOTCH1	16300.4	Ependymomal Tumor, Posterior Fossa	EPN_PF
CCND1	5508.24	Ependymomal Tumor, Posterior Fossa	EPN_PF		NOTCH1	16917	Ependymomal Tumor, Posterior Fossa	EPN_PF
CCND1	1530.51	Ependymomal Tumor, Posterior Fossa	EPN_PF		NOTCH1	5650.95	Ependymomal Tumor, Posterior Fossa	EPN_PF
CCND1	3618.02	Ependymomal Tumor, Posterior Fossa	EPN_PF		NOTCH1	12587.8	Ependymomal Tumor, Posterior Fossa	EPN_PF
CCND1	2270.26	Ependymomal Tumor, Posterior Fossa	EPN_PF		NOTCH1	6871.74	Ependymomal Tumor, Posterior Fossa	EPN_PF
CCND1	1594.75	Ependymomal Tumor	EPMT		NOTCH1	4859.64	Ependymomal Tumor	EPMT
CCND1	4860.54	Ependymomal Tumor, Posterior Fossa	EPN_PF		NOTCH1	2767.81	Ependymomal Tumor, Posterior Fossa	EPN_PF
CCND1	1397.42	Ependymomal Tumor, Posterior Fossa	EPN_PF		NOTCH1	5071.98	Ependymomal Tumor, Posterior Fossa	EPN_PF
CCND1	2376.21	Ependymomal Tumor, Posterior Fossa	EPN_PF		NOTCH1	24416.2	Ependymomal Tumor, Posterior Fossa	EPN_PF
CCND1	854.25	Ependymomal Tumor, Posterior Fossa	EPN_PF		NOTCH1	11802.2	Ependymomal Tumor, Posterior Fossa	EPN_PF
CCND1	5760.53	Ependymomal Tumor, Posterior Fossa	EPN_PF		NOTCH1	21621.2	Ependymomal Tumor, Posterior Fossa	EPN_PF
CCND1	893.685	Ependymomal Tumor, Posterior Fossa	EPN_PF		NOTCH1	10900.4	Ependymomal Tumor, Posterior Fossa	EPN_PF
CCND1	4882.04	Ependymomal Tumor, Posterior Fossa	EPN_PF		NOTCH1	11181.7	Ependymomal Tumor, Posterior Fossa	EPN_PF
CCND1	602.348	Ependymomal Tumor, Posterior Fossa	EPN_PF		NOTCH1	10782.2	Ependymomal Tumor, Posterior Fossa	EPN_PF
CCND1	363.1	Ependymomal Tumor	EPMT		NOTCH1	8038.01	Ependymomal Tumor	EPMT
CCND1	17058.4	Ependymomal Tumor, Supratentorial	C11orf95-RELA		NOTCH1	28216.3	Ependymomal Tumor, Supratentorial	C11orf95-RELA
CCND1	4608.94	Ependymomal Tumor, Posterior Fossa	EPN_PF		NOTCH1	4036.8	Ependymomal Tumor, Posterior Fossa	EPN_PF
CCND1	3265.74	Ependymomal Tumor, Posterior Fossa	EPN_PF		NOTCH1	15954.5	Ependymomal Tumor, Posterior Fossa	EPN_PF
CCND1	3347.71	Ependymomal Tumor, Posterior Fossa	EPN_PF		NOTCH1	9900.15	Ependymomal Tumor, Posterior Fossa	EPN_PF
CCND1	4549.69	Ependymomal Tumor, Posterior Fossa	EPN_PF		NOTCH1	7743.75	Ependymomal Tumor, Posterior Fossa	EPN_PF
CCND1	2472.28	Ependymomal Tumor, Posterior Fossa	EPN_PF		NOTCH1	9998.04	Ependymomal Tumor, Posterior Fossa	EPN_PF
CCND1	2152.48	Ependymomal Tumor, Posterior Fossa	EPN_PF		NOTCH1	6613.56	Ependymomal Tumor, Posterior Fossa	EPN_PF
CCND1	5081.54	Ependymomal Tumor, Posterior Fossa	EPN_PF		NOTCH1	10253.5	Ependymomal Tumor, Posterior Fossa	EPN_PF
CCND1	9476.83	Ependymomal Tumor, Posterior Fossa	EPN_PF		NOTCH1	13973.6	Ependymomal Tumor, Posterior Fossa	EPN_PF
CCND1	25942.3	Ependymomal Tumor, Supratentorial	C11orf95-RELA		NOTCH1	12651.7	Ependymomal Tumor, Supratentorial	C11orf95-RELA
CCND1	9675.63	Ependymomal Tumor, Supratentorial	C11orf95-RELA		NOTCH1	28514.4	Ependymomal Tumor, Supratentorial	C11orf95-RELA
CCND1	15472.4	Ependymomal Tumor, Supratentorial	C11orf95-RELA		NOTCH1	34257.9	Ependymomal Tumor, Supratentorial	C11orf95-RELA
CCND1	585.558	Ependymomal Tumor, Supratentorial	EPMTSU		NOTCH1	2609.49	Ependymomal Tumor, Supratentorial	EPMTSU
CCND1	219.365	Ependymomal Tumor, Posterior Fossa	EPN_PF		NOTCH1	649.07	Ependymomal Tumor, Posterior Fossa	EPN_PF
CCND1	64740.1	Ependymomal Tumor, Supratentorial	C11orf95-RELA		NOTCH1	38260.3	Ependymomal Tumor, Supratentorial	C11orf95-RELA
CCND1	5069.52	Ependymomal Tumor, Posterior Fossa	EPN_PF		NOTCH1	11229	Ependymomal Tumor, Posterior Fossa	EPN_PF
CCND1	19543	Ependymomal Tumor, Supratentorial	C11orf95-YAP1		NOTCH1	28448.8	Ependymomal Tumor, Supratentorial	C11orf95-YAP1
CCND1	9832.7	Ependymomal Tumor, Posterior Fossa	EPN_PF		NOTCH1	21387.8	Ependymomal Tumor, Posterior Fossa	EPN_PF
CCND1	4476.21	Ependymomal Tumor, Posterior Fossa	EPN_PF		NOTCH1	6300.5	Ependymomal Tumor, Posterior Fossa	EPN_PF
CCND1	10181.8	Ependymomal Tumor, Supratentorial	C11orf95-RELA		NOTCH1	8750.65	Ependymomal Tumor, Supratentorial	C11orf95-RELA
CCND1	864.796	Ependymomal Tumor, Posterior Fossa	EPN_PF		NOTCH1	7370.73	Ependymomal Tumor, Posterior Fossa	EPN_PF
CCND1	10631.5	Ependymomal Tumor, Posterior Fossa	EPN_PF		NOTCH1	14449.4	Ependymomal Tumor, Posterior Fossa	EPN_PF
CCND1	1483.79	Ependymomal Tumor, Posterior Fossa	EPN_PF		NOTCH1	7426.67	Ependymomal Tumor, Posterior Fossa	EPN_PF
CCND1	27428.2	Ependymomal Tumor	EPMT		NOTCH1	24726.8	Ependymomal Tumor	EPMT
CCND1	771.988	Ependymomal Tumor, Posterior Fossa	EPN_PF		NOTCH1	8059.91	Ependymomal Tumor, Posterior Fossa	EPN_PF
CCND1	1206.51	Ependymomal Tumor, Posterior Fossa	EPN_PF		NOTCH1	5158.02	Ependymomal Tumor, Posterior Fossa	EPN_PF
CCND1	1555.38	Ependymomal Tumor, Posterior Fossa	EPN_PF		NOTCH1	3391.81	Ependymomal Tumor, Posterior Fossa	EPN_PF
CCND1	2103.62	Ependymomal Tumor, Posterior Fossa	EPN_PF		NOTCH1	12604.5	Ependymomal Tumor, Posterior Fossa	EPN_PF
CCND1	7919.16	Ependymomal Tumor, Posterior Fossa	EPN_PF		NOTCH1	9475.01	Ependymomal Tumor, Posterior Fossa	EPN_PF
CCND1	4210.78	Ependymomal Tumor, Posterior Fossa	EPN_PF		NOTCH1	6380.61	Ependymomal Tumor, Posterior Fossa	EPN_PF
CCND1	12856	Ependymomal Tumor, Supratentorial	C11orf95-RELA		NOTCH1	15467.4	Ependymomal Tumor, Supratentorial	C11orf95-RELA
CCND1	1419.58	Ependymomal Tumor, Posterior Fossa	EPN_PF		NOTCH1	7740.52	Ependymomal Tumor, Posterior Fossa	EPN_PF
CCND1	1193.55	Ependymomal Tumor, Posterior Fossa	EPN_PF		NOTCH1	5272.93	Ependymomal Tumor, Posterior Fossa	EPN_PF
CCND1	6728.2	Ependymomal Tumor, Posterior Fossa	EPN_PF		NOTCH1	12814	Ependymomal Tumor, Posterior Fossa	EPN_PF
CCND1	1149.97	Ependymomal Tumor	EPMT		NOTCH1	13131.9	Ependymomal Tumor	EPMT
CCND1	603.555	Ependymomal Tumor, Posterior Fossa	EPN_PF		NOTCH1	13910.1	Ependymomal Tumor, Posterior Fossa	EPN_PF
CCND1	6062.6	Ependymomal Tumor, Posterior Fossa	EPN_PF		NOTCH1	11779.3	Ependymomal Tumor, Posterior Fossa	EPN_PF
CCND1	2123.55	Ependymomal Tumor, Posterior Fossa	EPN_PF		NOTCH1	7241.67	Ependymomal Tumor, Posterior Fossa	EPN_PF
CCND1	7898.26	Ependymomal Tumor, Posterior Fossa	EPN_PF		NOTCH1	11604.4	Ependymomal Tumor, Posterior Fossa	EPN_PF
CCND1	2295.19	Ependymomal Tumor, Posterior Fossa	EPN_PF		NOTCH1	9679.49	Ependymomal Tumor, Posterior Fossa	EPN_PF
CCND1	3363.24	Ependymomal Tumor	EPMT		NOTCH1	5985.57	Ependymomal Tumor	EPMT
CCND1	3264.45	Myxopapillary Ependymoma, Posterior Fossa	EPN_PF		NOTCH1	4026.65	Myxopapillary Ependymoma, Posterior Fossa	EPN_PF
CCND1	9285.64	Ependymomal Tumor, Spinal Tumor	EPMTST		NOTCH1	9307.06	Ependymomal Tumor, Spinal Tumor	EPMTST
CCND1	985.584	Ependymomal Tumor, Supratentorial	YAP1-MAMLD1		NOTCH1	6787.12	Ependymomal Tumor, Supratentorial	YAP1-MAMLD1
CCND1	5805.12	Ependymomal Tumor	EPMT		NOTCH1	14141.5	Ependymomal Tumor	EPMT
CCND1	10502.8	Ependymomal Tumor	EPMT		NOTCH1	3975.83	Ependymomal Tumor	EPMT
CCND1	12481.2	Ependymomal Tumor, Supratentorial	C11orf95-RELA		NOTCH1	3848.74	Ependymomal Tumor, Supratentorial	C11orf95-RELA
CCND1	2315.74	Ependymomal Tumor, Posterior Fossa	EPN_PF		NOTCH1	4806.26	Ependymomal Tumor, Posterior Fossa	EPN_PF
CCND1	205.531	Mixed Myxopapillary Anaplastic Ependymoma, Spinal Tumor	MEPMST		NOTCH1	4846.54	Mixed Myxopapillary Anaplastic Ependymoma, Spinal Tumor	MEPMST
CCND1	1014.11	Myxopapillary Ependymoma, Posterior Fossa	EPN_PF		NOTCH1	3660.38	Myxopapillary Ependymoma, Posterior Fossa	EPN_PF
CCND1	15576.4	Ependymomal Tumor, Supratentorial	C11orf95-RELA		NOTCH1	8986.37	Ependymomal Tumor, Supratentorial	C11orf95-RELA
CCND1	11646.5	Ependymomal Tumor, Anaplastic	APE		NOTCH1	4031.72	Ependymomal Tumor, Anaplastic	APE
CCND1	7290.5	Ependymomal Tumor, Supratentorial	C11orf95-RELA		NOTCH1	5009.11	Ependymomal Tumor, Supratentorial	C11orf95-RELA
CCND1	10487	Ependymomal Tumor, Supratentorial	YAP1-KDM2B		NOTCH1	2745.03	Ependymomal Tumor, Supratentorial	YAP1-KDM2B
CCND1	17900.4	Ependymomal Tumor, Supratentorial	EPMTSU		NOTCH1	3782.1	Ependymomal Tumor, Supratentorial	EPMTSU
CCND1	4725.67	Ependymomal Tumor, Posterior Fossa	EPN_PF		NOTCH1	5142.39	Ependymomal Tumor, Posterior Fossa	EPN_PF
CCND1	15521.7	Ependymomal Tumor, Posterior Fossa	EPN_PF		NOTCH1	8681.45	Ependymomal Tumor, Posterior Fossa	EPN_PF
CCND1	17290.5	Ependymomal Tumor, Supratentorial	C11orf95-RELA		NOTCH1	26004.4	Ependymomal Tumor, Supratentorial	C11orf95-RELA
CCND1	2691.68	Ependymomal Tumor, Posterior Fossa	EPN_PF		NOTCH1	7212.06	Ependymomal Tumor, Posterior Fossa	EPN_PF
CCND1	7740.99	Ependymomal Tumor, Supratentorial	C11orf95-NCOA2		NOTCH1	7242.11	Ependymomal Tumor, Supratentorial	C11orf95-NCOA2
CCND1	2405.49	Ependymomal Tumor	EPMT		NOTCH1	2866.18	Ependymomal Tumor	EPMT
CCND1	8015.7	Ependymomal Tumor, Supratentorial	C11orf95-RELA		NOTCH1	10419	Ependymomal Tumor, Supratentorial	C11orf95-RELA
CCND1	16365.4	Ependymomal Tumor, Supratentorial	C11orf95-MAML2		NOTCH1	2435.02	Ependymomal Tumor, Supratentorial	C11orf95-MAML2
CCND1	14459.2	Ependymomal Tumor, Supratentorial	C11orf95-RELA		NOTCH1	10639.5	Ependymomal Tumor, Supratentorial	C11orf95-RELA
CCND1	2487.74	Ependymomal Tumor, Posterior Fossa	EPN_PF		NOTCH1	6967.72	Ependymomal Tumor, Posterior Fossa	EPN_PF
CCND1	5694.52	Ependymomal Tumor, Posterior Fossa	EPN_PF		NOTCH1	12554.1	Ependymomal Tumor, Posterior Fossa	EPN_PF
CCND1	2062.52	Ependymomal Tumor, Posterior Fossa	EPN_PF		NOTCH1	3063.83	Ependymomal Tumor, Posterior Fossa	EPN_PF
CCND1	3998.02	Ependymomal Tumor, Posterior Fossa	EPN_PF		NOTCH1	5073.54	Ependymomal Tumor, Posterior Fossa	EPN_PF
CCND1	2398.37	Myxopapillary Ependymoma, Fourth Ventricle	MPEFV		NOTCH1	6775.27	Myxopapillary Ependymoma, Fourth Ventricle	MPEFV
CCND1	4057.5	Ependymomal Tumor	EPMT		NOTCH1	5790.09	Ependymomal Tumor	EPMT
CCND1	4394.21	Ependymomal Tumor	EPMT		NOTCH1	14527.9	Ependymomal Tumor	EPMT
CCND1	291.273	Myxopapillary Ependymoma	MPE		NOTCH1	1978.62	Myxopapillary Ependymoma	MPE
CCND1	18419	Ependymomal Tumor, Supratentorial	EPMTSU		NOTCH1	10293.3	Ependymomal Tumor, Supratentorial	EPMTSU
CCND1	15001.5	Ependymomal Tumor, Posterior Fossa	EPN_PF		NOTCH1	11356.8	Ependymomal Tumor, Posterior Fossa	EPN_PF
CCND1	15440.2	Ependymomal Tumor, Posterior Fossa	EPN_PF		NOTCH1	1287.86	Ependymomal Tumor, Posterior Fossa	EPN_PF
CCND1	14130.3	Ependymomal Tumor, Posterior Fossa	EPN_PF		NOTCH1	11171.3	Ependymomal Tumor, Posterior Fossa	EPN_PF
CCND1	2980.82	Ependymomal Tumor, Posterior Fossa	EPN_PF		NOTCH1	4113.38	Ependymomal Tumor, Posterior Fossa	EPN_PF
CCND1	8602.94	Ependymomal Tumor, Posterior Fossa	EPN_PF		NOTCH1	10235	Ependymomal Tumor, Posterior Fossa	EPN_PF
CCND1	1089.24	Ependymomal Tumor, Posterior Fossa	EPN_PF		NOTCH1	3938.64	Ependymomal Tumor, Posterior Fossa	EPN_PF
CCND1	5085.64	Ependymomal Tumor, Posterior Fossa	EPN_PF		NOTCH1	2008.23	Ependymomal Tumor, Posterior Fossa	EPN_PF
CCND1	4184.69	Ependymomal Tumor	EPMT		NOTCH1	4345.73	Ependymomal Tumor	EPMT
CCND1	12072.5	Ependymomal Tumor, Posterior Fossa	EPN_PF		NOTCH1	8044.12	Ependymomal Tumor, Posterior Fossa	EPN_PF
CCND1	3323.65	Myxopapillary Ependymoma	MPE		NOTCH1	4535.89	Myxopapillary Ependymoma	MPE
CCND1	5923.16	Ependymomal Tumor	EPMT		NOTCH1	4318.57	Ependymomal Tumor	EPMT
CCND1	10652	Ependymomal Tumor	EPMT		NOTCH1	9330.27	Ependymomal Tumor	EPMT
CCND1	15113.4	Ependymomal Tumor, Supratentorial	C11orf95-RELA		NOTCH1	9511.21	Ependymomal Tumor, Supratentorial	C11orf95-RELA
CCND1	3635.95	Ependymomal Tumor, Posterior Fossa	EPN_PF		NOTCH1	11163	Ependymomal Tumor, Posterior Fossa	EPN_PF
CCND1	4128	Ependymomal Tumor, Posterior Fossa	EPN_PF		NOTCH1	6665.45	Ependymomal Tumor, Posterior Fossa	EPN_PF
CCND1	3303.4	Ependymomal Tumor	EPMT		NOTCH1	5081.77	Ependymomal Tumor	EPMT
CCND1	1273.67	Ependymomal Tumor, Posterior Fossa	EPN_PF		NOTCH1	3596.38	Ependymomal Tumor, Posterior Fossa	EPN_PF
CCND1	2423.64	Ependymomal Tumor, Posterior Fossa	EPN_PF		NOTCH1	3291.49	Ependymomal Tumor, Posterior Fossa	EPN_PF
CCND1	30426.8	Ependymomal Tumor, Supratentorial	C11orf95-MAML2		NOTCH1	24738	Ependymomal Tumor, Supratentorial	C11orf95-MAML2
CCND1	23352.9	Ependymomal Tumor, Supratentorial	C11orf95-RELA		NOTCH1	10576.5	Ependymomal Tumor, Supratentorial	C11orf95-RELA
CCND1	21049.1	Ependymomal Tumor, Anaplastic	C11orf95-RELA		NOTCH1	18389.4	Ependymomal Tumor, Anaplastic	C11orf95-RELA
CCND1	717.34	Ependymomal Tumor	EPMT		NOTCH1	3496.98	Ependymomal Tumor	EPMT
CCND1	7342.38	Ependymomal Tumor, Posterior Fossa	EPN_PF		NOTCH1	6344.38	Ependymomal Tumor, Posterior Fossa	EPN_PF
CCND1	983.373	Ependymomal Tumor, Posterior Fossa	EPN_PF		NOTCH1	4779.97	Ependymomal Tumor, Posterior Fossa	EPN_PF
CCND1	8823.56	Ependymomal Tumor, Supratentorial	C11orf95-RELA		NOTCH1	3818.3	Ependymomal Tumor, Supratentorial	C11orf95-RELA
CCND1	4626.83	Ependymomal Tumor, Supratentorial	C11orf95-RELA		NOTCH1	3229.05	Ependymomal Tumor, Supratentorial	C11orf95-RELA
CCND1	4523.04	Ependymomal Tumor	C11orf95-RELA		NOTCH1	27899.3	Ependymomal Tumor	C11orf95-RELA
CCND1	23868.4	Ependymomal Tumor	C11orf95-RELA		NOTCH1	1952.64	Ependymomal Tumor	C11orf95-RELA
CCND1	334.895	Myxopapillary Ependymoma	MPE		NOTCH1	2454.87	Myxopapillary Ependymoma	MPE
CCND1	4923.33	Ependymomal Tumor, Posterior Fossa	EPN_PF		NOTCH1	7951.82	Ependymomal Tumor, Posterior Fossa	EPN_PF
CCND1	3161.9	Ependymomal Tumor, Posterior Fossa	EPN_PF		NOTCH1	4210.7	Ependymomal Tumor, Posterior Fossa	EPN_PF
CCND1	1737.22	Ependymomal Tumor, Posterior Fossa	EPN_PF		NOTCH1	6742.7	Ependymomal Tumor, Posterior Fossa	EPN_PF
CCND1	12199.1	Ependymomal Tumor, Supratentorial	C11orf95-RELA		NOTCH1	9457.63	Ependymomal Tumor, Supratentorial	C11orf95-RELA
CCND1	40662.8	Ependymomal Tumor	EPMT		NOTCH1	38886.3	Ependymomal Tumor	EPMT
CCND1	14927.7	Ependymomal Tumor, Anaplastic	C11orf95-RELA		NOTCH1	18857.3	Ependymomal Tumor, Anaplastic	C11orf95-RELA
CCND1	1904.32	Ependymomal Tumor	EPMT		NOTCH1	4827.77	Ependymomal Tumor	EPMT
CCND1	2427.65	Ependymomal Tumor	EPMT		NOTCH1	7039.82	Ependymomal Tumor	EPMT
CCND1	606.128	Ependymomal Tumor, Anaplastic	YAP1-MAMLD1		NOTCH1	7830.81	Ependymomal Tumor, Anaplastic	YAP1-MAMLD1
CCND1	5589.98	Ependymomal Tumor, Supratentorial	C11orf95-RELA		NOTCH1	31594.4	Ependymomal Tumor, Supratentorial	C11orf95-RELA
CCND1	4378.5	Ependymomal Tumor	EPMT		NOTCH1	4658.81	Ependymomal Tumor	EPMT
CCND1	6372.21	Ependymomal Tumor	EPMT		NOTCH1	3249.59	Ependymomal Tumor	EPMT
CCND1	4840.35	Ependymomal Tumor	EPMT		NOTCH1	3508.06	Ependymomal Tumor	EPMT
CCND1	16759	Ependymomal Tumor, Supratentorial	EPMTSU		NOTCH1	7943.02	Ependymomal Tumor, Supratentorial	EPMTSU
CCND1	4795.38	Ependymomal Tumor, Posterior Fossa	EPN_PF		NOTCH1	7354.85	Ependymomal Tumor, Posterior Fossa	EPN_PF
CCND1	8583.39	Ependymomal Tumor, Anaplastic	C11orf95-RELA		NOTCH1	12611.3	Ependymomal Tumor, Anaplastic	C11orf95-RELA
CCND1	1187.06	Myxopapillary Ependymoma	MPE		NOTCH1	3674.49	Myxopapillary Ependymoma	MPE
CCND1	3474.79	Ependymomal Tumor, Posterior Fossa	EPN_PF		NOTCH1	8809.5	Ependymomal Tumor, Posterior Fossa	EPN_PF
CCND1	1902.13	Ependymomal Tumor, Anaplastic	APE		NOTCH1	4493.01	Ependymomal Tumor, Anaplastic	APE
CCND1	8852.7	Ependymomal Tumor, Anaplastic	APE		NOTCH1	708.15	Ependymomal Tumor, Anaplastic	APE
CCND1	24544.5	Ependymomal Tumor, Posterior Fossa	EPN_PF		NOTCH1	23688.2	Ependymomal Tumor, Posterior Fossa	EPN_PF
CCND1	18226.7	Ependymomal Tumor, Posterior Fossa	EPN_PF		NOTCH1	12692.1	Ependymomal Tumor, Posterior Fossa	EPN_PF
CCND1	5567.38	Ependymomal Tumor, Anaplastic	APE		NOTCH1	5913.5	Ependymomal Tumor, Anaplastic	APE
CCND1	27899.9	Ependymomal Tumor, Supratentorial	C11orf95-RELA		NOTCH1	15170.2	Ependymomal Tumor, Supratentorial	C11orf95-RELA
CCND1	28988.6	Ependymomal Tumor, Supratentorial	C11orf95-MAML2		NOTCH1	33718.8	Ependymomal Tumor, Supratentorial	C11orf95-MAML2
CCND1	21677.6	Ependymomal Tumor, Supratentorial	C11orf95-RELA		NOTCH1	5745.02	Ependymomal Tumor, Supratentorial	C11orf95-RELA
CCND1	728.312	Myxopapillary Ependymoma	MPE		NOTCH1	7261.29	Myxopapillary Ependymoma	MPE
CCND1	3622.37	Ependymomal Tumor, Anaplastic	APE		NOTCH1	7505.36	Ependymomal Tumor, Anaplastic	APE
CCND1	510.614	Myxopapillary Ependymoma	C11orf70_YAP1		NOTCH1	1295.31	Myxopapillary Ependymoma	C11orf70_YAP1
CCND1	3622.14	Ependymomal Tumor, Posterior Fossa	EPN_PF		NOTCH1	6090.2	Ependymomal Tumor, Posterior Fossa	EPN_PF
CCND1	9109.64	Ependymomal Tumor, Anaplastic	APE		NOTCH1	6267.36	Ependymomal Tumor, Anaplastic	APE
CCND1	4971.98	Ependymomal Tumor, Posterior Fossa	EPN_PF		NOTCH1	4276.81	Ependymomal Tumor, Posterior Fossa	EPN_PF
CCND1	1205.93	Ependymomal Tumor, Anaplastic	APE		NOTCH1	5569.23	Ependymomal Tumor, Anaplastic	APE
CCND1	10509	Anaplastic Ependymoma, Posteriior Fossa	APEPF		NOTCH1	7297.4	Anaplastic Ependymoma, Posteriior Fossa	APEPF
CCND1	3072.01	Ependymomal Tumor, Posterior Fossa	EPN_PF		NOTCH1	1182.43	Ependymomal Tumor, Posterior Fossa	EPN_PF
CCND1	9587.45	Anaplastic Ependymoma, Posteriior Fossa	APEPF		NOTCH1	4794.23	Anaplastic Ependymoma, Posteriior Fossa	APEPF
CCND1	15246.8	Ependymomal Tumor, Anaplastic	C11orf95-RELA		NOTCH1	5731.78	Ependymomal Tumor, Anaplastic	C11orf95-RELA
CCND1	30445.4	Ependymomal Tumor, Supratentorial	C11orf95-RELA		NOTCH1	45994.1	Ependymomal Tumor, Supratentorial	C11orf95-RELA
CCND1	15704.4	Ependymomal Tumor, Supratentorial	C11orf95-RELA		NOTCH1	25577.4	Ependymomal Tumor, Supratentorial	C11orf95-RELA
CCND1	5324.97	Ependymomal Tumor, Posterior Fossa	EPN_PF		NOTCH1	12011.7	Ependymomal Tumor, Posterior Fossa	EPN_PF
CCND1	5500.53	Ependymomal Tumor, Posterior Fossa	EPN_PF		NOTCH1	15283.6	Ependymomal Tumor, Posterior Fossa	EPN_PF
CCND1	65844.7	Ependymomal Tumor, Supratentorial	C11orf95-RELA		NOTCH1	31031.6	Ependymomal Tumor, Supratentorial	C11orf95-RELA
CCND1	6072.29	Ependymomal Tumor, Posterior Fossa	EPN_PF		NOTCH1	13685.5	Ependymomal Tumor, Posterior Fossa	EPN_PF
CCND1	3076.57	Ependymomal Tumor, Posterior Fossa	EPN_PF		NOTCH1	4429.7	Ependymomal Tumor, Posterior Fossa	EPN_PF
CCND1	3666.16	Ependymomal Tumor, Posterior Fossa	EPN_PF		NOTCH1	4310.25	Ependymomal Tumor, Posterior Fossa	EPN_PF
CCND1	1277.26	Ependymomal Tumor, Posterior Fossa	EPN_PF		NOTCH1	6286.37	Ependymomal Tumor, Posterior Fossa	EPN_PF
CCND1	12056.5	Ependymomal Tumor, Supratentorial	C11orf95-RELA		NOTCH1	20329.4	Ependymomal Tumor, Supratentorial	C11orf95-RELA

## Sheet: Fig.2M
Average NOTCH1 RNA FISH signal
	0.036401	0.036962	0.037646	0.038661	0.039766	0.040461	0.040624	0.040722	0.040217	0.039999	0.039867	0.039491	0.039492	0.039369	0.039489	0.039375	0.039365	0.039089	0.038843	0.038282	0.038089	0.037537	0.037213	0.036789	0.036815	0.036677	0.037162	0.037648	0.038005	0.038194	0.037974	0.037175	0.036387	0.035119	0.033993	0.032933	0.032229	0.031931	0.03242	0.033058	0.034043	0.034609	0.034873	0.035001	0.034183	0.03333	0.032209	0.030961	0.030181
	0.036625	0.037296	0.038416	0.039488	0.040424	0.041079	0.040953	0.040909	0.040379	0.03966	0.039123	0.038647	0.038571	0.038563	0.038917	0.038797	0.039029	0.03888	0.038845	0.038783	0.03865	0.038106	0.037617	0.036653	0.03592	0.035669	0.035419	0.035854	0.03608	0.036328	0.036035	0.035488	0.034485	0.033454	0.032497	0.031665	0.031177	0.031495	0.031989	0.032876	0.033835	0.034927	0.035195	0.035107	0.034614	0.033688	0.032429	0.031434	0.030461
	0.036585	0.037323	0.038475	0.039513	0.040473	0.041196	0.041273	0.040991	0.04036	0.03964	0.039044	0.038458	0.03859	0.038775	0.03898	0.03942	0.039421	0.039731	0.039741	0.03975	0.039627	0.038922	0.038389	0.037151	0.036098	0.035191	0.034739	0.034854	0.0353	0.035324	0.035186	0.03502	0.034178	0.033191	0.032066	0.031381	0.031081	0.031556	0.032289	0.03364	0.03496	0.035843	0.036419	0.036599	0.035959	0.034848	0.033782	0.032322	0.030919
	0.036539	0.037323	0.038377	0.039374	0.040376	0.041222	0.041359	0.040904	0.040295	0.03986	0.039345	0.03899	0.039245	0.039407	0.040128	0.040448	0.040812	0.041126	0.041055	0.041332	0.041107	0.040412	0.039409	0.037966	0.036801	0.03583	0.034986	0.034981	0.03523	0.035397	0.035316	0.035115	0.03462	0.03377	0.032716	0.031847	0.031987	0.032279	0.033515	0.034915	0.036499	0.037734	0.038388	0.038541	0.037837	0.036888	0.035367	0.033687	0.0321
	0.036652	0.037375	0.038094	0.039284	0.040271	0.04084	0.041177	0.041043	0.040558	0.040196	0.039747	0.04001	0.040153	0.040962	0.041803	0.042241	0.042598	0.042949	0.043016	0.042923	0.04293	0.042009	0.040899	0.039427	0.037885	0.03672	0.035838	0.035604	0.035541	0.035653	0.035734	0.035948	0.035575	0.034886	0.034092	0.033467	0.033213	0.033948	0.03547	0.037183	0.038748	0.040429	0.041036	0.041168	0.040365	0.03891	0.037134	0.03533	0.033594
	0.036788	0.037419	0.03815	0.039343	0.040367	0.040961	0.041351	0.041416	0.041113	0.040995	0.040952	0.04116	0.041831	0.042756	0.043751	0.044333	0.044673	0.044947	0.044926	0.045141	0.044655	0.043949	0.042835	0.041113	0.039474	0.037974	0.037039	0.036505	0.036362	0.036309	0.036577	0.036531	0.036223	0.035829	0.035228	0.034959	0.035012	0.036116	0.037584	0.039469	0.041455	0.042958	0.043936	0.043911	0.042946	0.041311	0.039415	0.037015	0.035241
	0.036922	0.037522	0.038193	0.039271	0.040353	0.041077	0.041636	0.041672	0.041804	0.041902	0.042087	0.04278	0.043634	0.044871	0.045612	0.046203	0.046504	0.046645	0.046878	0.046991	0.046359	0.045592	0.044358	0.042635	0.041055	0.039649	0.038389	0.037828	0.037124	0.037289	0.037103	0.036941	0.036834	0.036519	0.036337	0.036325	0.03671	0.037993	0.039688	0.042098	0.044189	0.04564	0.046555	0.046675	0.045485	0.0439	0.041511	0.039227	0.036887
	0.036844	0.037368	0.038276	0.039232	0.040283	0.041155	0.041862	0.042398	0.042733	0.042982	0.043483	0.044508	0.045346	0.046758	0.047441	0.047764	0.048153	0.04814	0.0481	0.048107	0.047612	0.046824	0.045597	0.043955	0.042223	0.040981	0.039939	0.03914	0.038581	0.037904	0.03758	0.037439	0.037379	0.036916	0.036843	0.037022	0.037927	0.03966	0.041816	0.044321	0.046507	0.048428	0.049221	0.049099	0.047925	0.045951	0.043695	0.041202	0.039225
	0.036419	0.036958	0.037872	0.038928	0.040081	0.041421	0.042139	0.042865	0.043352	0.044261	0.044976	0.046087	0.047376	0.048261	0.048691	0.04891	0.049048	0.048877	0.048805	0.048632	0.048103	0.047537	0.046441	0.044989	0.043485	0.042321	0.041423	0.040768	0.040157	0.039408	0.038795	0.038147	0.037672	0.037452	0.037383	0.038014	0.039258	0.040967	0.043501	0.046067	0.048763	0.050649	0.051473	0.051471	0.050345	0.048184	0.045851	0.043719	0.041432
	0.036101	0.036746	0.037806	0.038694	0.040044	0.041227	0.042352	0.043075	0.044123	0.044934	0.046168	0.047418	0.04867	0.049217	0.049611	0.049231	0.048749	0.048288	0.048155	0.047983	0.047826	0.047489	0.046966	0.045664	0.044605	0.043822	0.043102	0.04274	0.042276	0.041507	0.040616	0.039953	0.039072	0.038683	0.038565	0.039258	0.040301	0.042338	0.044919	0.047955	0.050446	0.052396	0.053668	0.053418	0.052051	0.050238	0.047747	0.045588	0.043903
	0.036327	0.036922	0.037848	0.038746	0.03975	0.040938	0.041793	0.042932	0.044173	0.045095	0.04656	0.047933	0.048977	0.049531	0.049625	0.048965	0.048066	0.047569	0.047209	0.047161	0.04723	0.047244	0.047106	0.046574	0.046205	0.045691	0.045252	0.045202	0.044989	0.044288	0.043328	0.042291	0.041626	0.040751	0.040503	0.04096	0.042067	0.044114	0.046624	0.049043	0.051846	0.05382	0.054677	0.054555	0.053369	0.051646	0.049406	0.047463	0.046026
	0.037437	0.03773	0.038458	0.038971	0.039818	0.040822	0.041599	0.042619	0.043643	0.045094	0.046702	0.047976	0.04894	0.049532	0.049459	0.048573	0.047329	0.04666	0.046058	0.04647	0.046939	0.047406	0.047875	0.047905	0.047893	0.048089	0.048239	0.048345	0.04823	0.047816	0.046814	0.04599	0.044918	0.044062	0.043568	0.043612	0.044507	0.045848	0.047942	0.050432	0.052837	0.054529	0.055341	0.055174	0.053981	0.05251	0.050471	0.048541	0.047232
	0.039335	0.0395	0.039709	0.04004	0.040251	0.040705	0.0413	0.042182	0.043197	0.044749	0.046242	0.047956	0.049129	0.049608	0.049155	0.048274	0.047404	0.046434	0.04605	0.046385	0.046972	0.048016	0.049112	0.049718	0.050392	0.050942	0.05128	0.051768	0.051976	0.051879	0.051188	0.050005	0.048866	0.047937	0.047402	0.047028	0.047689	0.048698	0.050084	0.052027	0.053815	0.055114	0.055553	0.055531	0.054478	0.052889	0.051063	0.049591	0.04798
	0.041302	0.041538	0.041337	0.041335	0.041244	0.041382	0.041703	0.04226	0.043529	0.044897	0.046438	0.048276	0.049264	0.049833	0.049527	0.049003	0.047853	0.047284	0.046915	0.047357	0.04827	0.049366	0.050762	0.052064	0.053318	0.054106	0.054865	0.055728	0.055876	0.05611	0.055624	0.054757	0.053713	0.052791	0.051706	0.051188	0.051309	0.052187	0.053106	0.054095	0.055324	0.056079	0.056413	0.055945	0.054964	0.053706	0.05205	0.050619	0.04884
	0.043905	0.043869	0.043722	0.043323	0.043024	0.042947	0.042906	0.043375	0.044244	0.04554	0.047332	0.048638	0.049998	0.050626	0.050757	0.050403	0.049696	0.049047	0.04899	0.04957	0.050385	0.051977	0.053317	0.054997	0.056513	0.057829	0.05906	0.059534	0.059988	0.060346	0.060162	0.059665	0.058607	0.057613	0.056828	0.056193	0.055854	0.056128	0.056612	0.057096	0.057515	0.057818	0.057866	0.05731	0.05646	0.05532	0.05367	0.051994	0.050497
	0.046216	0.04629	0.04615	0.04602	0.045546	0.045088	0.04497	0.045215	0.045879	0.046976	0.048574	0.049647	0.05091	0.051749	0.052293	0.052414	0.051914	0.051724	0.051788	0.052326	0.053583	0.055148	0.056942	0.058857	0.06071	0.062319	0.063366	0.064144	0.064429	0.06456	0.064433	0.063864	0.063411	0.062599	0.06201	0.061449	0.061197	0.06123	0.061122	0.061114	0.061114	0.061092	0.060558	0.060267	0.059095	0.057856	0.056292	0.054429	0.052529
	0.048711	0.049214	0.04909	0.048933	0.048627	0.048408	0.047893	0.048131	0.048584	0.049243	0.050108	0.05124	0.052343	0.053145	0.05386	0.054212	0.054283	0.054298	0.054835	0.055631	0.057323	0.059247	0.061382	0.0636	0.06545	0.067291	0.068389	0.069178	0.069246	0.068882	0.068582	0.068147	0.067849	0.067263	0.067004	0.066892	0.06663	0.066534	0.066495	0.06627	0.065718	0.065326	0.0646	0.064019	0.062847	0.06144	0.059538	0.05735	0.055437
	0.051555	0.05205	0.05226	0.05222	0.052138	0.051678	0.051327	0.051406	0.051351	0.05167	0.052077	0.052827	0.053737	0.054979	0.055521	0.056429	0.056798	0.057253	0.058114	0.059662	0.061666	0.064041	0.066338	0.06897	0.071569	0.073327	0.074298	0.074704	0.074264	0.073736	0.072976	0.072477	0.07244	0.072131	0.0724	0.072444	0.0725	0.072567	0.072231	0.07167	0.07069	0.069842	0.069078	0.067933	0.066415	0.064894	0.063237	0.060883	0.058824
	0.054057	0.054696	0.054998	0.055325	0.055231	0.05508	0.054966	0.054671	0.05445	0.054258	0.054394	0.054943	0.05565	0.056549	0.057552	0.058493	0.059543	0.060317	0.061864	0.063726	0.066166	0.068846	0.071916	0.075151	0.077947	0.080187	0.081299	0.081409	0.080645	0.07979	0.078992	0.078232	0.078262	0.078075	0.078392	0.07865	0.078545	0.078246	0.077734	0.076684	0.075371	0.073973	0.072701	0.071571	0.070033	0.06834	0.066488	0.06439	0.062345
	0.056144	0.056845	0.057049	0.057524	0.057535	0.057692	0.057733	0.057379	0.057179	0.057242	0.057034	0.057267	0.057559	0.058483	0.059638	0.061169	0.062521	0.063833	0.065735	0.068031	0.070637	0.073867	0.077541	0.081058	0.08452	0.087131	0.088833	0.08934	0.088794	0.0878	0.086743	0.086221	0.086169	0.086233	0.085998	0.085885	0.08552	0.084506	0.083099	0.081467	0.079667	0.077755	0.076016	0.074405	0.073092	0.071479	0.069805	0.067838	0.065691
	0.057307	0.057961	0.058292	0.058803	0.059486	0.059851	0.059871	0.060128	0.059792	0.059661	0.059729	0.059835	0.060363	0.061361	0.062339	0.063826	0.065514	0.067552	0.069807	0.072268	0.075227	0.078793	0.082631	0.086825	0.090943	0.094584	0.096991	0.098279	0.098576	0.098203	0.097608	0.097253	0.09696	0.096972	0.096178	0.095147	0.093569	0.091686	0.088779	0.086017	0.083352	0.080746	0.078547	0.076937	0.075632	0.07418	0.072835	0.071024	0.069148
	0.056915	0.057597	0.058335	0.059206	0.060136	0.061197	0.061691	0.062022	0.062233	0.062327	0.062572	0.062734	0.063146	0.063941	0.065453	0.067224	0.069212	0.071327	0.073899	0.076687	0.079824	0.083339	0.087539	0.092609	0.097691	0.10235	0.10641	0.10906	0.11074	0.11157	0.11195	0.11209	0.11199	0.11134	0.10995	0.10744	0.10423	0.10043	0.095922	0.091432	0.087463	0.08374	0.081091	0.079213	0.078271	0.077377	0.076166	0.074677	0.07243
	0.055079	0.055974	0.056956	0.058494	0.060275	0.061757	0.062619	0.063595	0.064081	0.0645	0.064927	0.06539	0.066062	0.067028	0.068499	0.070434	0.072461	0.075218	0.077877	0.081025	0.084397	0.088212	0.092882	0.098688	0.10508	0.11176	0.11766	0.12285	0.12663	0.12943	0.13136	0.13238	0.1325	0.13144	0.12838	0.1245	0.11854	0.11228	0.10519	0.098533	0.092594	0.087793	0.084171	0.081923	0.081009	0.080524	0.0796	0.077752	0.075267
	0.05251	0.053577	0.055051	0.056929	0.059132	0.061125	0.062784	0.064166	0.06504	0.066186	0.066967	0.067864	0.068767	0.069975	0.071403	0.073246	0.075629	0.078707	0.08176	0.085161	0.089055	0.093472	0.099096	0.10599	0.11423	0.12327	0.13233	0.14075	0.14812	0.15387	0.15811	0.16045	0.16088	0.15887	0.15391	0.14678	0.13789	0.128	0.11761	0.10792	0.099175	0.092559	0.087719	0.084942	0.083889	0.083465	0.082592	0.080738	0.077514
	0.049858	0.050905	0.052634	0.054982	0.057306	0.059642	0.061704	0.063427	0.065006	0.066545	0.067776	0.068943	0.070055	0.071781	0.073407	0.07557	0.07821	0.081353	0.085058	0.088854	0.093333	0.098848	0.10598	0.11499	0.12617	0.13873	0.15213	0.16504	0.17701	0.18682	0.19409	0.19841	0.19879	0.19484	0.18719	0.17595	0.16249	0.14746	0.13268	0.11891	0.10723	0.097709	0.091345	0.087925	0.08636	0.085689	0.084583	0.082235	0.078771
	0.047465	0.048849	0.050463	0.052489	0.054834	0.05718	0.059592	0.061864	0.064025	0.065745	0.067272	0.068701	0.07024	0.071708	0.073623	0.076126	0.079059	0.082685	0.08706	0.09185	0.097492	0.10455	0.11406	0.12617	0.1411	0.15875	0.17747	0.1967	0.21456	0.22963	0.24088	0.24687	0.24662	0.2402	0.22772	0.21085	0.19086	0.16999	0.1495	0.13104	0.1154	0.10325	0.094796	0.089837	0.087595	0.086164	0.0849	0.082169	0.078322
	0.045954	0.047189	0.048587	0.050333	0.052064	0.054469	0.057075	0.059319	0.06141	0.063329	0.064987	0.066243	0.068011	0.069718	0.072216	0.075058	0.07871	0.083172	0.08831	0.094082	0.10154	0.11087	0.12302	0.13897	0.15916	0.18262	0.20866	0.23505	0.26027	0.28161	0.29672	0.30406	0.30266	0.29176	0.27354	0.24946	0.22179	0.19375	0.16718	0.14339	0.12358	0.10825	0.097702	0.091185	0.087312	0.085086	0.082901	0.080036	0.075818
	0.045411	0.046193	0.047029	0.048393	0.050046	0.052034	0.054175	0.056183	0.05841	0.059984	0.061582	0.063002	0.064612	0.066443	0.069215	0.072683	0.077109	0.082521	0.088779	0.095933	0.10515	0.117	0.13275	0.15297	0.1788	0.20932	0.24288	0.27763	0.31039	0.33815	0.35695	0.36522	0.36148	0.34559	0.32019	0.28778	0.25223	0.21649	0.18337	0.15429	0.13049	0.11251	0.099561	0.090953	0.08578	0.0825	0.079378	0.075772	0.07152
	0.044981	0.045428	0.046155	0.046893	0.048182	0.04969	0.051344	0.053173	0.05489	0.056515	0.057951	0.059368	0.060969	0.062986	0.065927	0.070029	0.075331	0.081618	0.088783	0.097799	0.10869	0.12304	0.14205	0.16689	0.198	0.23509	0.276	0.31863	0.35874	0.39187	0.41411	0.42253	0.41563	0.39475	0.36185	0.32175	0.27816	0.23569	0.19656	0.16313	0.13609	0.11519	0.10043	0.090215	0.083525	0.078524	0.074323	0.070302	0.066192
	0.045126	0.045473	0.045561	0.046262	0.046935	0.048028	0.049323	0.050816	0.052225	0.053392	0.054729	0.056133	0.058099	0.060608	0.063807	0.068375	0.074051	0.080847	0.089261	0.09916	0.11201	0.12834	0.1499	0.17811	0.21382	0.25576	0.30318	0.35163	0.39731	0.43441	0.45871	0.46669	0.45708	0.43145	0.39282	0.3462	0.29678	0.24874	0.20548	0.16863	0.13917	0.11638	0.10025	0.088517	0.080572	0.074451	0.069618	0.065074	0.061219
	0.045493	0.045609	0.045626	0.045701	0.046262	0.046853	0.047876	0.049145	0.050427	0.05146	0.053093	0.054927	0.056848	0.059391	0.062865	0.067587	0.073398	0.080704	0.089866	0.10052	0.11431	0.13182	0.15522	0.18528	0.22338	0.2684	0.31892	0.37084	0.41933	0.45848	0.48352	0.49033	0.47825	0.4495	0.40717	0.3569	0.30414	0.25322	0.20765	0.16956	0.139	0.11581	0.098694	0.086179	0.077405	0.070943	0.065532	0.06102	0.056878
	0.04523	0.045583	0.045525	0.045702	0.045955	0.046549	0.04722	0.048516	0.049592	0.051092	0.052706	0.054836	0.057014	0.059676	0.063385	0.067593	0.073602	0.081025	0.089956	0.10126	0.11518	0.13349	0.15686	0.18705	0.22511	0.27056	0.32119	0.37304	0.42125	0.45955	0.48334	0.48887	0.47564	0.44529	0.40226	0.35178	0.29893	0.24833	0.20334	0.16539	0.13547	0.11263	0.095603	0.083589	0.07468	0.068158	0.062795	0.058492	0.054845
	0.044805	0.045013	0.045352	0.045581	0.046062	0.046657	0.047593	0.04855	0.050201	0.051668	0.053745	0.056058	0.058581	0.061224	0.064096	0.068252	0.07355	0.08082	0.089776	0.10063	0.11463	0.13192	0.15458	0.18324	0.21904	0.26174	0.30946	0.35801	0.40279	0.43786	0.45894	0.46288	0.44896	0.41991	0.37873	0.33128	0.28182	0.23447	0.19256	0.15727	0.12923	0.10773	0.091824	0.080614	0.072232	0.066211	0.06168	0.057714	0.054423
	0.043404	0.044066	0.044878	0.04559	0.046251	0.047207	0.048255	0.04985	0.051437	0.053442	0.055761	0.058055	0.060211	0.062527	0.065278	0.068539	0.073326	0.080001	0.088539	0.099004	0.11182	0.12809	0.1484	0.17418	0.20646	0.24422	0.28594	0.32873	0.36723	0.39743	0.41474	0.41679	0.40387	0.3774	0.34121	0.29904	0.25571	0.21426	0.17733	0.14625	0.12137	0.10236	0.088063	0.077729	0.070569	0.065029	0.060975	0.057772	0.05471
	0.041966	0.042768	0.043846	0.04493	0.046476	0.047759	0.049502	0.051317	0.0533	0.055474	0.057833	0.05999	0.062423	0.063962	0.066364	0.069102	0.072946	0.078684	0.086397	0.096049	0.10774	0.12219	0.13983	0.16185	0.18853	0.22009	0.25471	0.28987	0.32136	0.34538	0.35855	0.35924	0.34761	0.32527	0.29535	0.26089	0.22503	0.19094	0.16037	0.13425	0.1134	0.096955	0.084805	0.075921	0.069429	0.064722	0.061204	0.058455	0.055909
	0.040266	0.041296	0.042932	0.04434	0.046197	0.048086	0.050033	0.052163	0.054648	0.056889	0.059235	0.06139	0.063519	0.06539	0.067131	0.069244	0.072532	0.077554	0.084389	0.092651	0.10253	0.11465	0.12924	0.14714	0.16859	0.19338	0.22044	0.24743	0.27166	0.28956	0.29921	0.29887	0.28952	0.27176	0.24871	0.22203	0.19423	0.16766	0.1434	0.12285	0.10603	0.092705	0.082748	0.074988	0.069392	0.065443	0.06221	0.059436	0.057018
	0.039078	0.040535	0.041865	0.04373	0.045866	0.047911	0.049982	0.052234	0.054602	0.057194	0.059591	0.061856	0.064118	0.066051	0.067599	0.069732	0.072586	0.076661	0.082255	0.088916	0.097371	0.10682	0.11865	0.13245	0.14893	0.16751	0.18765	0.20757	0.22484	0.23776	0.24416	0.24371	0.2365	0.22358	0.20644	0.18697	0.16655	0.14686	0.12863	0.11287	0.10018	0.089704	0.0817	0.075257	0.070229	0.066432	0.063595	0.060913	0.058763
	0.038608	0.039819	0.041333	0.043077	0.044951	0.046995	0.049126	0.051468	0.053776	0.056075	0.058726	0.061416	0.063603	0.065936	0.067999	0.070014	0.072619	0.076349	0.080734	0.085781	0.092189	0.099287	0.10839	0.11904	0.13128	0.14498	0.15954	0.17357	0.18535	0.19413	0.19818	0.19755	0.19259	0.18355	0.17199	0.15853	0.14391	0.12987	0.11639	0.10507	0.095408	0.08741	0.08086	0.075455	0.071131	0.067731	0.064806	0.062595	0.060606
	0.038353	0.039572	0.040566	0.042272	0.044011	0.046023	0.047886	0.050194	0.052231	0.054677	0.057306	0.059862	0.062635	0.06493	0.067418	0.069828	0.072591	0.075568	0.078816	0.082752	0.087167	0.092481	0.099235	0.10731	0.11658	0.12633	0.13658	0.14641	0.1544	0.1602	0.16273	0.16244	0.15883	0.15315	0.14566	0.13664	0.12693	0.11676	0.10714	0.098661	0.091282	0.085279	0.080222	0.075677	0.071696	0.068456	0.066125	0.064091	0.062261
	0.037906	0.03896	0.040181	0.041638	0.042993	0.044898	0.04684	0.048818	0.050899	0.053064	0.055429	0.058256	0.061199	0.063734	0.066408	0.068841	0.071505	0.074211	0.076764	0.07942	0.082667	0.086417	0.091412	0.097508	0.10447	0.11194	0.11902	0.12564	0.13082	0.1349	0.13674	0.13653	0.1346	0.13119	0.12657	0.12098	0.11428	0.10718	0.10017	0.093685	0.087796	0.08273	0.078503	0.074867	0.071516	0.068699	0.06672	0.064999	0.063252
	0.037959	0.038574	0.039613	0.040854	0.042491	0.04406	0.045946	0.047964	0.050073	0.05222	0.054409	0.057038	0.05982	0.062456	0.065065	0.067678	0.069922	0.072325	0.074348	0.07634	0.078581	0.081365	0.085067	0.089635	0.094776	0.099911	0.10487	0.10951	0.11331	0.11618	0.11767	0.11818	0.1174	0.1158	0.11318	0.10963	0.10538	0.099975	0.094341	0.088931	0.083945	0.079687	0.076305	0.073165	0.07036	0.068342	0.066699	0.065175	0.063536
	0.038046	0.038753	0.03957	0.04075	0.042357	0.044004	0.045836	0.047918	0.049749	0.052	0.054267	0.056655	0.059263	0.061619	0.063919	0.066285	0.068533	0.070751	0.072561	0.074292	0.076051	0.0778	0.080119	0.083357	0.086789	0.090211	0.09387	0.096933	0.099982	0.10231	0.10421	0.10533	0.10554	0.10497	0.10364	0.1014	0.098251	0.094053	0.08929	0.084657	0.080423	0.076699	0.073685	0.07126	0.068922	0.067237	0.065914	0.064533	0.06297
	0.038814	0.038973	0.039662	0.040784	0.042136	0.044091	0.046016	0.048192	0.050202	0.052538	0.054672	0.057114	0.059401	0.061556	0.063653	0.065873	0.067936	0.07007	0.072038	0.07338	0.07456	0.07564	0.076908	0.078766	0.080667	0.082754	0.08488	0.087421	0.090049	0.092646	0.094875	0.096502	0.097517	0.097662	0.096854	0.094895	0.092457	0.08894	0.084783	0.080536	0.076844	0.073706	0.07109	0.069269	0.067261	0.065912	0.064534	0.063365	0.061966
	0.03941	0.039696	0.039859	0.040688	0.042039	0.043852	0.046198	0.048445	0.050614	0.052932	0.055241	0.057378	0.059492	0.061713	0.063791	0.065717	0.06804	0.070465	0.072391	0.073561	0.074726	0.0751	0.07551	0.075965	0.07667	0.077637	0.078981	0.080756	0.083072	0.085609	0.088368	0.090296	0.091756	0.092008	0.091244	0.089841	0.087284	0.084089	0.080339	0.077015	0.073766	0.071179	0.068962	0.067485	0.065777	0.064504	0.06332	0.062105	0.060685
	0.040205	0.039864	0.0398	0.04043	0.041671	0.043441	0.045696	0.048027	0.05043	0.052997	0.05541	0.057893	0.059998	0.061925	0.064032	0.066295	0.068541	0.070642	0.072416	0.073825	0.074445	0.074821	0.074622	0.073922	0.073956	0.074185	0.074708	0.075934	0.078123	0.080706	0.083105	0.085267	0.086905	0.08723	0.086758	0.085093	0.082672	0.079896	0.076929	0.073587	0.07117	0.069003	0.067234	0.065866	0.064562	0.063447	0.062154	0.061197	0.059801
	0.040232	0.039802	0.039465	0.039901	0.040949	0.042577	0.044572	0.04698	0.049652	0.052348	0.054634	0.057178	0.059404	0.061626	0.063733	0.065918	0.068013	0.070043	0.071827	0.073142	0.073656	0.073614	0.073193	0.072585	0.072169	0.07179	0.07214	0.072801	0.074328	0.076516	0.078926	0.080704	0.082288	0.082808	0.082127	0.08099	0.078751	0.076273	0.07369	0.070846	0.068762	0.067078	0.065622	0.064637	0.063573	0.062474	0.061551	0.060227	0.058947
	0.040054	0.039426	0.038801	0.039191	0.040119	0.04133	0.043412	0.04578	0.048233	0.050772	0.05336	0.055916	0.058228	0.060446	0.062314	0.064467	0.066314	0.068102	0.069786	0.071007	0.071368	0.071408	0.071026	0.070555	0.069812	0.06965	0.069599	0.070023	0.071337	0.072872	0.074863	0.076553	0.078014	0.078324	0.077945	0.077118	0.075312	0.07308	0.070442	0.068328	0.066216	0.06488	0.063561	0.062707	0.062371	0.061484	0.060656	0.059574	0.058235
	0.039543	0.038746	0.038444	0.038805	0.039491	0.04091	0.042582	0.044409	0.046426	0.048777	0.051115	0.05348	0.055979	0.05783	0.059885	0.061408	0.062984	0.064848	0.065881	0.067049	0.067397	0.067602	0.067477	0.067319	0.067121	0.067029	0.066794	0.067056	0.068187	0.069363	0.070957	0.072568	0.073774	0.074421	0.07432	0.073298	0.071834	0.069762	0.067538	0.065276	0.06337	0.062211	0.061218	0.060779	0.060694	0.060125	0.059445	0.058568	0.057247
	0.038779	0.03856	0.038338	0.03888	0.039729	0.040755	0.042223	0.043643	0.044979	0.046537	0.048515	0.050509	0.052675	0.054295	0.056052	0.057259	0.058962	0.060168	0.061241	0.062014	0.062469	0.062771	0.06303	0.063062	0.063199	0.063564	0.063571	0.064045	0.064547	0.065588	0.066974	0.068565	0.069871	0.070601	0.070776	0.069968	0.068258	0.066572	0.06449	0.062241	0.06045	0.059113	0.058435	0.058191	0.058236	0.058316	0.05806	0.057171	0.05609
	0.038789	0.03828	0.038705	0.039295	0.040198	0.041035	0.042153	0.042788	0.043565	0.04455	0.046056	0.047571	0.049075	0.050447	0.051543	0.052733	0.053854	0.055159	0.056198	0.05686	0.057429	0.057711	0.058274	0.058533	0.058984	0.059642	0.059899	0.060285	0.060767	0.061868	0.063099	0.064585	0.065936	0.066751	0.066602	0.065808	0.064674	0.062745	0.060777	0.058716	0.057093	0.056043	0.055425	0.055196	0.055697	0.056044	0.055685	0.055111	0.054219
	0.038816	0.038687	0.039158	0.039776	0.040639	0.041538	0.041832	0.042394	0.042735	0.043101	0.043707	0.044677	0.045521	0.046534	0.047088	0.048107	0.048864	0.050152	0.051213	0.051928	0.052636	0.052938	0.053806	0.054318	0.055081	0.055655	0.056099	0.05658	0.05705	0.057692	0.058979	0.060302	0.061352	0.062165	0.062019	0.061434	0.060267	0.058911	0.057279	0.05559	0.053962	0.053037	0.052553	0.052418	0.05296	0.053437	0.053143	0.052793	0.052223
	0.039334	0.039304	0.03965	0.040292	0.041235	0.041994	0.042375	0.041976	0.041769	0.041754	0.042111	0.042429	0.042784	0.04317	0.043487	0.044137	0.044847	0.045718	0.046853	0.047833	0.048286	0.049139	0.049651	0.050416	0.051273	0.051986	0.052691	0.053096	0.053448	0.053888	0.054664	0.055615	0.056439	0.0569	0.056807	0.056584	0.055671	0.054743	0.053785	0.052516	0.051456	0.050498	0.05014	0.050217	0.050406	0.050661	0.050716	0.05049	0.050067
	0.040141	0.040206	0.040333	0.041101	0.041987	0.042871	0.042827	0.042444	0.041798	0.04156	0.041037	0.040902	0.041035	0.040944	0.041043	0.041466	0.041847	0.042731	0.043453	0.044224	0.045014	0.04575	0.046322	0.047311	0.048421	0.049101	0.049615	0.050036	0.050305	0.050522	0.050651	0.051014	0.051698	0.051944	0.052238	0.051912	0.051735	0.051474	0.050703	0.050054	0.04941	0.048526	0.048337	0.047963	0.048106	0.048211	0.048314	0.04812	0.04792
	0.041238	0.041272	0.041882	0.042699	0.043636	0.044056	0.044109	0.043423	0.042722	0.041746	0.040754	0.040115	0.039877	0.039441	0.039299	0.039408	0.040048	0.040564	0.04137	0.041702	0.042424	0.043088	0.043804	0.044813	0.045768	0.046663	0.047449	0.048054	0.048184	0.047848	0.047819	0.047763	0.047654	0.047902	0.048236	0.0485	0.048715	0.048853	0.048445	0.048073	0.04782	0.047219	0.046584	0.046549	0.046165	0.046381	0.04634	0.046272	0.046286
	0.04234	0.042931	0.043695	0.044676	0.045408	0.046087	0.045606	0.044745	0.043776	0.04224	0.040863	0.039867	0.039178	0.038662	0.038763	0.038746	0.038817	0.039394	0.040088	0.040359	0.040916	0.041495	0.042027	0.04283	0.043699	0.044875	0.045813	0.046492	0.046974	0.046589	0.046175	0.045714	0.045351	0.045498	0.045624	0.046153	0.046309	0.046691	0.046768	0.046762	0.04651	0.046151	0.045545	0.044817	0.044528	0.044489	0.044605	0.04465	0.044725
	0.043737	0.044645	0.045369	0.046504	0.047236	0.047529	0.047243	0.046328	0.044925	0.04343	0.04192	0.04061	0.039383	0.038667	0.03832	0.038484	0.038837	0.039495	0.039808	0.04019	0.040268	0.040557	0.040985	0.041585	0.042477	0.043475	0.044769	0.045547	0.046074	0.045707	0.045262	0.044492	0.044065	0.044164	0.044034	0.044505	0.0448	0.045123	0.045344	0.045307	0.045416	0.04488	0.044478	0.043864	0.043027	0.043023	0.04304	0.043153	0.043156
	0.045287	0.045945	0.046936	0.047613	0.048457	0.048687	0.048407	0.047567	0.046189	0.044593	0.043057	0.041642	0.040492	0.039718	0.039376	0.039262	0.039575	0.040211	0.040581	0.040641	0.040745	0.040499	0.040785	0.040721	0.041385	0.042455	0.043772	0.044532	0.045081	0.04503	0.044564	0.043859	0.043402	0.043069	0.043304	0.043522	0.043661	0.043606	0.043903	0.043888	0.043967	0.043759	0.043254	0.042405	0.041883	0.041508	0.041828	0.042063	0.041878
	0.045669	0.046426	0.047174	0.048192	0.048599	0.048928	0.048945	0.048358	0.047417	0.046033	0.044748	0.043248	0.041816	0.040982	0.040604	0.040597	0.040959	0.041412	0.041735	0.0417	0.041375	0.04096	0.040582	0.04049	0.040853	0.04184	0.042785	0.043474	0.043822	0.043908	0.043587	0.042867	0.04244	0.042483	0.042264	0.042407	0.042189	0.042386	0.042293	0.042274	0.042373	0.042307	0.04189	0.041223	0.040779	0.040846	0.040775	0.040884	0.040874
	0.044964	0.045722	0.04649	0.047263	0.048193	0.04881	0.048848	0.048856	0.048145	0.04715	0.046152	0.044847	0.043599	0.042779	0.041958	0.041957	0.042147	0.042438	0.042732	0.042639	0.041949	0.041351	0.040802	0.040462	0.040707	0.041073	0.041945	0.042354	0.042563	0.042601	0.042229	0.04183	0.041248	0.041377	0.041078	0.041109	0.040809	0.040547	0.040628	0.040817	0.040737	0.040767	0.040619	0.040385	0.040109	0.040032	0.040293	0.040451	0.040627
	0.04321	0.043934	0.044775	0.045661	0.046871	0.04793	0.04831	0.048785	0.048505	0.047982	0.047225	0.045889	0.044795	0.043781	0.043265	0.042767	0.04286	0.043228	0.043094	0.043054	0.042307	0.041854	0.04114	0.040657	0.040566	0.040729	0.04098	0.041189	0.041199	0.040924	0.040586	0.040229	0.039734	0.03963	0.03931	0.039263	0.039175	0.038787	0.039091	0.039117	0.03912	0.039358	0.039405	0.039418	0.039424	0.039767	0.03999	0.040324	0.0406
	0.040366	0.041236	0.042072	0.043578	0.045136	0.046634	0.047665	0.048566	0.048649	0.048277	0.047482	0.04657	0.045574	0.044618	0.043713	0.043347	0.043177	0.043157	0.043096	0.04273	0.042253	0.041765	0.041417	0.040934	0.0407	0.040282	0.040199	0.040207	0.03988	0.039695	0.039303	0.038691	0.038492	0.037962	0.037784	0.037748	0.037628	0.037517	0.037465	0.037825	0.038221	0.038475	0.038735	0.038856	0.039123	0.039486	0.040074	0.040693	0.041056
G-ZR signal at FISH loci
	0.17437	0.17477	0.17415	0.17268	0.1713	0.1712	0.17315	0.17703	0.18165	0.18524	0.18656	0.18549	0.18339	0.182	0.18217	0.18398	0.18672	0.19009	0.19367	0.19707	0.19955	0.2002	0.19835	0.19463	0.19007	0.18606	0.18312	0.18164	0.18171	0.18316	0.18492	0.18567	0.18496	0.18338	0.18244	0.18303	0.1852	0.18826	0.19118	0.19298	0.19306	0.19177	0.19	0.18877	0.18833	0.18807	0.18714	0.18497	0.18152
	0.17669	0.17777	0.17699	0.17484	0.17259	0.17173	0.17304	0.17625	0.18007	0.18291	0.1839	0.18325	0.18211	0.18155	0.18221	0.18397	0.18653	0.18969	0.19329	0.19686	0.1994	0.20005	0.19855	0.1956	0.19226	0.1895	0.18765	0.18693	0.18731	0.18865	0.19021	0.19089	0.19017	0.18843	0.18671	0.1863	0.18784	0.1909	0.1941	0.19617	0.19653	0.19563	0.19446	0.19383	0.19376	0.19361	0.19261	0.1903	0.1868
	0.1788	0.18052	0.17959	0.17683	0.1738	0.17225	0.17297	0.17554	0.17859	0.1808	0.18184	0.18221	0.18259	0.18321	0.18407	0.18512	0.18671	0.1892	0.1925	0.19598	0.19861	0.19965	0.19911	0.19747	0.19565	0.19437	0.19394	0.19434	0.19534	0.19657	0.19761	0.19802	0.19731	0.19541	0.19292	0.19108	0.19092	0.19268	0.19527	0.19745	0.19853	0.19882	0.19891	0.19918	0.19949	0.19936	0.19823	0.19582	0.19214
	0.17919	0.18147	0.18117	0.17885	0.17613	0.17463	0.17522	0.17732	0.17958	0.18101	0.1819	0.18299	0.18445	0.1858	0.18646	0.18657	0.18716	0.18885	0.1916	0.19468	0.19722	0.1989	0.19965	0.19973	0.19964	0.19994	0.20105	0.20283	0.20446	0.20543	0.20559	0.20527	0.20435	0.2024	0.1993	0.19607	0.19411	0.19403	0.19538	0.19719	0.19895	0.20057	0.2019	0.2029	0.20352	0.20343	0.20246	0.20014	0.19657
	0.17744	0.18025	0.18124	0.18067	0.17957	0.17921	0.18013	0.18181	0.18311	0.18358	0.18387	0.18493	0.18661	0.18799	0.18825	0.18791	0.18798	0.18917	0.19112	0.19326	0.1953	0.19743	0.19964	0.20163	0.20325	0.20499	0.20723	0.20976	0.21155	0.2118	0.21102	0.21002	0.20884	0.20698	0.2039	0.20032	0.19752	0.19622	0.19628	0.1972	0.19874	0.20065	0.20239	0.20372	0.20441	0.20462	0.20411	0.20246	0.19947
	0.1752	0.17818	0.18054	0.18211	0.18327	0.18454	0.18596	0.18723	0.18765	0.18721	0.18686	0.1874	0.18862	0.18952	0.18956	0.18922	0.18938	0.19027	0.1913	0.1922	0.19341	0.1957	0.19912	0.20284	0.20602	0.20864	0.21114	0.21332	0.21438	0.21386	0.21247	0.21118	0.21028	0.20892	0.20672	0.20398	0.20161	0.2001	0.19929	0.19904	0.19942	0.20028	0.20126	0.20204	0.20261	0.20314	0.20343	0.20292	0.20096
	0.1744	0.17709	0.18017	0.18337	0.18645	0.18908	0.19098	0.19184	0.19158	0.19067	0.19007	0.19024	0.19093	0.1914	0.19139	0.19125	0.19149	0.19184	0.1919	0.19171	0.19229	0.1947	0.19897	0.20382	0.20792	0.21083	0.2127	0.21382	0.21387	0.21282	0.21142	0.2104	0.20998	0.20948	0.2085	0.20715	0.20589	0.20471	0.20356	0.20248	0.20159	0.20102	0.20064	0.20042	0.20063	0.20135	0.20234	0.20278	0.2019
	0.17534	0.17741	0.18063	0.18474	0.18901	0.19258	0.19462	0.19515	0.19459	0.19359	0.19296	0.19302	0.19357	0.1941	0.19429	0.19427	0.19405	0.19348	0.19242	0.1915	0.19193	0.19463	0.19946	0.20496	0.20955	0.2122	0.21323	0.21315	0.21234	0.21111	0.20995	0.20939	0.20932	0.20946	0.20952	0.20935	0.20887	0.20796	0.20682	0.20559	0.20433	0.20308	0.20191	0.20117	0.20117	0.20187	0.20291	0.20361	0.20334
	0.17725	0.17868	0.18174	0.18611	0.19088	0.19476	0.19696	0.19745	0.19692	0.19601	0.19538	0.19545	0.19612	0.19697	0.1976	0.19753	0.19663	0.19495	0.19299	0.19173	0.19227	0.19537	0.20051	0.20638	0.21109	0.21362	0.21393	0.21296	0.21145	0.20999	0.20888	0.20834	0.20833	0.20875	0.20951	0.21004	0.20989	0.20899	0.20793	0.20712	0.20634	0.20546	0.20459	0.20431	0.20476	0.2055	0.2061	0.20622	0.20564
	0.17946	0.18041	0.18305	0.18702	0.19152	0.19524	0.1976	0.19856	0.1985	0.19796	0.19735	0.19718	0.19777	0.19886	0.19972	0.19985	0.1988	0.19679	0.19464	0.19341	0.19418	0.19741	0.20258	0.20838	0.21302	0.2154	0.21537	0.21379	0.21159	0.20953	0.208	0.20708	0.20687	0.20745	0.20864	0.20962	0.2096	0.20873	0.20781	0.20743	0.20748	0.20739	0.20746	0.20819	0.20943	0.21045	0.21057	0.20982	0.20862
	0.18139	0.18198	0.18396	0.18717	0.19091	0.19431	0.19694	0.19874	0.19969	0.19969	0.19897	0.19832	0.19835	0.19915	0.20017	0.20075	0.20045	0.19924	0.19781	0.19724	0.19847	0.20186	0.20684	0.21202	0.21596	0.21771	0.21725	0.21517	0.21235	0.20967	0.20753	0.20618	0.20578	0.20635	0.20759	0.20868	0.20881	0.20808	0.20747	0.20772	0.20845	0.20914	0.20993	0.2112	0.21279	0.21393	0.21376	0.21261	0.21111
	0.18212	0.18236	0.18395	0.18679	0.19028	0.19373	0.19683	0.19935	0.20104	0.20139	0.20054	0.19921	0.19851	0.19872	0.19962	0.20064	0.20138	0.20152	0.20153	0.20222	0.20452	0.20858	0.21346	0.21764	0.22013	0.2205	0.21916	0.21658	0.2135	0.21054	0.20816	0.20671	0.20614	0.20633	0.20702	0.20751	0.20746	0.20707	0.20711	0.20808	0.20947	0.21065	0.21153	0.21252	0.21353	0.21406	0.21363	0.21247	0.21132
	0.18128	0.18127	0.18296	0.18634	0.19063	0.19476	0.19812	0.20065	0.20226	0.20253	0.20152	0.2	0.19896	0.19882	0.19942	0.20048	0.20168	0.20293	0.20435	0.20664	0.21043	0.21546	0.22044	0.22373	0.22462	0.22354	0.22123	0.21827	0.21514	0.21227	0.21015	0.20892	0.20818	0.20766	0.20703	0.20626	0.20562	0.2055	0.20622	0.20782	0.20967	0.21114	0.21199	0.21235	0.21236	0.21173	0.21048	0.20912	0.2083
	0.18013	0.17984	0.18168	0.1859	0.19128	0.19614	0.19944	0.20123	0.20188	0.20161	0.20073	0.19972	0.19922	0.19939	0.19994	0.20076	0.202	0.20375	0.20624	0.20982	0.21473	0.22038	0.22539	0.22822	0.22843	0.22669	0.22395	0.22082	0.2176	0.21493	0.21309	0.21206	0.21112	0.20963	0.20766	0.20571	0.20457	0.20454	0.20555	0.20721	0.20911	0.21081	0.21193	0.21231	0.21166	0.20989	0.20743	0.20514	0.20407
	0.18039	0.17962	0.18123	0.18541	0.19101	0.19604	0.19904	0.19992	0.19937	0.1984	0.19758	0.1974	0.19793	0.199	0.2001	0.20109	0.20238	0.20458	0.20781	0.21223	0.21759	0.22326	0.22805	0.23087	0.23136	0.23004	0.22762	0.22459	0.22134	0.21857	0.21665	0.21534	0.21383	0.21176	0.20924	0.20712	0.20608	0.20616	0.20688	0.20802	0.20947	0.21116	0.2128	0.21363	0.21299	0.21051	0.20683	0.20339	0.20167
	0.18279	0.18143	0.18215	0.18528	0.19013	0.19481	0.19758	0.1979	0.19655	0.19482	0.1937	0.19373	0.19496	0.19697	0.19904	0.20075	0.20247	0.20504	0.20889	0.21387	0.21954	0.2252	0.23004	0.2333	0.23471	0.23429	0.23238	0.22951	0.22623	0.22317	0.22062	0.21844	0.21636	0.21421	0.21236	0.21125	0.21089	0.2109	0.21092	0.21105	0.21179	0.2132	0.21489	0.21583	0.21508	0.21226	0.20805	0.20408	0.20221
	0.18652	0.18464	0.18451	0.18664	0.19051	0.19452	0.19701	0.19712	0.19542	0.19315	0.19135	0.19085	0.19195	0.19446	0.19742	0.19998	0.20216	0.20492	0.20894	0.21445	0.22074	0.22705	0.23269	0.23694	0.23936	0.23978	0.23828	0.23537	0.23186	0.22827	0.22491	0.22186	0.21933	0.21775	0.21717	0.2172	0.21716	0.21654	0.21548	0.21479	0.21499	0.21599	0.21693	0.21704	0.21558	0.2125	0.20844	0.20501	0.20381
	0.1905	0.18843	0.18824	0.19005	0.19318	0.19629	0.19791	0.19755	0.19577	0.19341	0.1913	0.19023	0.19093	0.19349	0.19695	0.20006	0.20252	0.20511	0.20902	0.21464	0.22164	0.22902	0.2359	0.2415	0.24511	0.2463	0.24507	0.24195	0.23784	0.23361	0.22964	0.22622	0.22398	0.22316	0.22332	0.22326	0.22222	0.22012	0.21806	0.21705	0.21735	0.21807	0.21809	0.21678	0.21431	0.21087	0.20724	0.20459	0.20418
	0.19402	0.19231	0.19266	0.19478	0.19747	0.19928	0.19956	0.19851	0.19676	0.19483	0.19321	0.19235	0.19302	0.19549	0.19898	0.20219	0.2046	0.2069	0.21042	0.2159	0.22329	0.23155	0.23962	0.2464	0.25108	0.25305	0.25213	0.24883	0.24432	0.23973	0.23572	0.2328	0.23121	0.23075	0.2303	0.22872	0.22549	0.22165	0.21888	0.21808	0.21885	0.21955	0.21892	0.21667	0.21336	0.20958	0.206	0.2036	0.20328
	0.19667	0.19549	0.19645	0.1989	0.20124	0.20224	0.20169	0.20033	0.19905	0.19803	0.19729	0.19727	0.19832	0.20065	0.20364	0.20636	0.20838	0.21027	0.2133	0.21845	0.22593	0.23488	0.24391	0.25162	0.25699	0.25946	0.2588	0.25579	0.25155	0.24749	0.24423	0.24207	0.24081	0.23977	0.23769	0.23383	0.22867	0.22382	0.2209	0.22036	0.2212	0.22167	0.22068	0.2181	0.2145	0.2105	0.2067	0.20386	0.20282
	0.19794	0.1972	0.19848	0.20114	0.20362	0.20474	0.20473	0.20431	0.2041	0.20403	0.20418	0.20474	0.20604	0.20797	0.21004	0.21166	0.21282	0.21402	0.21633	0.22102	0.22854	0.23817	0.24805	0.25641	0.2621	0.26466	0.26433	0.26205	0.25898	0.2562	0.25404	0.25228	0.25046	0.24778	0.24373	0.23831	0.23259	0.22809	0.22578	0.2253	0.22557	0.22528	0.22381	0.22113	0.21758	0.21352	0.20945	0.2061	0.20437
	0.19824	0.19775	0.1992	0.20206	0.20499	0.20712	0.20857	0.21001	0.21126	0.21218	0.2127	0.21328	0.21432	0.21554	0.21654	0.21698	0.21705	0.21726	0.21886	0.2231	0.23052	0.24042	0.25071	0.25936	0.26502	0.26759	0.26768	0.26639	0.26475	0.2633	0.26183	0.25972	0.25644	0.25189	0.24631	0.24064	0.23591	0.23309	0.23192	0.23163	0.23116	0.22997	0.22791	0.22497	0.22135	0.21715	0.21283	0.20927	0.20729
	0.1993	0.19913	0.20069	0.20359	0.20674	0.20965	0.21249	0.21546	0.21817	0.21991	0.22053	0.22073	0.22111	0.22163	0.22192	0.22166	0.22097	0.22051	0.22158	0.2254	0.23256	0.24206	0.25199	0.26013	0.26546	0.26803	0.26857	0.26804	0.26726	0.26633	0.26477	0.2618	0.25712	0.25117	0.24506	0.24007	0.23722	0.23637	0.23656	0.23666	0.23599	0.23436	0.23195	0.22874	0.22466	0.21993	0.21525	0.21169	0.20998
	0.2031	0.20346	0.20501	0.20745	0.21026	0.21313	0.21645	0.22017	0.22362	0.22573	0.22632	0.2261	0.22584	0.22588	0.22602	0.22565	0.22472	0.224	0.22489	0.22862	0.23548	0.24435	0.25328	0.26039	0.265	0.26724	0.26787	0.26753	0.26671	0.26535	0.26306	0.25924	0.25381	0.24746	0.24164	0.23783	0.23649	0.23703	0.2381	0.2386	0.23823	0.23702	0.2349	0.2316	0.22699	0.22152	0.21636	0.21284	0.21159
	0.20972	0.21092	0.2124	0.21429	0.21652	0.21905	0.2221	0.22554	0.22858	0.23039	0.23073	0.23015	0.22947	0.22929	0.22934	0.22903	0.22808	0.22721	0.22797	0.23171	0.23843	0.24691	0.25504	0.26132	0.26512	0.26684	0.26707	0.26618	0.26449	0.26205	0.25887	0.2546	0.24928	0.2434	0.2384	0.23555	0.23496	0.23579	0.23679	0.23734	0.23754	0.23736	0.23619	0.23324	0.22828	0.22236	0.21702	0.21374	0.21269
	0.21717	0.21946	0.22134	0.2233	0.22551	0.22798	0.23044	0.23271	0.2344	0.23531	0.23516	0.23434	0.2334	0.23279	0.23249	0.23193	0.23075	0.22971	0.23024	0.23372	0.24025	0.24844	0.25632	0.26239	0.26603	0.26745	0.26713	0.26527	0.26217	0.25832	0.25417	0.24981	0.24524	0.2406	0.23681	0.2346	0.23405	0.23419	0.23441	0.23465	0.23541	0.23641	0.23629	0.23394	0.22916	0.22325	0.21813	0.21494	0.2138
	0.223	0.22682	0.22982	0.23258	0.23547	0.23793	0.23961	0.24036	0.24061	0.24054	0.24003	0.23899	0.23756	0.23631	0.23534	0.23427	0.233	0.23192	0.23238	0.23547	0.24133	0.24886	0.25641	0.26267	0.26682	0.26862	0.26808	0.26528	0.26068	0.25535	0.25024	0.24602	0.24249	0.23953	0.2373	0.23586	0.23498	0.23417	0.23324	0.2329	0.23385	0.23539	0.23592	0.23407	0.22975	0.22443	0.21958	0.21624	0.2143
	0.22728	0.23252	0.23675	0.2405	0.2437	0.24592	0.24665	0.24622	0.2455	0.24488	0.24408	0.24266	0.24066	0.23868	0.23722	0.23594	0.23491	0.23438	0.23523	0.23807	0.24292	0.24907	0.25562	0.26181	0.26669	0.2694	0.26924	0.26609	0.26061	0.25419	0.24842	0.24409	0.24142	0.23997	0.23932	0.23885	0.23798	0.23633	0.23435	0.23313	0.23339	0.23447	0.23491	0.23346	0.23006	0.22559	0.22107	0.21715	0.21399
	0.23129	0.2376	0.24262	0.24657	0.24952	0.25115	0.25105	0.24992	0.24867	0.24767	0.24632	0.24416	0.24156	0.2394	0.23809	0.23733	0.2369	0.23708	0.23843	0.2411	0.24482	0.24932	0.25455	0.2603	0.26588	0.26974	0.27063	0.26792	0.26255	0.25585	0.24957	0.24477	0.24208	0.24126	0.24159	0.2419	0.24128	0.23924	0.23656	0.23435	0.23336	0.23337	0.23335	0.23243	0.23021	0.22685	0.2226	0.21795	0.21355
	0.23508	0.24212	0.24756	0.2515	0.25417	0.25532	0.25486	0.2534	0.25164	0.24988	0.24755	0.24453	0.24165	0.23994	0.23949	0.23954	0.2396	0.24001	0.24127	0.24339	0.24616	0.24948	0.25382	0.2595	0.26579	0.27089	0.27303	0.2715	0.2669	0.26051	0.25389	0.24827	0.24467	0.24332	0.24341	0.24364	0.24287	0.24075	0.23787	0.23509	0.23314	0.23225	0.23199	0.23181	0.23088	0.22848	0.22428	0.21888	0.21343
	0.23677	0.24437	0.25061	0.25524	0.25838	0.25989	0.25969	0.25806	0.25583	0.25318	0.24983	0.24611	0.24324	0.24215	0.24257	0.24318	0.2432	0.24301	0.24345	0.24477	0.24704	0.25023	0.25479	0.26095	0.2679	0.27396	0.27723	0.27678	0.27306	0.26709	0.2603	0.25398	0.24937	0.24678	0.24564	0.24472	0.24311	0.24058	0.23765	0.23479	0.23252	0.23134	0.23131	0.23192	0.23193	0.22998	0.22557	0.21953	0.21323
	0.23476	0.24304	0.25066	0.25684	0.26135	0.26386	0.26429	0.26297	0.26058	0.25748	0.25358	0.24949	0.24658	0.24579	0.24643	0.24707	0.24664	0.24567	0.24524	0.24618	0.24867	0.25263	0.25797	0.2645	0.2716	0.27778	0.2814	0.28155	0.27825	0.27267	0.26608	0.25982	0.25492	0.25155	0.24905	0.24647	0.24334	0.23999	0.23678	0.2339	0.23167	0.23055	0.23085	0.232	0.23233	0.23041	0.22563	0.21896	0.21197
	0.2305	0.23926	0.24823	0.25601	0.26184	0.26526	0.26645	0.26592	0.26418	0.26142	0.2577	0.25357	0.25046	0.24933	0.24961	0.24977	0.24906	0.24783	0.24738	0.24866	0.25185	0.25654	0.26209	0.26808	0.27409	0.2794	0.28267	0.28286	0.27994	0.27479	0.26888	0.26344	0.25913	0.25566	0.25238	0.24848	0.2441	0.23975	0.23605	0.23317	0.23125	0.23051	0.23095	0.232	0.23201	0.22946	0.22408	0.21703	0.20966
	0.22736	0.23592	0.24533	0.2537	0.25994	0.26388	0.26588	0.26653	0.26619	0.26465	0.26168	0.25792	0.25469	0.25295	0.25241	0.25197	0.25105	0.25017	0.25044	0.25254	0.25622	0.26072	0.26509	0.26921	0.27323	0.27703	0.27971	0.28009	0.2778	0.27351	0.26858	0.26415	0.26045	0.2572	0.25371	0.24939	0.24446	0.2397	0.23601	0.23364	0.23258	0.23257	0.23313	0.23343	0.2321	0.22815	0.22172	0.21414	0.20675
	0.22691	0.2348	0.24351	0.25143	0.25751	0.26164	0.26443	0.26653	0.26782	0.26778	0.26604	0.263	0.25991	0.25762	0.25606	0.25469	0.2534	0.25298	0.25411	0.25693	0.26058	0.26395	0.26625	0.26768	0.26932	0.27165	0.27405	0.27509	0.27391	0.27078	0.2667	0.26263	0.25907	0.2559	0.25264	0.24863	0.24399	0.23961	0.23655	0.23541	0.23582	0.23679	0.23739	0.23654	0.23328	0.22734	0.21947	0.21114	0.20363
	0.22781	0.23486	0.24266	0.25004	0.25607	0.26065	0.26433	0.2675	0.26997	0.27089	0.26994	0.26751	0.26461	0.26195	0.25952	0.25719	0.25542	0.25508	0.25673	0.26001	0.26344	0.26553	0.26577	0.26485	0.26452	0.26569	0.26795	0.26971	0.26973	0.26754	0.26375	0.25939	0.25553	0.25253	0.24981	0.24657	0.24267	0.23902	0.23689	0.23694	0.23843	0.24009	0.24048	0.23857	0.23385	0.2265	0.21764	0.20888	0.20115
	0.22718	0.23402	0.24159	0.24908	0.25567	0.26096	0.26531	0.26896	0.27154	0.27246	0.27144	0.26907	0.2663	0.26359	0.26085	0.25807	0.25578	0.25521	0.25685	0.26013	0.26336	0.26483	0.26404	0.26207	0.26065	0.261	0.26286	0.26471	0.26515	0.26327	0.25935	0.2546	0.25057	0.2479	0.24599	0.24364	0.24051	0.23752	0.236	0.2364	0.23798	0.23931	0.23924	0.23689	0.23198	0.22489	0.21649	0.2081	0.2004
	0.22409	0.23137	0.23924	0.24736	0.2547	0.26061	0.26523	0.26871	0.27094	0.27141	0.27012	0.26777	0.26513	0.26271	0.26019	0.25747	0.25498	0.25379	0.25471	0.25717	0.2598	0.26109	0.26055	0.25901	0.25781	0.25779	0.25884	0.26	0.26002	0.25802	0.25402	0.24942	0.2458	0.24371	0.24228	0.24032	0.23762	0.23506	0.23371	0.23379	0.23459	0.2351	0.23445	0.23232	0.22845	0.22293	0.21629	0.209	0.20159
	0.21985	0.22754	0.23569	0.24409	0.25181	0.25806	0.26279	0.26628	0.2684	0.26898	0.26795	0.26599	0.26374	0.26156	0.25931	0.25676	0.25417	0.25229	0.25179	0.25257	0.25381	0.2547	0.25487	0.25462	0.2544	0.25451	0.25485	0.25504	0.25456	0.25263	0.24934	0.24576	0.24292	0.24115	0.2396	0.23748	0.23488	0.23264	0.23132	0.23085	0.23077	0.23045	0.22963	0.22796	0.22531	0.22156	0.21659	0.21037	0.20321
	0.21618	0.22376	0.23171	0.23984	0.24755	0.2541	0.25936	0.2633	0.26583	0.26691	0.26654	0.2651	0.26306	0.26079	0.25848	0.25607	0.2536	0.2513	0.24942	0.2482	0.24766	0.24769	0.24811	0.24876	0.24924	0.24944	0.24938	0.24931	0.24892	0.24776	0.2458	0.24354	0.24157	0.23994	0.23798	0.23566	0.23337	0.23153	0.23018	0.22919	0.22828	0.22738	0.22636	0.22497	0.22294	0.22002	0.21579	0.21013	0.20326
	0.21328	0.22045	0.22787	0.23562	0.24334	0.25053	0.25662	0.26134	0.26426	0.26554	0.26524	0.26375	0.26144	0.2588	0.25635	0.25436	0.25252	0.2504	0.24786	0.24533	0.24341	0.24254	0.24256	0.24297	0.24318	0.24306	0.24288	0.24305	0.24334	0.24321	0.24239	0.24126	0.24006	0.23868	0.23684	0.23497	0.23344	0.23223	0.23085	0.22912	0.22718	0.22545	0.22384	0.22213	0.21995	0.21681	0.21255	0.2072	0.2011
	0.21058	0.21741	0.22452	0.23204	0.2398	0.24743	0.25423	0.25939	0.26227	0.26304	0.26217	0.2601	0.25733	0.25461	0.25259	0.25145	0.25061	0.24912	0.24672	0.24396	0.24166	0.24037	0.23973	0.23917	0.23833	0.23745	0.23712	0.23755	0.2383	0.23866	0.23852	0.23808	0.23756	0.23679	0.23582	0.23502	0.23462	0.23413	0.23262	0.23	0.22686	0.22391	0.22139	0.2189	0.21593	0.21211	0.20752	0.20269	0.19806
	0.20802	0.21463	0.2217	0.22902	0.23646	0.24386	0.25058	0.25554	0.25803	0.25813	0.25659	0.25418	0.25152	0.2494	0.24834	0.24828	0.24834	0.24751	0.24559	0.24336	0.24154	0.24024	0.23895	0.23733	0.2354	0.23386	0.23319	0.23335	0.23377	0.23387	0.23378	0.23383	0.23407	0.23423	0.23423	0.23453	0.23513	0.23534	0.23396	0.23082	0.22673	0.22277	0.21937	0.21622	0.21259	0.20819	0.20341	0.19906	0.19577
	0.20601	0.2122	0.21907	0.22595	0.23257	0.23901	0.24492	0.24932	0.25145	0.25123	0.24956	0.24736	0.2455	0.24458	0.24479	0.24572	0.24634	0.24604	0.24489	0.24339	0.24205	0.2405	0.23834	0.2356	0.23299	0.23115	0.23023	0.2298	0.2293	0.22865	0.22832	0.22856	0.2293	0.22996	0.23049	0.23138	0.23279	0.23383	0.23325	0.23048	0.22629	0.22195	0.2183	0.21494	0.21119	0.20657	0.20165	0.19737	0.19445
	0.20425	0.20985	0.21618	0.22232	0.22793	0.23314	0.23806	0.24189	0.24386	0.24377	0.24239	0.24084	0.24003	0.24044	0.24195	0.24377	0.24511	0.24547	0.24502	0.24399	0.2424	0.23975	0.23613	0.23222	0.2292	0.22755	0.22674	0.22589	0.22457	0.22324	0.22256	0.22279	0.22341	0.22376	0.22391	0.22471	0.22669	0.22905	0.23006	0.22862	0.22518	0.22118	0.21761	0.21449	0.21089	0.20643	0.20145	0.19688	0.19362
	0.20231	0.20737	0.21311	0.21851	0.22312	0.22725	0.23115	0.23448	0.23645	0.23677	0.23591	0.23501	0.23515	0.23674	0.23938	0.24228	0.24458	0.24567	0.24568	0.24439	0.24158	0.23717	0.23184	0.2269	0.22371	0.22244	0.22199	0.22123	0.21981	0.21832	0.21762	0.21761	0.21756	0.21688	0.21595	0.2161	0.2183	0.22196	0.22498	0.22551	0.22341	0.21996	0.21659	0.21351	0.21014	0.20596	0.20126	0.19674	0.19325
	0.20047	0.20536	0.21068	0.21554	0.21942	0.22258	0.2255	0.22811	0.23002	0.23059	0.23019	0.22984	0.23062	0.2331	0.23688	0.24097	0.2443	0.246	0.24577	0.24343	0.23888	0.23284	0.22632	0.22094	0.21775	0.21673	0.21669	0.21637	0.2154	0.21433	0.21374	0.21349	0.2127	0.21087	0.20875	0.20791	0.20981	0.21416	0.21875	0.22122	0.2206	0.21788	0.21462	0.21143	0.20821	0.20465	0.20084	0.19706	0.19408
	0.19991	0.20465	0.20949	0.21379	0.21721	0.21973	0.22176	0.22355	0.22482	0.22522	0.2249	0.22472	0.2258	0.22893	0.23372	0.23901	0.24327	0.24527	0.24439	0.24057	0.23459	0.22759	0.22094	0.21585	0.21294	0.21201	0.21207	0.2122	0.21187	0.21122	0.21046	0.20956	0.2081	0.20579	0.2032	0.20187	0.2032	0.20722	0.21217	0.21566	0.21624	0.21444	0.21158	0.20863	0.20586	0.20311	0.20046	0.19797	0.19587
	0.20112	0.20514	0.20887	0.21234	0.21538	0.21777	0.21952	0.22052	0.22082	0.22041	0.21963	0.21925	0.22043	0.22386	0.22927	0.23533	0.24019	0.24222	0.24074	0.23602	0.22925	0.2221	0.21607	0.21185	0.20949	0.20872	0.20898	0.20953	0.20964	0.20891	0.20738	0.20546	0.20349	0.2015	0.19971	0.19871	0.19956	0.20242	0.20623	0.20927	0.21034	0.20951	0.20763	0.20551	0.20341	0.20154	0.19997	0.19873	0.19764
	0.20301	0.20566	0.20772	0.20994	0.21263	0.21542	0.21743	0.21806	0.21739	0.21601	0.21465	0.2142	0.21549	0.21884	0.22415	0.22991	0.2345	0.2364	0.23486	0.23019	0.22359	0.21679	0.21138	0.20804	0.20648	0.20629	0.20699	0.20808	0.2085	0.20744	0.20502	0.20217	0.19997	0.19867	0.19817	0.19816	0.19879	0.2002	0.20205	0.20359	0.20432	0.20417	0.2034	0.20225	0.20091	0.19979	0.19915	0.19904	0.1989
	0.20394	0.20514	0.20559	0.20666	0.20902	0.21213	0.21452	0.21505	0.21378	0.21185	0.21054	0.2106	0.21228	0.21548	0.21978	0.22422	0.22762	0.22903	0.22788	0.22415	0.21845	0.2123	0.20735	0.20439	0.20338	0.20368	0.2049	0.20629	0.2069	0.20579	0.20309	0.20002	0.19792	0.1973	0.1978	0.19865	0.19937	0.19982	0.20003	0.2001	0.20017	0.20016	0.2	0.19951	0.19884	0.19848	0.19886	0.1998	0.20044
	0.20309	0.20324	0.20294	0.20337	0.20542	0.20833	0.21062	0.2109	0.20942	0.20764	0.20696	0.208	0.21038	0.21352	0.21669	0.21939	0.22123	0.22193	0.2213	0.21893	0.21479	0.20964	0.20499	0.20188	0.2006	0.20068	0.2016	0.20271	0.20323	0.20236	0.20026	0.19785	0.19633	0.19627	0.1973	0.19867	0.19971	0.20005	0.19975	0.19916	0.19872	0.19857	0.19857	0.19857	0.19859	0.19909	0.20043	0.20219	0.20321
	0.20099	0.20068	0.20027	0.20067	0.20233	0.20452	0.20599	0.20574	0.20415	0.20274	0.20292	0.20488	0.20799	0.21115	0.21354	0.21491	0.21541	0.21559	0.21552	0.21476	0.21259	0.20893	0.2048	0.20129	0.19899	0.19779	0.19742	0.19754	0.1976	0.19712	0.19598	0.19473	0.19405	0.19451	0.1959	0.1977	0.19916	0.19985	0.19977	0.19935	0.19901	0.19901	0.19939	0.2	0.20081	0.20203	0.20387	0.20595	0.20697
	0.19906	0.19856	0.19841	0.19892	0.20005	0.20129	0.20159	0.20054	0.19875	0.19764	0.19834	0.20093	0.20443	0.20753	0.2094	0.20982	0.20956	0.20952	0.21025	0.21115	0.2111	0.20928	0.20588	0.20197	0.19842	0.19566	0.19379	0.19279	0.19243	0.19233	0.19207	0.19172	0.19159	0.19226	0.19376	0.19571	0.19737	0.19835	0.19864	0.19867	0.19889	0.19965	0.20087	0.20232	0.2038	0.20532	0.20723	0.20932	0.21055
	0.19787	0.19759	0.19781	0.19844	0.19923	0.19957	0.19898	0.19727	0.19526	0.1942	0.19507	0.19787	0.2014	0.20427	0.2055	0.20501	0.20404	0.20391	0.20544	0.20788	0.20963	0.20923	0.2066	0.20252	0.19825	0.19457	0.19196	0.19055	0.19029	0.19056	0.19064	0.19022	0.18969	0.18978	0.19092	0.19267	0.19423	0.19517	0.19572	0.19622	0.19721	0.19873	0.20077	0.20283	0.20458	0.20615	0.2081	0.2105	0.21259
	0.19667	0.19694	0.19766	0.19875	0.19961	0.19976	0.19886	0.19693	0.19485	0.19369	0.19446	0.19713	0.20062	0.20324	0.20371	0.2023	0.20045	0.20012	0.20198	0.20503	0.20731	0.20747	0.20516	0.20134	0.19725	0.19378	0.19153	0.19061	0.19085	0.19138	0.19114	0.18964	0.1877	0.18666	0.18706	0.18855	0.19004	0.19109	0.19194	0.19289	0.19436	0.19623	0.1983	0.2003	0.20209	0.20384	0.2061	0.20921	0.21231
	0.1941	0.19508	0.19659	0.19836	0.19964	0.20012	0.19947	0.19793	0.19617	0.19504	0.19556	0.19798	0.20135	0.20389	0.20416	0.20222	0.19983	0.199	0.20028	0.20252	0.20396	0.20345	0.20101	0.19768	0.19443	0.19188	0.19045	0.19027	0.19101	0.19146	0.19045	0.18766	0.18431	0.18221	0.18217	0.18359	0.18532	0.18684	0.18821	0.18984	0.19149	0.19308	0.19462	0.19614	0.19789	0.19998	0.20272	0.2062	0.20984
	0.19018	0.19187	0.19406	0.19616	0.19765	0.19819	0.19805	0.19734	0.19637	0.1958	0.19639	0.19862	0.20188	0.20449	0.20497	0.20326	0.20097	0.19975	0.20004	0.20072	0.20036	0.19851	0.19568	0.19272	0.1902	0.18842	0.18747	0.18752	0.1882	0.1883	0.1866	0.1831	0.17915	0.17677	0.17657	0.17795	0.17983	0.18193	0.18419	0.18658	0.18865	0.19	0.19092	0.19214	0.19398	0.19645	0.19932	0.20262	0.20605
	0.18695	0.18895	0.19104	0.19258	0.19337	0.19357	0.19379	0.19412	0.19452	0.19518	0.19648	0.19884	0.20181	0.20413	0.20462	0.20329	0.20149	0.20046	0.20024	0.19977	0.198	0.195	0.1915	0.1884	0.18601	0.1843	0.18323	0.18296	0.1831	0.18271	0.1807	0.17727	0.1737	0.17144	0.17096	0.1718	0.17336	0.17562	0.17863	0.18193	0.18456	0.18604	0.18693	0.18819	0.19031	0.19288	0.19568	0.19874	0.2021
	0.18565	0.18737	0.18865	0.18907	0.18885	0.18863	0.18914	0.19048	0.19241	0.19464	0.19716	0.19985	0.20222	0.20347	0.20306	0.20163	0.20027	0.19974	0.19982	0.19936	0.1974	0.19388	0.18968	0.18582	0.18269	0.18037	0.17888	0.17827	0.17807	0.17743	0.17568	0.17283	0.16991	0.16775	0.16659	0.16626	0.16682	0.16862	0.17173	0.17526	0.17823	0.18016	0.18158	0.18333	0.18565	0.18833	0.19118	0.1945	0.19845
	0.18546	0.18657	0.18708	0.18687	0.18644	0.18636	0.18732	0.18943	0.19246	0.19599	0.19952	0.20232	0.20373	0.20342	0.20173	0.19968	0.19832	0.19809	0.19858	0.19869	0.19728	0.19397	0.18933	0.1844	0.18007	0.17678	0.17481	0.17414	0.17427	0.17424	0.17329	0.17136	0.16901	0.16663	0.16447	0.16275	0.16209	0.16289	0.16507	0.16792	0.1706	0.1729	0.1752	0.17765	0.18023	0.18291	0.18604	0.19014	0.19501
G-ZR signal at random
	0.15923	0.16285	0.16612	0.1681	0.1681	0.16674	0.16559	0.16585	0.16824	0.17134	0.17314	0.1722	0.16928	0.16685	0.16719	0.17078	0.1766	0.18304	0.18842	0.19196	0.19345	0.19355	0.19321	0.19286	0.19267	0.19263	0.19276	0.19325	0.19465	0.19611	0.19645	0.19492	0.19181	0.18912	0.18798	0.18884	0.19057	0.19227	0.19303	0.19186	0.18897	0.18544	0.18355	0.18406	0.18555	0.18609	0.18515	0.1839	0.18319
	0.1555	0.15844	0.16108	0.16228	0.16212	0.16137	0.16094	0.16187	0.16402	0.16644	0.1679	0.16782	0.16725	0.16742	0.16944	0.1732	0.17817	0.18359	0.18856	0.19188	0.19346	0.19384	0.19404	0.1943	0.19408	0.19317	0.19263	0.19337	0.19515	0.19682	0.19659	0.19442	0.19157	0.18983	0.18978	0.19129	0.19315	0.19462	0.195	0.19385	0.19107	0.18816	0.18637	0.18606	0.18582	0.18449	0.18271	0.18218	0.18363
	0.15431	0.15663	0.15803	0.15794	0.15683	0.15599	0.15608	0.15717	0.15894	0.16088	0.16292	0.16533	0.16827	0.17186	0.17544	0.17861	0.18149	0.18476	0.18816	0.19076	0.19214	0.19289	0.19386	0.19478	0.19477	0.1938	0.19329	0.19452	0.19643	0.19756	0.1965	0.19397	0.19163	0.19066	0.1911	0.19276	0.19474	0.19644	0.19684	0.19542	0.19256	0.18945	0.18746	0.18623	0.18445	0.18188	0.17967	0.17967	0.18229
	0.15538	0.15757	0.15815	0.1567	0.15468	0.15358	0.15404	0.15569	0.15771	0.16011	0.16344	0.16786	0.17306	0.17801	0.18156	0.18352	0.18444	0.18542	0.18689	0.18837	0.18954	0.19097	0.193	0.19495	0.19576	0.1956	0.19589	0.19741	0.19899	0.19887	0.19682	0.19409	0.19223	0.1916	0.19195	0.19334	0.19536	0.19709	0.19748	0.19582	0.19271	0.18946	0.187	0.18483	0.18215	0.17911	0.177	0.17737	0.18034
	0.15646	0.15818	0.15839	0.15681	0.15479	0.15409	0.15547	0.15827	0.16179	0.16578	0.17034	0.17533	0.18001	0.18365	0.18571	0.18641	0.18648	0.18622	0.18598	0.18582	0.18628	0.18812	0.19126	0.1946	0.19681	0.19833	0.19995	0.20173	0.20222	0.20038	0.19708	0.1942	0.19259	0.19223	0.19264	0.19389	0.1957	0.19712	0.19682	0.19489	0.19186	0.18877	0.18596	0.18331	0.18062	0.17803	0.17661	0.17732	0.18008
	0.15555	0.15646	0.15686	0.15624	0.15522	0.15565	0.15842	0.16289	0.16809	0.17365	0.17877	0.18304	0.18554	0.18665	0.18716	0.1878	0.1885	0.18854	0.18729	0.18539	0.18436	0.18552	0.18904	0.19329	0.19692	0.20011	0.2032	0.2054	0.2051	0.20192	0.19743	0.19376	0.19186	0.19145	0.19241	0.19425	0.19607	0.19642	0.19511	0.19242	0.1895	0.18685	0.18459	0.18237	0.18051	0.17943	0.17953	0.18089	0.18345
	0.15404	0.15436	0.15544	0.15593	0.15609	0.15736	0.16092	0.16649	0.17274	0.17866	0.18328	0.18596	0.18655	0.18581	0.18566	0.18722	0.1897	0.19138	0.19067	0.18786	0.18525	0.18507	0.18754	0.1914	0.19536	0.19953	0.20368	0.20673	0.20669	0.20346	0.19824	0.19337	0.19014	0.18924	0.1907	0.19364	0.1958	0.19539	0.1924	0.18851	0.18523	0.18312	0.18174	0.1811	0.18133	0.18246	0.18422	0.18638	0.18873
	0.15326	0.15407	0.15609	0.15761	0.15836	0.15963	0.16299	0.16845	0.17437	0.17913	0.18228	0.18328	0.18259	0.18139	0.18139	0.18399	0.18837	0.19227	0.19313	0.19087	0.18768	0.18618	0.18732	0.19021	0.19381	0.19785	0.20225	0.20593	0.20705	0.20472	0.19981	0.19405	0.18945	0.18759	0.18915	0.1927	0.19516	0.19411	0.18976	0.18468	0.18085	0.17902	0.17861	0.17957	0.18182	0.18477	0.18771	0.19028	0.1925
	0.15295	0.15521	0.15849	0.16104	0.16185	0.16237	0.16473	0.16921	0.17422	0.17773	0.17889	0.17826	0.17686	0.17563	0.17611	0.1793	0.18465	0.18996	0.19236	0.19109	0.18811	0.1864	0.18752	0.19068	0.19462	0.19861	0.20259	0.20571	0.20705	0.20549	0.2014	0.196	0.19093	0.18868	0.18995	0.19318	0.19507	0.19314	0.18811	0.18245	0.17866	0.17709	0.17741	0.17904	0.18188	0.18525	0.18839	0.19093	0.19291
	0.15258	0.15631	0.16107	0.16459	0.16567	0.16565	0.16691	0.17049	0.17461	0.17721	0.17719	0.17552	0.17365	0.17271	0.17334	0.17635	0.18138	0.18641	0.18876	0.18753	0.18486	0.18384	0.1866	0.19223	0.19828	0.20317	0.20617	0.20757	0.20735	0.20539	0.20176	0.19728	0.19333	0.19152	0.19238	0.19448	0.19478	0.19186	0.18654	0.18146	0.17871	0.17816	0.17893	0.18035	0.18238	0.18487	0.18748	0.18982	0.19182
	0.15327	0.15774	0.16297	0.16693	0.1685	0.16865	0.16973	0.17255	0.17617	0.17841	0.17821	0.17671	0.17518	0.17452	0.17493	0.17699	0.18042	0.18374	0.1847	0.18264	0.17973	0.17955	0.18437	0.1928	0.20144	0.20725	0.20927	0.20859	0.20631	0.20333	0.1998	0.19628	0.1936	0.19278	0.1936	0.19447	0.19329	0.1895	0.18453	0.18101	0.1799	0.18065	0.18182	0.18254	0.1833	0.18495	0.18738	0.18996	0.19202
	0.15599	0.15971	0.16363	0.16692	0.16888	0.16991	0.17135	0.17406	0.17705	0.17896	0.17957	0.17938	0.17919	0.17913	0.17915	0.1797	0.1811	0.18246	0.1819	0.17904	0.17581	0.17588	0.18118	0.1903	0.19939	0.20501	0.20638	0.20484	0.20227	0.19948	0.1964	0.19338	0.19156	0.19151	0.19254	0.19285	0.19085	0.18696	0.18313	0.18136	0.18202	0.18365	0.1846	0.18445	0.18443	0.18596	0.18891	0.19195	0.19393
	0.15979	0.16155	0.16312	0.16474	0.16647	0.16869	0.17121	0.1738	0.17596	0.1776	0.17902	0.18072	0.18256	0.18349	0.18324	0.18238	0.18213	0.18196	0.18078	0.17782	0.17451	0.17392	0.17773	0.1846	0.19147	0.19571	0.19696	0.19672	0.19628	0.19541	0.19359	0.19124	0.18988	0.19018	0.19135	0.19141	0.18918	0.18571	0.18344	0.18343	0.18528	0.187	0.18714	0.18606	0.18584	0.18762	0.19095	0.19393	0.19501
	0.16234	0.1625	0.16217	0.16231	0.1639	0.16694	0.17043	0.17326	0.17495	0.17601	0.1777	0.18047	0.18361	0.18564	0.18559	0.18436	0.18313	0.18229	0.18076	0.17777	0.17457	0.17311	0.17473	0.17844	0.18226	0.18484	0.1866	0.18877	0.1913	0.19314	0.19315	0.19177	0.1907	0.19107	0.19192	0.1915	0.18918	0.1863	0.18515	0.18637	0.18876	0.19004	0.18941	0.1878	0.18732	0.18913	0.19196	0.19363	0.19308
	0.16311	0.16255	0.16169	0.16163	0.16335	0.16697	0.17109	0.1742	0.17575	0.17643	0.17778	0.18054	0.18375	0.18581	0.18613	0.18521	0.18394	0.18272	0.1807	0.17765	0.17462	0.17296	0.17324	0.17479	0.1766	0.17837	0.18062	0.18434	0.18883	0.19239	0.1941	0.19391	0.19349	0.19379	0.19399	0.19304	0.19047	0.18813	0.18752	0.1889	0.19102	0.19177	0.1908	0.18906	0.1884	0.18967	0.19137	0.19157	0.18926
	0.16298	0.16245	0.16209	0.16262	0.16469	0.16814	0.17202	0.17515	0.17683	0.17789	0.17936	0.18164	0.18412	0.18578	0.18607	0.1855	0.18444	0.18286	0.18044	0.17748	0.17492	0.17373	0.17396	0.1749	0.17587	0.17706	0.17943	0.18335	0.18804	0.19228	0.19515	0.19645	0.19688	0.19705	0.19675	0.19551	0.19344	0.19154	0.19081	0.19127	0.19214	0.19227	0.19111	0.18944	0.18845	0.18874	0.18947	0.18891	0.18632
	0.16303	0.16266	0.16292	0.16395	0.16585	0.16838	0.17111	0.17363	0.17588	0.17829	0.18099	0.18383	0.18601	0.18703	0.1868	0.18609	0.18493	0.1832	0.18093	0.1784	0.17655	0.1761	0.17665	0.17732	0.17772	0.17829	0.18016	0.18361	0.188	0.19221	0.19575	0.19828	0.19976	0.20032	0.19999	0.19904	0.19778	0.19651	0.19544	0.19474	0.19416	0.19329	0.19169	0.18942	0.1872	0.18602	0.18596	0.18584	0.18432
	0.16377	0.1635	0.16414	0.16553	0.16681	0.1679	0.169	0.17062	0.17358	0.17781	0.18253	0.1866	0.18908	0.18981	0.18935	0.18825	0.18686	0.1851	0.18292	0.18051	0.17899	0.17855	0.17889	0.17934	0.17938	0.17964	0.18115	0.18426	0.18812	0.1921	0.19571	0.19873	0.20108	0.20228	0.20256	0.20224	0.20157	0.20076	0.19988	0.19879	0.19756	0.19586	0.19321	0.18928	0.18497	0.18193	0.18099	0.18148	0.18158
	0.16532	0.16537	0.16644	0.16791	0.16864	0.16846	0.16802	0.16893	0.17228	0.17766	0.18354	0.1884	0.19131	0.19253	0.19249	0.19172	0.19036	0.18829	0.18557	0.18256	0.1802	0.17887	0.1787	0.17915	0.1796	0.18027	0.18195	0.18467	0.18769	0.19067	0.19346	0.19624	0.19893	0.20115	0.20243	0.20271	0.20242	0.20196	0.20161	0.20121	0.20035	0.19828	0.19445	0.18893	0.18296	0.17836	0.17655	0.17705	0.1781
	0.16854	0.16855	0.16953	0.17051	0.17061	0.16971	0.16886	0.16947	0.17255	0.17756	0.18297	0.18742	0.19077	0.19309	0.19463	0.19494	0.19384	0.19129	0.18755	0.18321	0.17949	0.17708	0.17663	0.17756	0.17909	0.18048	0.18196	0.18359	0.18527	0.1869	0.18868	0.19097	0.19395	0.19704	0.19943	0.2007	0.20085	0.20058	0.20057	0.20084	0.2005	0.19845	0.19437	0.18854	0.18255	0.178	0.1758	0.17577	0.17657
	0.17361	0.17249	0.17197	0.17167	0.17118	0.17058	0.17039	0.17142	0.17396	0.1774	0.18112	0.18456	0.18792	0.19162	0.19454	0.19589	0.19505	0.19207	0.18785	0.18299	0.17843	0.17557	0.175	0.17663	0.1788	0.18034	0.18098	0.18127	0.18169	0.18267	0.18419	0.18657	0.18955	0.19305	0.19645	0.19862	0.19945	0.1993	0.19938	0.19948	0.19892	0.19694	0.19333	0.18911	0.18505	0.18187	0.17975	0.17864	0.17839
	0.17843	0.17591	0.17357	0.17172	0.17057	0.17057	0.17184	0.17398	0.17641	0.17864	0.18056	0.18283	0.18595	0.18958	0.19278	0.19396	0.19307	0.19047	0.18681	0.18251	0.1784	0.17568	0.17518	0.1768	0.17904	0.18032	0.18038	0.17998	0.18018	0.18155	0.18375	0.18637	0.1893	0.19255	0.19574	0.1983	0.1996	0.19995	0.19998	0.19966	0.19849	0.19639	0.19398	0.19164	0.18967	0.18759	0.18536	0.18322	0.1818
	0.18163	0.17852	0.17542	0.17247	0.1708	0.17113	0.17346	0.17675	0.17978	0.18175	0.18277	0.18401	0.18607	0.18857	0.19057	0.19096	0.18984	0.1877	0.18518	0.18211	0.17876	0.17619	0.17553	0.17695	0.17925	0.18076	0.18129	0.18149	0.18251	0.18457	0.1875	0.19021	0.19259	0.19475	0.19687	0.19891	0.20057	0.20168	0.2022	0.20177	0.20029	0.19832	0.19684	0.19564	0.19422	0.19176	0.18873	0.18599	0.18438
	0.18476	0.18219	0.17917	0.17591	0.17347	0.17314	0.17513	0.17886	0.18256	0.185	0.18606	0.18671	0.18762	0.1888	0.18947	0.18899	0.18781	0.18618	0.1843	0.18187	0.17903	0.17652	0.17561	0.17672	0.17914	0.18164	0.18345	0.18484	0.18653	0.18906	0.1919	0.19443	0.19612	0.19723	0.1982	0.19954	0.20141	0.20343	0.20463	0.20434	0.20298	0.20152	0.20054	0.19943	0.19703	0.19324	0.18947	0.18696	0.186
	0.18937	0.18734	0.18473	0.18149	0.17845	0.17662	0.1772	0.17995	0.18356	0.1866	0.18823	0.18877	0.18909	0.18963	0.18998	0.18971	0.18883	0.18743	0.18573	0.18336	0.18053	0.17804	0.17684	0.17762	0.1799	0.18312	0.18601	0.18829	0.19035	0.19258	0.19502	0.1972	0.1985	0.19914	0.19972	0.20105	0.20326	0.20541	0.20637	0.20575	0.20436	0.20335	0.20292	0.20151	0.19797	0.19332	0.18951	0.18795	0.18844
	0.19318	0.19123	0.18894	0.18614	0.18329	0.1809	0.1801	0.18116	0.18382	0.18667	0.18865	0.18948	0.18986	0.19043	0.19138	0.19222	0.19229	0.19143	0.18958	0.18715	0.18437	0.1819	0.18075	0.18103	0.18311	0.18617	0.18949	0.19213	0.19408	0.19601	0.19812	0.20014	0.20137	0.20209	0.20283	0.20443	0.20664	0.2081	0.20788	0.20605	0.20424	0.20345	0.20299	0.20106	0.1972	0.19272	0.18985	0.18947	0.19066
	0.19243	0.19052	0.18881	0.18763	0.18645	0.18492	0.18352	0.18344	0.18479	0.18715	0.18919	0.19021	0.1904	0.19109	0.19252	0.19449	0.19584	0.19563	0.19384	0.19122	0.18843	0.18641	0.18545	0.18579	0.18755	0.19062	0.19397	0.19681	0.19871	0.20029	0.20199	0.20392	0.20555	0.20691	0.20815	0.20951	0.2107	0.21076	0.20893	0.20623	0.2041	0.20285	0.20133	0.19845	0.19411	0.19031	0.18852	0.18858	0.18981
	0.18761	0.18606	0.1857	0.18652	0.18758	0.18777	0.18696	0.18625	0.18694	0.18925	0.19155	0.19263	0.19246	0.19223	0.19333	0.19534	0.19715	0.19738	0.19553	0.19293	0.19035	0.18873	0.18799	0.18838	0.19031	0.19358	0.19746	0.20076	0.20268	0.20367	0.20464	0.20636	0.20895	0.21159	0.21353	0.21416	0.21375	0.21213	0.20958	0.20702	0.20496	0.2031	0.20005	0.19518	0.18978	0.18577	0.18401	0.18395	0.18476
	0.18307	0.18192	0.18233	0.18464	0.18727	0.18868	0.18837	0.18806	0.18915	0.19215	0.19537	0.19702	0.19653	0.19534	0.19508	0.19621	0.19724	0.19701	0.19509	0.19244	0.19025	0.18874	0.18777	0.18758	0.18905	0.19245	0.19699	0.2012	0.20343	0.20376	0.2037	0.20523	0.20883	0.2132	0.21588	0.21609	0.21433	0.21192	0.20979	0.20822	0.20701	0.20501	0.20078	0.19429	0.1871	0.18156	0.17871	0.17783	0.17851
	0.18008	0.17903	0.17973	0.18239	0.18541	0.18697	0.18689	0.18697	0.18911	0.19329	0.19788	0.20078	0.20115	0.2003	0.19939	0.19913	0.19877	0.19718	0.19466	0.19213	0.19016	0.18849	0.18658	0.18502	0.18525	0.18817	0.193	0.19781	0.20061	0.20084	0.20017	0.20119	0.20493	0.21002	0.21332	0.21384	0.21236	0.21058	0.20951	0.2093	0.20912	0.20766	0.20346	0.19621	0.1876	0.18032	0.17598	0.17438	0.17501
	0.17683	0.1757	0.17633	0.17894	0.18189	0.18314	0.1831	0.18368	0.18659	0.19159	0.19713	0.20157	0.20406	0.20494	0.20474	0.20388	0.2021	0.19899	0.19553	0.19272	0.1908	0.1887	0.18583	0.18302	0.1822	0.18421	0.18848	0.19308	0.19619	0.19692	0.19651	0.19705	0.20002	0.20422	0.20778	0.20938	0.20946	0.20915	0.20901	0.20934	0.20948	0.20844	0.20485	0.19798	0.18931	0.18133	0.17624	0.17441	0.1749
	0.17267	0.17185	0.17253	0.17506	0.17775	0.17921	0.17985	0.18142	0.18478	0.18965	0.19508	0.20029	0.20463	0.20732	0.20818	0.20708	0.20409	0.20002	0.19583	0.19276	0.19055	0.18811	0.18482	0.182	0.18094	0.18243	0.18555	0.18906	0.19176	0.19321	0.19378	0.19478	0.19684	0.20016	0.20356	0.20629	0.20785	0.20839	0.2083	0.20786	0.20721	0.20567	0.20232	0.19635	0.18872	0.18158	0.17728	0.17579	0.17602
	0.16945	0.1694	0.17006	0.17207	0.17469	0.17703	0.17937	0.18262	0.18675	0.19111	0.1955	0.2	0.20441	0.20749	0.20807	0.20611	0.20234	0.19779	0.19373	0.191	0.18866	0.186	0.18278	0.18043	0.18007	0.1814	0.18356	0.18573	0.18762	0.18971	0.19176	0.19407	0.1967	0.19996	0.20349	0.20661	0.20823	0.20822	0.20696	0.20507	0.20299	0.20034	0.19646	0.19113	0.18499	0.17973	0.17674	0.17602	0.1761
	0.16803	0.16859	0.16905	0.1703	0.17269	0.17616	0.18067	0.18594	0.19106	0.19534	0.19871	0.20198	0.20521	0.20709	0.2063	0.20291	0.19825	0.19374	0.19054	0.18831	0.18612	0.18308	0.18001	0.17835	0.17876	0.18034	0.18181	0.18292	0.1842	0.18653	0.18975	0.19374	0.19791	0.20201	0.20548	0.20785	0.20825	0.20682	0.20435	0.2018	0.19896	0.19539	0.19076	0.18537	0.18019	0.17657	0.17517	0.17528	0.17578
	0.1665	0.16731	0.1676	0.16851	0.17101	0.17525	0.18102	0.18755	0.19355	0.19822	0.20159	0.20424	0.20626	0.20673	0.2048	0.20042	0.19542	0.19133	0.18868	0.18674	0.18446	0.18125	0.17846	0.17761	0.17868	0.18025	0.18112	0.18135	0.18198	0.18391	0.18756	0.19233	0.19752	0.20221	0.20535	0.20654	0.20565	0.20333	0.20098	0.19904	0.19707	0.19369	0.18865	0.18288	0.1782	0.17545	0.17512	0.17603	0.17694
	0.16381	0.16452	0.1651	0.16667	0.16959	0.17443	0.18012	0.18644	0.19257	0.19778	0.20171	0.20439	0.2058	0.20555	0.20319	0.19913	0.1946	0.19148	0.18973	0.18808	0.1855	0.18228	0.17982	0.1795	0.18072	0.1819	0.18177	0.18076	0.18042	0.18172	0.18488	0.18925	0.19431	0.19885	0.20196	0.20284	0.20152	0.19943	0.19805	0.19783	0.19758	0.19564	0.19134	0.18592	0.18129	0.17903	0.17898	0.17995	0.18033
	0.16108	0.16152	0.16284	0.16537	0.16934	0.17452	0.17996	0.18549	0.19088	0.19596	0.20012	0.20278	0.20371	0.2029	0.20033	0.19703	0.19404	0.1926	0.19231	0.19158	0.18908	0.18559	0.18276	0.18201	0.18276	0.18302	0.18191	0.18001	0.17878	0.17943	0.18169	0.18531	0.18959	0.19405	0.19762	0.19916	0.19852	0.19683	0.19614	0.19701	0.19844	0.19863	0.19647	0.19249	0.18874	0.18648	0.18575	0.18535	0.18403
	0.15988	0.1601	0.16189	0.16553	0.17082	0.17672	0.18224	0.18689	0.19099	0.19511	0.1986	0.20073	0.20093	0.1995	0.19672	0.1936	0.19181	0.19216	0.19373	0.1944	0.19246	0.18833	0.18422	0.18198	0.18137	0.18097	0.17985	0.178	0.17684	0.17717	0.17884	0.1818	0.18571	0.19045	0.19491	0.19747	0.19732	0.19552	0.19423	0.19491	0.19708	0.19905	0.19938	0.19782	0.19512	0.19268	0.1906	0.18842	0.18527
	0.1607	0.16107	0.16346	0.16783	0.17392	0.18054	0.18604	0.18973	0.19221	0.19451	0.19681	0.19821	0.19805	0.19614	0.19293	0.1896	0.18785	0.18892	0.19178	0.19375	0.19246	0.18792	0.18232	0.17817	0.17632	0.17597	0.17605	0.17566	0.17527	0.17558	0.17703	0.17966	0.1836	0.18872	0.19367	0.19661	0.19654	0.19431	0.19209	0.19178	0.19357	0.19611	0.19797	0.19799	0.19608	0.19327	0.19036	0.1874	0.18377
	0.16463	0.16554	0.16804	0.17237	0.17818	0.18424	0.18881	0.1911	0.19189	0.19257	0.19363	0.19453	0.19434	0.19246	0.18902	0.185	0.18252	0.18315	0.18629	0.18892	0.18837	0.18414	0.17802	0.17275	0.17003	0.17022	0.17203	0.17368	0.17462	0.175	0.17608	0.17848	0.1823	0.18725	0.19185	0.19454	0.19466	0.1929	0.19101	0.19013	0.19075	0.19245	0.19417	0.19451	0.19311	0.19025	0.1875	0.18519	0.1823
	0.17184	0.17259	0.17435	0.1772	0.18116	0.18564	0.18887	0.18989	0.18952	0.18923	0.18948	0.19007	0.18996	0.1884	0.18509	0.18062	0.1772	0.17672	0.17913	0.18182	0.18199	0.17885	0.17353	0.16834	0.16519	0.1654	0.16819	0.17166	0.17384	0.17476	0.17566	0.17774	0.18132	0.18549	0.18904	0.19111	0.19182	0.19163	0.19102	0.19041	0.19016	0.19057	0.1914	0.19187	0.19087	0.18891	0.18717	0.18592	0.18379
	0.18021	0.17928	0.17848	0.17865	0.18037	0.18326	0.1859	0.18692	0.18656	0.18566	0.18558	0.18609	0.1864	0.18546	0.1824	0.17783	0.17359	0.1718	0.17268	0.17446	0.1749	0.17315	0.16963	0.16543	0.16235	0.16203	0.16483	0.16905	0.17253	0.17422	0.17552	0.17779	0.18124	0.18471	0.18726	0.18885	0.19002	0.19107	0.19151	0.191	0.19026	0.18998	0.19065	0.1915	0.19164	0.19123	0.19079	0.1901	0.18784
	0.18706	0.18297	0.17863	0.17569	0.17568	0.17826	0.18176	0.18382	0.18384	0.18296	0.18265	0.18345	0.1845	0.18438	0.18187	0.17743	0.17274	0.16972	0.16851	0.16843	0.16825	0.16744	0.16603	0.16378	0.16163	0.16089	0.16287	0.16678	0.17065	0.17334	0.17521	0.17789	0.18162	0.18537	0.18825	0.1901	0.19144	0.19221	0.19195	0.19067	0.1892	0.1889	0.19003	0.19183	0.19339	0.19434	0.19465	0.19402	0.19144
	0.19059	0.1837	0.17638	0.17131	0.17045	0.1735	0.17811	0.18136	0.18208	0.18129	0.18098	0.18198	0.18342	0.18349	0.1813	0.17734	0.17287	0.16934	0.16668	0.16479	0.16319	0.1625	0.16264	0.16291	0.16255	0.16222	0.16338	0.16626	0.1697	0.17211	0.17393	0.17617	0.17999	0.18502	0.18987	0.19356	0.19562	0.19542	0.19323	0.19004	0.1877	0.18742	0.18903	0.19137	0.19325	0.19449	0.19455	0.19353	0.1914
	0.19004	0.18217	0.17401	0.16853	0.16756	0.17083	0.17576	0.17983	0.18114	0.18072	0.1803	0.18062	0.18113	0.18048	0.17813	0.17469	0.17144	0.16883	0.16635	0.16362	0.16095	0.15949	0.15998	0.16196	0.16369	0.16466	0.1654	0.16722	0.16951	0.171	0.17142	0.17219	0.17534	0.18127	0.18853	0.19509	0.19875	0.19865	0.19522	0.19073	0.18763	0.18716	0.18842	0.19011	0.19095	0.19069	0.18961	0.18815	0.18693
	0.18477	0.17806	0.17142	0.16717	0.16632	0.169	0.17368	0.17787	0.17997	0.1799	0.17878	0.17769	0.17658	0.17478	0.1722	0.16954	0.16771	0.16682	0.16594	0.164	0.16116	0.15884	0.15869	0.16097	0.16373	0.16528	0.16596	0.167	0.16873	0.1696	0.16906	0.16837	0.1703	0.17592	0.18411	0.19221	0.19744	0.19837	0.19559	0.19159	0.18865	0.18804	0.18851	0.18863	0.18754	0.1854	0.18306	0.18111	0.18075
	0.17614	0.17174	0.16788	0.16522	0.16456	0.16614	0.16979	0.17367	0.17625	0.17634	0.17458	0.17225	0.17	0.16792	0.16581	0.16411	0.1634	0.164	0.16483	0.16438	0.16221	0.15957	0.15853	0.15981	0.16194	0.16308	0.16324	0.16391	0.16578	0.16738	0.16748	0.1669	0.16816	0.17252	0.17935	0.18618	0.19098	0.19272	0.19173	0.1896	0.18822	0.18786	0.18772	0.1867	0.18455	0.18176	0.17907	0.17731	0.17725
	0.16694	0.16488	0.16349	0.16212	0.16128	0.16163	0.16357	0.16656	0.16891	0.16931	0.16773	0.16535	0.16338	0.16213	0.16135	0.16088	0.16106	0.16217	0.16359	0.16391	0.16219	0.15969	0.15812	0.1584	0.15932	0.15939	0.15887	0.1595	0.1618	0.16451	0.16602	0.16672	0.16823	0.17146	0.17541	0.17895	0.18152	0.18275	0.18317	0.18332	0.18385	0.18456	0.18478	0.18388	0.18236	0.18061	0.17899	0.17831	0.17881
	0.15897	0.15845	0.15883	0.15878	0.15772	0.15657	0.15678	0.15846	0.1607	0.16204	0.16204	0.1609	0.15982	0.15966	0.15993	0.16059	0.16143	0.16246	0.1632	0.16269	0.16066	0.15812	0.15667	0.15651	0.15683	0.15656	0.15611	0.157	0.15931	0.16197	0.16385	0.16522	0.16711	0.16942	0.17119	0.17197	0.17203	0.17235	0.17328	0.17495	0.17695	0.17874	0.17969	0.1799	0.18002	0.18024	0.18051	0.18119	0.18275
	0.15202	0.15223	0.1543	0.15561	0.15483	0.15288	0.15175	0.15265	0.15548	0.15864	0.16077	0.16122	0.16087	0.16052	0.16095	0.16206	0.1634	0.16422	0.16384	0.1619	0.15884	0.15607	0.15473	0.15494	0.15544	0.1558	0.15602	0.15711	0.15871	0.15984	0.16039	0.16108	0.16284	0.16506	0.16646	0.16647	0.16572	0.16565	0.16684	0.16892	0.17124	0.17312	0.17448	0.17569	0.17713	0.17865	0.18029	0.18222	0.18493
	0.14595	0.14689	0.15035	0.1532	0.15302	0.15097	0.14949	0.15053	0.15422	0.1588	0.1625	0.16401	0.16373	0.16292	0.16267	0.16348	0.16469	0.16529	0.16418	0.16141	0.15782	0.15504	0.15398	0.15428	0.15505	0.15574	0.15637	0.1572	0.15764	0.1571	0.15606	0.15569	0.15727	0.1601	0.16244	0.16354	0.16387	0.16448	0.16582	0.16755	0.16919	0.17042	0.17139	0.17279	0.17451	0.17644	0.17839	0.18087	0.18428
	0.14188	0.14368	0.14813	0.1515	0.1516	0.14972	0.14861	0.15028	0.1544	0.15904	0.16253	0.16408	0.16401	0.16336	0.16313	0.16353	0.16406	0.16406	0.16266	0.15987	0.15687	0.15483	0.15436	0.15475	0.15526	0.15566	0.15597	0.15611	0.15568	0.15442	0.15285	0.15245	0.15425	0.15747	0.16094	0.1633	0.16506	0.16653	0.16804	0.16926	0.16991	0.17034	0.17088	0.17211	0.17378	0.17557	0.17752	0.18013	0.18363
	0.14026	0.14301	0.14756	0.15034	0.15003	0.14819	0.14778	0.15008	0.15386	0.15708	0.15882	0.15946	0.15997	0.16087	0.16172	0.16219	0.16187	0.16089	0.15903	0.15678	0.15503	0.15448	0.15515	0.15606	0.15643	0.15619	0.15585	0.15568	0.15546	0.15468	0.15369	0.15372	0.15542	0.15863	0.16204	0.16483	0.16696	0.16884	0.17025	0.1708	0.17083	0.17103	0.17202	0.17371	0.17571	0.17763	0.1797	0.18246	0.186
	0.14018	0.14342	0.14735	0.1491	0.14816	0.14655	0.14697	0.14968	0.15279	0.15414	0.15368	0.15325	0.15454	0.15731	0.15977	0.16052	0.15938	0.15748	0.15553	0.15406	0.1539	0.15494	0.15685	0.15811	0.15798	0.15713	0.15643	0.15681	0.15759	0.15814	0.15822	0.15856	0.15982	0.16207	0.16447	0.16667	0.16845	0.16996	0.17082	0.17097	0.17101	0.17167	0.17353	0.17604	0.17855	0.181	0.18352	0.18658	0.19008
	0.14056	0.14359	0.14666	0.14764	0.14658	0.14555	0.14645	0.14909	0.15149	0.15177	0.15036	0.14947	0.15123	0.15507	0.15821	0.15889	0.15736	0.15551	0.15443	0.15444	0.15566	0.1579	0.16003	0.16064	0.15916	0.15681	0.15572	0.15659	0.15879	0.161	0.16224	0.16287	0.16368	0.16497	0.16648	0.16764	0.16863	0.1695	0.17004	0.17017	0.17061	0.1718	0.17408	0.17686	0.17963	0.18236	0.18549	0.18902	0.19293
	0.14099	0.14324	0.14542	0.14616	0.14558	0.14496	0.14582	0.14777	0.14941	0.14967	0.14869	0.14855	0.15066	0.15437	0.15716	0.15741	0.15604	0.15518	0.1556	0.15729	0.15957	0.16212	0.16362	0.16275	0.15925	0.15493	0.15253	0.15325	0.15639	0.15983	0.16227	0.16358	0.16462	0.16592	0.1671	0.16778	0.16791	0.16805	0.16835	0.16884	0.16979	0.17115	0.17295	0.17505	0.17741	0.1804	0.184	0.18825	0.19278
	0.14082	0.14215	0.14382	0.14464	0.14467	0.1445	0.14461	0.14525	0.14599	0.1464	0.14672	0.1478	0.15071	0.15426	0.1565	0.15658	0.15569	0.15586	0.15736	0.15966	0.16195	0.16418	0.16527	0.16399	0.15961	0.15394	0.1498	0.14902	0.15162	0.15552	0.15915	0.16178	0.16404	0.16611	0.16762	0.16803	0.1675	0.16692	0.16692	0.16763	0.16893	0.17034	0.1716	0.17292	0.17477	0.17776	0.18176	0.18634	0.19096
	0.14059	0.14124	0.14249	0.14352	0.14391	0.14394	0.1434	0.14259	0.14217	0.14225	0.14336	0.1457	0.14932	0.15333	0.1558	0.15632	0.15603	0.15654	0.15796	0.15948	0.16103	0.16305	0.165	0.16507	0.16173	0.15583	0.15004	0.14726	0.14807	0.15156	0.1559	0.16011	0.16389	0.16682	0.1685	0.16862	0.16783	0.16697	0.16676	0.16759	0.16913	0.17071	0.17221	0.1736	0.17563	0.17848	0.18219	0.18624	0.18965
	0.14218	0.14199	0.14255	0.1433	0.14412	0.14435	0.14347	0.14188	0.14013	0.13932	0.14011	0.14272	0.14696	0.15139	0.15446	0.15561	0.15572	0.15605	0.1567	0.15713	0.15806	0.16042	0.16383	0.16603	0.16467	0.15957	0.15316	0.14864	0.14769	0.15012	0.15469	0.15961	0.16384	0.16662	0.16765	0.16753	0.1671	0.1672	0.16765	0.16888	0.1707	0.17298	0.17547	0.17786	0.18031	0.18295	0.18565	0.18828	0.18999
	0.14687	0.14561	0.14508	0.14524	0.14603	0.1465	0.14583	0.14372	0.141	0.13913	0.13904	0.14114	0.14505	0.1495	0.15266	0.15397	0.15408	0.15407	0.15426	0.15455	0.15563	0.15848	0.1627	0.16621	0.16645	0.1628	0.15707	0.15226	0.1504	0.15186	0.15554	0.15973	0.16285	0.16382	0.16358	0.16313	0.16358	0.16531	0.16741	0.16976	0.17242	0.17564	0.17936	0.18296	0.18604	0.1883	0.18982	0.19082	0.19112
	0.15272	0.15057	0.14903	0.14854	0.14916	0.14987	0.14935	0.14695	0.14344	0.14067	0.13982	0.14147	0.14485	0.14885	0.15155	0.15261	0.15262	0.15262	0.1532	0.15411	0.15587	0.15879	0.16259	0.16583	0.16665	0.16451	0.16052	0.15655	0.15442	0.1549	0.15709	0.15964	0.1606	0.1597	0.15801	0.15732	0.15855	0.16136	0.16497	0.16876	0.17312	0.17769	0.18246	0.18678	0.19008	0.19206	0.19269	0.19273	0.19233
[truncated: 12 more columns]

## Sheet: Fig.2N
Average CCND1 RNA FISH signal
	0.050205	0.050779	0.051032	0.051252	0.05133	0.051277	0.051158	0.050917	0.050553	0.050071	0.049546	0.048976	0.048433	0.048305	0.048559	0.049269	0.050321	0.051518	0.052501	0.053094	0.053037	0.05232	0.05116	0.049802	0.048608	0.047705	0.047347	0.0473	0.047448	0.047685	0.047654	0.04742	0.046893	0.046204	0.045355	0.044537	0.043727	0.043064	0.042473	0.04227	0.042338	0.042801	0.043642	0.044479	0.045455	0.046075	0.046688	0.047274	0.047877
	0.050432	0.050774	0.050856	0.050714	0.050514	0.050352	0.05007	0.049852	0.049479	0.049149	0.048809	0.048602	0.048474	0.048652	0.04917	0.050031	0.051191	0.052476	0.05346	0.053951	0.053682	0.052787	0.051342	0.049811	0.048338	0.047444	0.046899	0.046706	0.046734	0.0468	0.046727	0.046438	0.046028	0.045429	0.044723	0.044027	0.04337	0.042876	0.042484	0.042398	0.042584	0.043092	0.043906	0.044782	0.045669	0.046522	0.047202	0.047996	0.048698
	0.050779	0.050966	0.050969	0.050758	0.050327	0.049927	0.04938	0.04892	0.048459	0.048267	0.048224	0.048435	0.04872	0.049218	0.049953	0.051012	0.05223	0.053407	0.054308	0.054666	0.054133	0.052959	0.051273	0.049576	0.048128	0.047119	0.046507	0.046227	0.046103	0.045969	0.045736	0.045398	0.045088	0.044613	0.04419	0.043806	0.043568	0.043288	0.043238	0.043236	0.04352	0.043942	0.044721	0.045493	0.046392	0.047192	0.048045	0.048994	0.049797
	0.051169	0.051469	0.051443	0.051146	0.050599	0.04986	0.049147	0.048433	0.047922	0.047792	0.04799	0.048527	0.049253	0.050068	0.051043	0.052087	0.053179	0.054309	0.054916	0.054971	0.054312	0.052922	0.051224	0.049456	0.047999	0.04703	0.046432	0.046074	0.045731	0.045428	0.044988	0.044607	0.044219	0.044037	0.043958	0.044089	0.044342	0.044397	0.044544	0.044661	0.044925	0.04545	0.04595	0.046671	0.047438	0.048173	0.049008	0.050117	0.051101
	0.051822	0.052115	0.052228	0.051923	0.051354	0.050469	0.049501	0.048665	0.048026	0.047952	0.048317	0.049141	0.050019	0.051083	0.05215	0.053137	0.054033	0.054772	0.055178	0.055017	0.054224	0.052871	0.051341	0.049695	0.048455	0.047478	0.046962	0.046599	0.046164	0.045643	0.045008	0.044502	0.044126	0.044034	0.04423	0.044652	0.045128	0.045619	0.045969	0.046344	0.04671	0.04711	0.04763	0.048146	0.048629	0.049215	0.050089	0.051048	0.052105
	0.052708	0.053176	0.053307	0.053065	0.052507	0.051599	0.050605	0.04955	0.048925	0.048843	0.049219	0.049984	0.050966	0.052049	0.052945	0.053758	0.054435	0.054785	0.054832	0.054625	0.053975	0.052851	0.05152	0.050285	0.049223	0.048542	0.048178	0.047865	0.047376	0.046671	0.046063	0.045301	0.044848	0.044659	0.044874	0.045306	0.045986	0.046515	0.04721	0.047754	0.048234	0.048789	0.049284	0.049658	0.049964	0.050441	0.051078	0.051933	0.052878
	0.053908	0.054395	0.054578	0.054428	0.053752	0.052895	0.051837	0.050906	0.050209	0.050105	0.050423	0.051076	0.051883	0.052707	0.05341	0.053838	0.054082	0.05426	0.054129	0.054015	0.053532	0.052895	0.052097	0.051189	0.050583	0.050139	0.049879	0.049643	0.049306	0.048693	0.0479	0.046938	0.046168	0.045749	0.045593	0.04589	0.046403	0.047147	0.047962	0.048825	0.049653	0.050449	0.050943	0.051319	0.051601	0.05186	0.05226	0.052949	0.053667
	0.055216	0.05575	0.055885	0.055514	0.054843	0.053897	0.052946	0.052163	0.051549	0.05142	0.051783	0.052257	0.052856	0.05332	0.053581	0.053647	0.053589	0.053476	0.053369	0.053401	0.053342	0.053209	0.052909	0.052463	0.052162	0.052009	0.051968	0.051909	0.051595	0.050962	0.050001	0.048893	0.047807	0.047027	0.046518	0.046434	0.046823	0.047571	0.048549	0.049793	0.050994	0.052077	0.052849	0.053245	0.053502	0.053623	0.053869	0.054109	0.054676
	0.056136	0.056482	0.05654	0.056127	0.055392	0.054547	0.053578	0.05297	0.052618	0.05272	0.052985	0.053454	0.053881	0.053989	0.05383	0.053496	0.053137	0.052925	0.052937	0.053159	0.05357	0.053896	0.053976	0.053908	0.053912	0.053875	0.053897	0.053942	0.053661	0.053041	0.052064	0.050756	0.049514	0.048353	0.047597	0.0473	0.047579	0.048351	0.049741	0.051216	0.052777	0.054048	0.054916	0.055436	0.055561	0.055618	0.055609	0.05563	0.055818
	0.056539	0.056816	0.056555	0.055993	0.055182	0.05426	0.053597	0.053199	0.053215	0.053492	0.054013	0.054508	0.054767	0.054666	0.054235	0.053565	0.053028	0.052822	0.053024	0.053527	0.054239	0.054854	0.055224	0.055427	0.055379	0.055406	0.055531	0.05547	0.055231	0.054594	0.053572	0.052303	0.051038	0.04982	0.049065	0.048666	0.049072	0.050036	0.051547	0.053424	0.055163	0.056581	0.057417	0.057795	0.057666	0.057496	0.057217	0.057113	0.057036
	0.056369	0.056336	0.05591	0.055211	0.05431	0.05355	0.053063	0.052875	0.053158	0.053743	0.054468	0.055037	0.055338	0.055219	0.054701	0.053932	0.053207	0.053092	0.05352	0.054242	0.05512	0.055908	0.056282	0.056418	0.05648	0.056379	0.056412	0.056362	0.05612	0.055594	0.054616	0.053523	0.052495	0.051555	0.050861	0.05071	0.051243	0.052482	0.054208	0.056229	0.058113	0.059474	0.060102	0.060042	0.059642	0.059094	0.058564	0.058163	0.057913
	0.055564	0.055305	0.054777	0.053976	0.05332	0.052581	0.052343	0.05242	0.052796	0.053437	0.05426	0.054957	0.055335	0.055201	0.054792	0.05416	0.053661	0.053609	0.054172	0.054985	0.0559	0.056649	0.057081	0.057059	0.056978	0.056929	0.056998	0.056894	0.056643	0.056215	0.055546	0.054772	0.054045	0.053494	0.05314	0.053265	0.054084	0.055509	0.057415	0.059419	0.061198	0.062333	0.062625	0.062184	0.061339	0.060389	0.059435	0.05877	0.058193
	0.05424	0.053992	0.053445	0.052823	0.052212	0.051816	0.051708	0.051882	0.052323	0.052941	0.053672	0.054207	0.054627	0.054675	0.054474	0.054168	0.054016	0.054274	0.054904	0.055692	0.056557	0.057149	0.057336	0.057411	0.057405	0.057328	0.057434	0.057418	0.05735	0.057112	0.056702	0.056273	0.055863	0.055631	0.055775	0.056239	0.057282	0.058819	0.060575	0.062378	0.063883	0.064716	0.064557	0.063759	0.062539	0.061177	0.059962	0.059063	0.058404
	0.052704	0.052576	0.052277	0.051822	0.051398	0.051107	0.051114	0.051351	0.051768	0.05227	0.05279	0.053217	0.053582	0.053729	0.053908	0.054028	0.054352	0.055058	0.055763	0.056705	0.057263	0.057584	0.057697	0.057711	0.057794	0.057922	0.058229	0.058385	0.058532	0.058455	0.058289	0.058143	0.058121	0.058219	0.058599	0.059278	0.060338	0.061744	0.063256	0.064558	0.065562	0.065897	0.065488	0.064533	0.063064	0.06159	0.060248	0.059157	0.058306
	0.05141	0.051407	0.051326	0.051134	0.050852	0.050602	0.050654	0.050848	0.051278	0.051706	0.052021	0.052195	0.052533	0.052786	0.05328	0.05403	0.055002	0.056188	0.057338	0.058159	0.05853	0.058511	0.058419	0.05843	0.058672	0.059079	0.059582	0.060042	0.060301	0.06049	0.060473	0.060421	0.060589	0.060862	0.061362	0.062151	0.063126	0.064128	0.065083	0.065793	0.066177	0.065938	0.065277	0.064122	0.062792	0.061366	0.060026	0.058891	0.057785
	0.050715	0.050978	0.051072	0.050951	0.05062	0.05041	0.05034	0.050565	0.050955	0.051273	0.051502	0.051636	0.051743	0.052119	0.052935	0.054243	0.055902	0.057681	0.059258	0.060057	0.060365	0.060203	0.059932	0.059863	0.060184	0.06076	0.06144	0.062172	0.06256	0.062919	0.063025	0.063099	0.063219	0.063577	0.064014	0.064596	0.065186	0.065703	0.066093	0.066114	0.065789	0.065002	0.064036	0.062812	0.061533	0.060309	0.059143	0.058001	0.056833
	0.050902	0.051272	0.051456	0.051333	0.050935	0.050594	0.050427	0.050577	0.050928	0.051301	0.051347	0.051436	0.051568	0.052028	0.053132	0.054907	0.057203	0.059521	0.061468	0.062531	0.062859	0.062582	0.062199	0.062065	0.062382	0.063065	0.063921	0.064771	0.065401	0.065817	0.066141	0.066242	0.066271	0.066389	0.066644	0.066778	0.066904	0.066908	0.066593	0.065946	0.064927	0.063642	0.062381	0.061087	0.059879	0.058724	0.057587	0.056464	0.055356
	0.051982	0.052324	0.052466	0.052316	0.051858	0.051429	0.051158	0.051161	0.051482	0.051664	0.051723	0.051707	0.05193	0.052646	0.054092	0.056226	0.058882	0.061649	0.063792	0.065228	0.065616	0.065371	0.065031	0.064991	0.065264	0.066084	0.067039	0.067997	0.068868	0.069554	0.070069	0.070204	0.07023	0.06999	0.069641	0.069205	0.068738	0.067999	0.06699	0.065709	0.064277	0.062541	0.060968	0.059583	0.058152	0.056961	0.055894	0.054786	0.053728
	0.053735	0.054003	0.053975	0.053808	0.053371	0.052913	0.052664	0.05263	0.052646	0.052661	0.052587	0.052571	0.053012	0.053993	0.055758	0.058226	0.061115	0.063922	0.066273	0.067649	0.068357	0.068388	0.068082	0.068138	0.068659	0.06956	0.070773	0.072199	0.073581	0.074746	0.075707	0.076041	0.075952	0.075248	0.074164	0.072735	0.071276	0.069675	0.067792	0.065979	0.063958	0.061962	0.060119	0.058433	0.057002	0.055689	0.054493	0.053206	0.052143
	0.055765	0.055846	0.055655	0.055441	0.055165	0.055012	0.054766	0.05456	0.054304	0.054123	0.053872	0.053925	0.054569	0.055894	0.058025	0.060739	0.063565	0.066364	0.06863	0.07014	0.070952	0.071189	0.071154	0.071491	0.072231	0.073632	0.075594	0.077831	0.080157	0.082303	0.083917	0.084723	0.084554	0.083276	0.081075	0.078459	0.075481	0.072561	0.069621	0.066932	0.064273	0.061902	0.059801	0.057909	0.056216	0.054678	0.053291	0.05212	0.051133
	0.057605	0.057487	0.057345	0.057231	0.057188	0.057212	0.057069	0.056775	0.056335	0.055859	0.055565	0.05559	0.056335	0.058079	0.060418	0.063193	0.066005	0.068618	0.070762	0.072228	0.073168	0.073664	0.074085	0.074802	0.076258	0.078557	0.081735	0.085486	0.089394	0.093051	0.095862	0.097323	0.097095	0.095159	0.091717	0.08718	0.082227	0.077437	0.072962	0.068798	0.065348	0.062342	0.059722	0.057568	0.055632	0.054041	0.052584	0.051319	0.050411
	0.058963	0.058813	0.058728	0.058811	0.059074	0.05923	0.059172	0.058856	0.058252	0.057555	0.05703	0.057184	0.058112	0.059875	0.062323	0.065082	0.06787	0.070326	0.07226	0.073778	0.07485	0.075704	0.076615	0.078158	0.080725	0.084625	0.089773	0.095773	0.10206	0.10796	0.11251	0.11492	0.11482	0.11205	0.10692	0.10001	0.092519	0.085052	0.078229	0.07232	0.067241	0.063225	0.059889	0.057272	0.055095	0.053355	0.051991	0.050994	0.050305
	0.059436	0.059612	0.059768	0.060005	0.060461	0.060759	0.060784	0.060402	0.059747	0.058792	0.058183	0.058196	0.059132	0.060933	0.063433	0.066132	0.068834	0.071173	0.07307	0.074618	0.075859	0.07726	0.079043	0.081809	0.086154	0.092298	0.10032	0.10955	0.11909	0.12806	0.13492	0.13876	0.13887	0.13505	0.12771	0.11795	0.10696	0.095996	0.085964	0.077497	0.070535	0.064896	0.060529	0.057152	0.054714	0.052899	0.051631	0.050912	0.050576
	0.059388	0.059668	0.060071	0.060571	0.060991	0.061462	0.061523	0.061176	0.060407	0.059514	0.058792	0.058659	0.059456	0.061269	0.063652	0.066397	0.069065	0.071348	0.073194	0.074802	0.076363	0.078357	0.081421	0.086074	0.092898	0.10226	0.11409	0.12755	0.14161	0.15441	0.16432	0.16992	0.1703	0.16523	0.15515	0.1415	0.12619	0.11069	0.096662	0.084619	0.075028	0.067513	0.06179	0.057549	0.054605	0.052693	0.051684	0.051205	0.05118
	0.058795	0.059377	0.059893	0.060377	0.060928	0.061273	0.061346	0.06112	0.060433	0.05952	0.058651	0.058593	0.059287	0.060969	0.063411	0.066052	0.068623	0.070845	0.072596	0.074409	0.076505	0.079467	0.084146	0.091306	0.10147	0.11501	0.13183	0.15074	0.17006	0.1877	0.2014	0.20913	0.20969	0.20285	0.18937	0.17102	0.15009	0.12904	0.10991	0.093683	0.080776	0.071007	0.063712	0.058637	0.055023	0.052942	0.052009	0.051772	0.052107
	0.057949	0.058634	0.059076	0.059552	0.060109	0.060425	0.060672	0.060421	0.059699	0.058893	0.058112	0.058003	0.05876	0.060424	0.062762	0.065281	0.067738	0.069703	0.071691	0.073703	0.076529	0.080915	0.087728	0.097989	0.11233	0.13106	0.15375	0.17898	0.2047	0.22788	0.24585	0.25587	0.25653	0.24746	0.2297	0.20553	0.17802	0.15042	0.12531	0.10423	0.087603	0.075118	0.066209	0.059972	0.055891	0.053563	0.052478	0.052375	0.05281
	0.056803	0.057524	0.057937	0.058356	0.058896	0.059262	0.059497	0.059399	0.058807	0.057946	0.057348	0.057163	0.058136	0.059715	0.061881	0.064305	0.066559	0.068588	0.070682	0.073244	0.077168	0.083282	0.092875	0.10671	0.12574	0.15034	0.17971	0.21195	0.24431	0.27339	0.29554	0.30786	0.30822	0.29646	0.27369	0.243	0.20819	0.17331	0.14168	0.11521	0.094562	0.079381	0.068662	0.061393	0.056712	0.054054	0.052936	0.052752	0.053257
	0.055442	0.055963	0.056368	0.056917	0.05743	0.057994	0.058334	0.058343	0.057831	0.057078	0.056463	0.056499	0.05719	0.058835	0.060842	0.063089	0.065219	0.067324	0.069844	0.073266	0.078688	0.087106	0.099648	0.1177	0.14194	0.17265	0.20873	0.24766	0.28638	0.32069	0.34652	0.36034	0.3599	0.34482	0.31691	0.27954	0.23741	0.19538	0.15728	0.12557	0.10096	0.082997	0.070493	0.062253	0.057127	0.054285	0.053076	0.052883	0.053419
	0.053932	0.054321	0.054825	0.055353	0.05606	0.056691	0.057217	0.05733	0.056977	0.056318	0.055791	0.055759	0.056447	0.057782	0.059632	0.061675	0.063795	0.066289	0.069444	0.074154	0.081302	0.092242	0.10822	0.13056	0.16	0.19652	0.23848	0.28319	0.32675	0.36482	0.39277	0.40694	0.40491	0.38641	0.35341	0.31	0.26148	0.21333	0.16989	0.13378	0.1058	0.085543	0.071585	0.062594	0.057197	0.054168	0.052934	0.052882	0.053473
	0.05252	0.052758	0.05315	0.053803	0.054577	0.055401	0.056154	0.056404	0.056314	0.055894	0.05545	0.055264	0.055649	0.056707	0.058249	0.060071	0.062462	0.065305	0.069453	0.075518	0.084547	0.098012	0.11742	0.14391	0.17801	0.21936	0.2658	0.3142	0.36038	0.39964	0.42765	0.44049	0.43612	0.41429	0.37712	0.32929	0.27645	0.22423	0.17736	0.13857	0.10861	0.086819	0.072021	0.062591	0.057006	0.054066	0.052832	0.052827	0.053337
	0.051096	0.051251	0.051557	0.052176	0.053034	0.054103	0.055096	0.055779	0.056008	0.055808	0.055443	0.055118	0.055061	0.055664	0.056893	0.058579	0.061169	0.064641	0.069616	0.076941	0.087792	0.10366	0.12584	0.15585	0.19353	0.23802	0.28676	0.33622	0.38219	0.42004	0.44574	0.45574	0.44828	0.42357	0.38399	0.33419	0.27975	0.2265	0.17889	0.1394	0.10902	0.087078	0.07213	0.062662	0.057106	0.05429	0.053156	0.053094	0.053582
	0.049971	0.049823	0.050079	0.050663	0.051614	0.052844	0.054227	0.055316	0.055918	0.056077	0.055811	0.055359	0.055115	0.055087	0.055917	0.057499	0.060067	0.063983	0.069662	0.077977	0.090162	0.1077	0.13217	0.16424	0.20388	0.24952	0.29807	0.34605	0.3891	0.42315	0.44452	0.45059	0.44	0.41332	0.37321	0.32417	0.27131	0.2201	0.17445	0.13685	0.1078	0.08676	0.072475	0.063291	0.05803	0.055278	0.054108	0.053832	0.05408
	0.048783	0.048696	0.048904	0.049495	0.050624	0.051976	0.053589	0.055106	0.056144	0.056696	0.056636	0.056145	0.05553	0.055168	0.055479	0.056836	0.059345	0.06338	0.069455	0.078202	0.091143	0.10966	0.13498	0.16783	0.2075	0.25194	0.29811	0.34221	0.38029	0.40882	0.42498	0.42671	0.41341	0.38611	0.34757	0.30172	0.25332	0.20672	0.16558	0.13155	0.10527	0.086255	0.073161	0.064818	0.059706	0.056977	0.055669	0.055133	0.055123
	0.047762	0.047923	0.048208	0.048807	0.050031	0.051532	0.053353	0.055082	0.056516	0.05742	0.057541	0.057188	0.05645	0.055791	0.055845	0.056944	0.059299	0.063133	0.069054	0.077898	0.09076	0.10921	0.13433	0.16617	0.20384	0.24519	0.28678	0.32545	0.3575	0.37989	0.39065	0.38847	0.37341	0.34698	0.31172	0.27116	0.22909	0.18913	0.15381	0.12467	0.10207	0.085517	0.07408	0.06661	0.061938	0.059227	0.057776	0.056827	0.056157
	0.047187	0.047431	0.047934	0.048684	0.049865	0.051554	0.053397	0.055363	0.056972	0.058096	0.058532	0.058183	0.057515	0.056924	0.056812	0.057643	0.059691	0.06334	0.068891	0.077224	0.08952	0.10698	0.13039	0.1598	0.19376	0.23013	0.26603	0.29833	0.32391	0.34046	0.34644	0.34144	0.32595	0.30171	0.27104	0.23694	0.20219	0.16958	0.14076	0.11693	0.098246	0.084406	0.074708	0.068156	0.064055	0.061387	0.059623	0.058237	0.057089
	0.046926	0.047316	0.047853	0.048785	0.050085	0.05181	0.053671	0.055746	0.05748	0.05877	0.059293	0.059186	0.058661	0.058112	0.057966	0.058794	0.060684	0.063919	0.068993	0.076575	0.087675	0.1034	0.12412	0.14963	0.17863	0.20914	0.23856	0.26421	0.28364	0.29502	0.29742	0.29088	0.2762	0.25521	0.22991	0.20271	0.1755	0.15012	0.12771	0.10899	0.09406	0.082877	0.074759	0.069219	0.065448	0.062824	0.060699	0.058955	0.057325
	0.046883	0.047431	0.047986	0.049014	0.050422	0.052175	0.0542	0.05615	0.057916	0.059215	0.059887	0.059863	0.059553	0.05909	0.059211	0.060062	0.061887	0.064929	0.069461	0.076123	0.085788	0.098952	0.11617	0.13713	0.16055	0.18466	0.20759	0.22702	0.24103	0.2483	0.24824	0.24132	0.22853	0.21151	0.19188	0.17136	0.15108	0.13222	0.11554	0.10132	0.089807	0.080935	0.074281	0.069517	0.066086	0.06332	0.06098	0.058774	0.056816
	0.047032	0.04754	0.048283	0.049334	0.050836	0.052811	0.054805	0.056728	0.058366	0.059565	0.060088	0.060224	0.060046	0.059882	0.060152	0.061142	0.063037	0.065814	0.069967	0.075651	0.08359	0.094151	0.10757	0.12369	0.14148	0.15969	0.1767	0.1906	0.20018	0.2044	0.20303	0.19673	0.18636	0.1735	0.15917	0.14444	0.13019	0.11678	0.10481	0.094532	0.085944	0.079041	0.073658	0.069512	0.066115	0.063309	0.060672	0.058313	0.056168
	0.047369	0.047845	0.048537	0.049689	0.051305	0.053244	0.055302	0.057128	0.058651	0.059589	0.059994	0.060085	0.060064	0.060144	0.060708	0.061897	0.063758	0.066477	0.069974	0.074773	0.081007	0.089129	0.099059	0.11071	0.12363	0.13661	0.14867	0.15831	0.16448	0.16663	0.16481	0.15956	0.15184	0.14272	0.13292	0.12304	0.11331	0.10423	0.096029	0.088848	0.082634	0.077528	0.073198	0.069494	0.066279	0.06336	0.060624	0.05809	0.055805
	0.047665	0.048229	0.048921	0.050125	0.051771	0.053672	0.055734	0.057423	0.058583	0.059358	0.059558	0.059623	0.059771	0.060255	0.061111	0.062382	0.064222	0.066533	0.069541	0.073337	0.078162	0.083998	0.091134	0.099306	0.10816	0.11717	0.12537	0.13189	0.13567	0.13663	0.13471	0.13077	0.12532	0.11935	0.11284	0.10648	0.10021	0.094227	0.088855	0.083995	0.079922	0.076191	0.072889	0.069787	0.066851	0.063953	0.061169	0.05858	0.056217
	0.048304	0.048755	0.04946	0.050635	0.052305	0.054319	0.05616	0.05758	0.058423	0.058781	0.059001	0.059078	0.059519	0.060275	0.061423	0.062931	0.064545	0.066465	0.068822	0.071715	0.075145	0.079328	0.084184	0.089737	0.09574	0.10189	0.10739	0.11161	0.1138	0.11409	0.11238	0.10939	0.1059	0.10196	0.098106	0.093965	0.090058	0.086278	0.082867	0.079852	0.077177	0.074808	0.072473	0.070035	0.067562	0.064829	0.062136	0.059505	0.056996
	0.049073	0.049597	0.050403	0.051618	0.053315	0.055166	0.056797	0.057941	0.058508	0.058618	0.058657	0.058843	0.059535	0.060676	0.06208	0.063498	0.06496	0.066445	0.068101	0.069936	0.072327	0.07516	0.078394	0.082196	0.086335	0.090411	0.094021	0.096617	0.097773	0.097533	0.096069	0.093998	0.091701	0.089293	0.08685	0.084496	0.082034	0.079677	0.077735	0.075877	0.074399	0.073036	0.071608	0.069829	0.067856	0.065479	0.062926	0.060275	0.057641
	0.050566	0.05104	0.051904	0.053159	0.054772	0.056409	0.057815	0.058628	0.058821	0.058726	0.058595	0.058913	0.059828	0.061111	0.06265	0.064118	0.065358	0.066343	0.067319	0.068493	0.069911	0.071684	0.073919	0.076481	0.079226	0.081868	0.084166	0.085552	0.085999	0.085459	0.084285	0.082785	0.081219	0.079716	0.078236	0.076841	0.075473	0.074085	0.072955	0.072176	0.071458	0.070836	0.070098	0.068891	0.06728	0.065277	0.062904	0.060361	0.057541
	0.052595	0.052998	0.053851	0.05509	0.056425	0.057861	0.058837	0.059224	0.059213	0.058902	0.058736	0.059174	0.060119	0.061582	0.063088	0.06443	0.065379	0.065986	0.066477	0.066941	0.067804	0.06901	0.070477	0.07215	0.074075	0.075707	0.076967	0.077548	0.07748	0.076808	0.075773	0.07469	0.073633	0.072705	0.071788	0.070972	0.070238	0.069572	0.0692	0.068969	0.068792	0.068518	0.068119	0.067278	0.066052	0.064234	0.061998	0.059409	0.056648
	0.054931	0.055307	0.055965	0.056886	0.058054	0.058951	0.05945	0.059623	0.05936	0.058937	0.058805	0.0592	0.060112	0.06147	0.062808	0.063954	0.06464	0.065016	0.065273	0.065488	0.065936	0.066763	0.067912	0.069134	0.070492	0.071421	0.072013	0.072044	0.07167	0.070936	0.070058	0.069259	0.068545	0.067835	0.067234	0.06673	0.066482	0.066362	0.066321	0.066352	0.066452	0.066408	0.066142	0.065443	0.064326	0.062594	0.060497	0.058065	0.055387
	0.057225	0.057586	0.057971	0.058558	0.059129	0.059493	0.059514	0.059298	0.058897	0.05854	0.058397	0.058879	0.059618	0.060762	0.061813	0.062667	0.063176	0.063499	0.063637	0.063787	0.064221	0.064971	0.065928	0.067029	0.068033	0.068668	0.068888	0.068611	0.068132	0.067488	0.066838	0.066233	0.065657	0.06513	0.06458	0.064276	0.064181	0.064188	0.064422	0.06462	0.064767	0.064659	0.064379	0.063593	0.062422	0.060845	0.058794	0.056551	0.054164
	0.059299	0.059514	0.059754	0.059857	0.059813	0.059587	0.059221	0.058729	0.058241	0.057908	0.057944	0.058231	0.05873	0.05951	0.060195	0.060743	0.061152	0.061406	0.061709	0.06205	0.062591	0.063417	0.064458	0.065489	0.066306	0.066793	0.066854	0.06672	0.066276	0.065764	0.06531	0.064845	0.064333	0.063884	0.063447	0.063191	0.06306	0.063115	0.063326	0.063536	0.063561	0.063364	0.062838	0.061924	0.060575	0.058948	0.057002	0.054958	0.05286
	0.061081	0.061318	0.06121	0.060886	0.060255	0.059539	0.058829	0.058198	0.057639	0.057377	0.057406	0.057464	0.057745	0.058056	0.058477	0.058749	0.059067	0.059443	0.059803	0.060397	0.061097	0.062068	0.063085	0.064113	0.064843	0.065345	0.065426	0.065319	0.065238	0.065019	0.064762	0.064414	0.064047	0.063588	0.063196	0.062911	0.062821	0.062809	0.062799	0.062924	0.062802	0.06241	0.06157	0.060352	0.058763	0.056981	0.055118	0.053229	0.051357
	0.062631	0.062877	0.062589	0.061951	0.061	0.059921	0.058919	0.058074	0.0575	0.057191	0.056971	0.05687	0.0568	0.056816	0.056845	0.056963	0.057153	0.057664	0.058263	0.058947	0.059824	0.060776	0.061784	0.062652	0.063258	0.063628	0.063942	0.064164	0.064332	0.064424	0.064475	0.064329	0.064085	0.063788	0.063414	0.063161	0.062967	0.062815	0.062754	0.062688	0.062401	0.061727	0.060592	0.059009	0.056986	0.054942	0.052939	0.051148	0.049603
	0.064035	0.064286	0.063971	0.063087	0.06192	0.060582	0.059376	0.058492	0.057728	0.057284	0.056841	0.056422	0.056048	0.055728	0.055482	0.0555	0.055831	0.056284	0.056937	0.057745	0.058595	0.059428	0.060227	0.06084	0.061252	0.061715	0.06215	0.062655	0.063273	0.063816	0.06411	0.064213	0.064139	0.063944	0.063717	0.063449	0.063209	0.06298	0.062813	0.062707	0.062268	0.061368	0.059966	0.057934	0.05556	0.053119	0.050899	0.049024	0.04754
	0.06483	0.065255	0.064956	0.064034	0.062786	0.061364	0.060079	0.059075	0.058169	0.057449	0.056768	0.056059	0.055359	0.054767	0.054453	0.054264	0.054589	0.055047	0.055667	0.056405	0.057221	0.057863	0.058399	0.058747	0.059036	0.059472	0.06022	0.061121	0.062162	0.063099	0.063729	0.064034	0.064095	0.063921	0.063687	0.06352	0.063306	0.06314	0.063099	0.062951	0.062434	0.061396	0.059719	0.057303	0.054526	0.051882	0.049362	0.047308	0.045797
	0.065089	0.065563	0.065368	0.064521	0.063214	0.061704	0.060408	0.059262	0.058334	0.057408	0.056557	0.055584	0.054669	0.053873	0.053444	0.053306	0.053477	0.05385	0.054368	0.054995	0.055562	0.056051	0.056363	0.056609	0.056939	0.057474	0.05853	0.059829	0.061292	0.06251	0.063407	0.063806	0.063869	0.063684	0.063476	0.063298	0.063172	0.063187	0.063302	0.06333	0.062934	0.061821	0.059997	0.05745	0.054453	0.051397	0.048673	0.046476	0.044801
	0.064422	0.065144	0.065002	0.064168	0.062728	0.061298	0.059907	0.058745	0.057772	0.056824	0.055862	0.054844	0.053824	0.052991	0.052496	0.05223	0.052283	0.052486	0.052894	0.05328	0.053747	0.054113	0.054435	0.054712	0.055269	0.056095	0.057504	0.059134	0.060944	0.06239	0.063455	0.063809	0.063709	0.063364	0.062999	0.062754	0.062796	0.063081	0.063614	0.063882	0.06362	0.06264	0.060773	0.058149	0.05502	0.051947	0.049049	0.046754	0.044975
	0.063301	0.063935	0.063812	0.062856	0.061518	0.059973	0.058592	0.057396	0.056518	0.055617	0.054712	0.053724	0.052737	0.05206	0.051499	0.051189	0.051099	0.051169	0.051388	0.051734	0.052149	0.052528	0.052986	0.053523	0.054268	0.055588	0.057321	0.05937	0.061353	0.062942	0.063834	0.064161	0.063836	0.063167	0.062608	0.062252	0.062323	0.062921	0.063662	0.064188	0.064181	0.063282	0.061465	0.058915	0.055979	0.052951	0.050236	0.047844	0.046002
	0.061936	0.062327	0.06197	0.060937	0.059355	0.057889	0.056494	0.055511	0.054746	0.054144	0.053398	0.052584	0.051898	0.05128	0.050721	0.050449	0.050225	0.050105	0.050228	0.05052	0.050983	0.051609	0.052257	0.053096	0.054341	0.055998	0.058071	0.060266	0.062382	0.063968	0.064876	0.064961	0.064326	0.063428	0.062529	0.06203	0.062195	0.062777	0.063642	0.064316	0.064359	0.063499	0.061798	0.059297	0.0566	0.053994	0.051512	0.049414	0.047691
	0.060391	0.060497	0.059937	0.058634	0.057097	0.055471	0.054228	0.053527	0.052983	0.052612	0.052168	0.051634	0.05109	0.05069	0.050238	0.049843	0.049581	0.049448	0.049462	0.04982	0.050535	0.051345	0.052364	0.05359	0.055088	0.05705	0.059297	0.061631	0.063648	0.065115	0.065968	0.065894	0.065133	0.063993	0.062945	0.062288	0.06228	0.062765	0.063581	0.064075	0.063981	0.063087	0.061335	0.059132	0.056677	0.054534	0.052568	0.050877	0.049213
	0.059017	0.058889	0.058008	0.056587	0.054963	0.053537	0.052438	0.05189	0.051497	0.051483	0.051261	0.051026	0.05069	0.050359	0.050003	0.049671	0.049229	0.049005	0.049016	0.049546	0.050359	0.051483	0.052894	0.054452	0.05635	0.058459	0.060713	0.06294	0.064841	0.066165	0.066826	0.066682	0.065902	0.064746	0.063616	0.062855	0.062636	0.062923	0.063324	0.063467	0.063065	0.061954	0.060359	0.0584	0.05637	0.054619	0.053162	0.051855	0.050561
	0.057698	0.057418	0.056431	0.054957	0.053375	0.052074	0.051109	0.050911	0.050759	0.050801	0.050767	0.050632	0.050471	0.050169	0.049945	0.04947	0.049099	0.048788	0.048809	0.049406	0.050477	0.051824	0.05352	0.055478	0.057529	0.059745	0.06195	0.063937	0.065613	0.066677	0.067113	0.066934	0.066234	0.065183	0.064166	0.063429	0.063053	0.063014	0.063009	0.062639	0.061857	0.060639	0.05896	0.057323	0.055788	0.054508	0.05339	0.052443	0.05132
	0.056224	0.055897	0.054805	0.053372	0.051998	0.050956	0.050303	0.050125	0.050178	0.050258	0.0503	0.05028	0.050157	0.050032	0.049854	0.049484	0.049155	0.048811	0.048797	0.049322	0.050439	0.052072	0.053976	0.056235	0.058403	0.060633	0.062605	0.064367	0.065619	0.066491	0.066794	0.066556	0.066054	0.065191	0.06433	0.063646	0.063222	0.062844	0.062333	0.061608	0.060568	0.059276	0.057833	0.056476	0.055294	0.054333	0.053549	0.052719	0.051964
	0.054327	0.053934	0.052982	0.051703	0.050561	0.049698	0.049277	0.049285	0.049502	0.049701	0.049772	0.049845	0.04988	0.049916	0.049854	0.049743	0.049371	0.049195	0.049127	0.049652	0.050789	0.052367	0.054473	0.056656	0.058811	0.060857	0.062625	0.064012	0.06504	0.065639	0.065831	0.065698	0.065135	0.064454	0.063755	0.063238	0.062681	0.062115	0.061391	0.060482	0.059372	0.0581	0.05688	0.055914	0.054959	0.054207	0.053644	0.053014	0.052406
	0.051992	0.051563	0.05062	0.049612	0.048722	0.048211	0.048047	0.048169	0.048493	0.048841	0.049128	0.049403	0.049738	0.049919	0.050116	0.050149	0.050033	0.0499	0.049968	0.050404	0.051432	0.052984	0.05493	0.056958	0.058937	0.060605	0.061919	0.062988	0.063769	0.064213	0.064322	0.064141	0.06376	0.063223	0.062581	0.061879	0.061315	0.060702	0.059995	0.059162	0.058234	0.057269	0.056315	0.055542	0.054931	0.054367	0.053826	0.053457	0.053031
G-ZR signal at FISH loci
	0.16239	0.16302	0.16356	0.16391	0.16434	0.16542	0.16759	0.17066	0.17388	0.17642	0.17766	0.17756	0.17639	0.17453	0.17218	0.16931	0.16616	0.16335	0.16169	0.16139	0.16205	0.16332	0.16531	0.16843	0.17247	0.1763	0.17868	0.17915	0.17828	0.17696	0.17566	0.17456	0.17389	0.17406	0.17521	0.17685	0.17816	0.1786	0.17818	0.17755	0.17742	0.17799	0.17883	0.17914	0.17843	0.17675	0.17466	0.173	0.17243
	0.16204	0.16243	0.16304	0.16386	0.16509	0.16708	0.16992	0.17313	0.17583	0.17739	0.1777	0.17699	0.17568	0.17415	0.1725	0.17071	0.16885	0.16729	0.16648	0.16658	0.16729	0.16836	0.16995	0.17234	0.1753	0.17785	0.17898	0.17841	0.17686	0.17528	0.17431	0.17407	0.17459	0.17586	0.17778	0.17983	0.18126	0.18145	0.18037	0.17868	0.17736	0.17711	0.17779	0.17851	0.17842	0.17717	0.17524	0.17368	0.17349
	0.16198	0.16237	0.16308	0.16429	0.16617	0.16881	0.17197	0.17489	0.17674	0.17725	0.17678	0.17578	0.17468	0.17367	0.17289	0.17233	0.17191	0.17162	0.17153	0.17165	0.17192	0.17238	0.17326	0.17476	0.17662	0.17812	0.17849	0.1776	0.17607	0.17487	0.17463	0.17543	0.17705	0.17905	0.18106	0.18267	0.18351	0.18326	0.18189	0.17984	0.178	0.1772	0.17757	0.17842	0.17874	0.17794	0.17642	0.17525	0.17552
	0.16374	0.16401	0.16458	0.16574	0.16768	0.17039	0.17335	0.1757	0.17679	0.17665	0.17591	0.17506	0.17438	0.17406	0.17426	0.17497	0.17586	0.17653	0.17681	0.17669	0.17644	0.17624	0.17635	0.17686	0.17764	0.17827	0.17836	0.17782	0.1771	0.17686	0.17753	0.17909	0.18113	0.18304	0.18437	0.18492	0.18483	0.18424	0.18311	0.18149	0.17979	0.17863	0.17835	0.17867	0.17883	0.17832	0.17734	0.17681	0.17768
	0.16761	0.16762	0.16779	0.16849	0.16988	0.17188	0.17404	0.17562	0.17624	0.17606	0.17559	0.17522	0.17515	0.17563	0.17693	0.17886	0.18076	0.18198	0.18228	0.18191	0.18128	0.18071	0.18028	0.18003	0.17995	0.18004	0.1802	0.18038	0.1807	0.18137	0.18253	0.18409	0.18566	0.18679	0.18713	0.18675	0.18605	0.18548	0.185	0.18422	0.18296	0.18149	0.18028	0.17956	0.17913	0.17865	0.17817	0.17824	0.17943
	0.17256	0.17241	0.17221	0.17223	0.17264	0.1734	0.17426	0.17491	0.17523	0.17539	0.17562	0.176	0.17674	0.17818	0.18056	0.18347	0.18598	0.18735	0.18748	0.18683	0.186	0.1853	0.18473	0.18423	0.18389	0.1839	0.18436	0.18514	0.18604	0.18694	0.18783	0.18868	0.18936	0.18968	0.18947	0.18885	0.1883	0.18818	0.18844	0.18842	0.18744	0.18555	0.18331	0.18147	0.18032	0.17977	0.17963	0.17996	0.18083
	0.17738	0.17729	0.17689	0.17629	0.17559	0.1749	0.17425	0.17382	0.17382	0.17441	0.17552	0.177	0.17887	0.1814	0.18463	0.18806	0.19073	0.192	0.19185	0.19086	0.18973	0.18893	0.18849	0.18822	0.18811	0.18833	0.18902	0.18996	0.19078	0.19131	0.19155	0.19172	0.19192	0.19211	0.19221	0.19222	0.19237	0.19289	0.19355	0.1937	0.19257	0.19006	0.1869	0.18413	0.18238	0.18166	0.18155	0.18171	0.18173
	0.18144	0.18156	0.18109	0.18003	0.17841	0.17641	0.17443	0.17301	0.17269	0.17364	0.17566	0.17833	0.1814	0.18483	0.18849	0.19191	0.19443	0.19555	0.19523	0.19395	0.19249	0.19156	0.19131	0.1914	0.19148	0.19166	0.19211	0.19273	0.19316	0.19325	0.19319	0.19338	0.19403	0.19508	0.19628	0.19742	0.19842	0.19924	0.19966	0.19916	0.1972	0.19391	0.19009	0.18681	0.18467	0.18355	0.18297	0.18243	0.18139
	0.18457	0.1848	0.18437	0.18315	0.18103	0.17827	0.17546	0.17351	0.17312	0.17442	0.17714	0.18065	0.18441	0.18809	0.19149	0.19442	0.19657	0.19767	0.19753	0.19645	0.19512	0.19433	0.19427	0.19446	0.19436	0.19403	0.19379	0.19376	0.19372	0.19358	0.19369	0.19457	0.19643	0.19894	0.20162	0.20397	0.2056	0.20625	0.20574	0.20389	0.20066	0.19655	0.19248	0.1892	0.18688	0.18513	0.18349	0.18174	0.17962
	0.18679	0.18692	0.18661	0.18556	0.18348	0.18057	0.17765	0.17578	0.17568	0.17741	0.18051	0.18421	0.1878	0.19083	0.19327	0.19525	0.19689	0.19807	0.19857	0.1984	0.19795	0.19776	0.1979	0.19793	0.19742	0.1965	0.19562	0.19497	0.19447	0.19421	0.19466	0.19637	0.19941	0.20327	0.20713	0.21028	0.21215	0.21236	0.21074	0.20747	0.20307	0.19849	0.19465	0.19183	0.18953	0.18696	0.18388	0.18061	0.17745
	0.1881	0.18811	0.188	0.18731	0.18558	0.18299	0.18048	0.17911	0.1795	0.18156	0.18468	0.18804	0.19081	0.19263	0.19373	0.19462	0.19574	0.19713	0.19854	0.19969	0.20052	0.20102	0.20121	0.20094	0.2002	0.19918	0.19815	0.1973	0.19664	0.19647	0.19733	0.19971	0.20344	0.20781	0.21191	0.21499	0.21654	0.21618	0.2138	0.20978	0.20504	0.20068	0.19753	0.19533	0.19302	0.1896	0.18509	0.18045	0.17643
	0.18871	0.18881	0.18894	0.18854	0.18718	0.18508	0.18318	0.18239	0.18312	0.1852	0.18799	0.19066	0.19242	0.19307	0.19306	0.1932	0.19411	0.19593	0.19833	0.20071	0.20248	0.20325	0.20311	0.20248	0.2017	0.20101	0.20038	0.19989	0.19973	0.20029	0.20201	0.20502	0.20891	0.21288	0.21609	0.21808	0.21861	0.21754	0.21488	0.21104	0.20696	0.20357	0.20123	0.19935	0.19671	0.19249	0.18705	0.18164	0.17724
	0.18878	0.18929	0.18969	0.18947	0.18837	0.18674	0.1854	0.18502	0.18578	0.18748	0.1896	0.19142	0.19231	0.19221	0.19172	0.19176	0.19298	0.19546	0.19871	0.20188	0.20399	0.20457	0.20393	0.20288	0.20206	0.20161	0.20145	0.20167	0.20261	0.20456	0.20751	0.21122	0.215	0.21809	0.21988	0.22023	0.21933	0.21744	0.21479	0.21178	0.20899	0.20676	0.20494	0.20274	0.19933	0.19443	0.18874	0.18344	0.17922
	0.18821	0.18924	0.18992	0.18987	0.18904	0.18785	0.18694	0.18672	0.18725	0.18835	0.18963	0.19059	0.19092	0.19071	0.19048	0.19096	0.19269	0.19568	0.1994	0.20287	0.20504	0.20552	0.2047	0.20346	0.20247	0.20192	0.20196	0.20283	0.20488	0.20804	0.21193	0.2159	0.21936	0.22162	0.22228	0.22135	0.21929	0.21675	0.21432	0.21237	0.21094	0.20964	0.20778	0.2047	0.20023	0.19485	0.18948	0.18495	0.18136
	0.18648	0.18796	0.18887	0.18902	0.18856	0.18785	0.18731	0.18713	0.18731	0.18774	0.18824	0.18867	0.18899	0.18934	0.18991	0.19099	0.19291	0.19582	0.19941	0.20282	0.20518	0.20605	0.20568	0.20466	0.20356	0.20282	0.20291	0.2042	0.20679	0.21026	0.21396	0.21737	0.22009	0.22171	0.22192	0.22061	0.21825	0.21562	0.21357	0.21254	0.21212	0.21135	0.20915	0.20515	0.19985	0.19429	0.18951	0.18594	0.18324
	0.18312	0.18488	0.18593	0.1863	0.18623	0.18602	0.18587	0.18576	0.18574	0.18575	0.18585	0.18626	0.18715	0.18849	0.18996	0.19137	0.19298	0.19524	0.19824	0.20146	0.20412	0.20567	0.20602	0.20545	0.20451	0.20389	0.20424	0.20583	0.20839	0.21129	0.2139	0.21596	0.21752	0.21853	0.21872	0.21787	0.21607	0.21391	0.21228	0.21167	0.21162	0.21091	0.20847	0.20411	0.19869	0.19344	0.18934	0.1866	0.1847
	0.17856	0.18038	0.18147	0.18197	0.18218	0.18241	0.18265	0.18286	0.18296	0.18302	0.18328	0.18411	0.18573	0.18788	0.18988	0.19125	0.19232	0.1938	0.19615	0.19909	0.20189	0.20391	0.20479	0.20468	0.20416	0.20406	0.20497	0.20686	0.20917	0.21124	0.21262	0.21328	0.21359	0.21393	0.21428	0.21427	0.21351	0.21208	0.21065	0.20975	0.20918	0.20802	0.20546	0.20144	0.19678	0.19246	0.18913	0.18695	0.18547
	0.17404	0.17573	0.17677	0.17729	0.17764	0.17812	0.17876	0.17943	0.18002	0.18058	0.18132	0.18257	0.18452	0.18685	0.18884	0.19002	0.1907	0.19169	0.19352	0.19604	0.19864	0.20072	0.20191	0.20235	0.20262	0.20339	0.20497	0.20711	0.20914	0.21055	0.21111	0.21091	0.21043	0.21033	0.21089	0.21171	0.21197	0.21121	0.20963	0.20784	0.20607	0.20399	0.20124	0.19789	0.19446	0.19138	0.18889	0.18703	0.18555
	0.17079	0.17223	0.17312	0.17362	0.17403	0.17463	0.17557	0.17674	0.178	0.17919	0.18027	0.18148	0.18308	0.18499	0.18673	0.18787	0.1886	0.18944	0.19083	0.19277	0.19493	0.19698	0.19871	0.20016	0.20166	0.20352	0.20573	0.20789	0.20953	0.21044	0.21063	0.21024	0.20968	0.20961	0.21044	0.2118	0.21267	0.21214	0.21011	0.20722	0.20407	0.20093	0.19788	0.19506	0.19263	0.19061	0.18887	0.18723	0.18555
	0.16911	0.17026	0.17088	0.17127	0.17172	0.17247	0.17369	0.17541	0.17736	0.17905	0.18018	0.1809	0.18172	0.18297	0.18452	0.18591	0.18701	0.18795	0.18899	0.19036	0.19215	0.19443	0.19714	0.20009	0.20314	0.20616	0.20883	0.2108	0.21189	0.21232	0.21235	0.21219	0.21208	0.21237	0.21339	0.21472	0.21536	0.21437	0.21163	0.20774	0.20357	0.19971	0.19644	0.19383	0.19188	0.19042	0.18911	0.18768	0.18589
	0.16818	0.16903	0.1693	0.16949	0.16998	0.17097	0.17266	0.17504	0.1777	0.17986	0.18098	0.18126	0.18145	0.18224	0.18369	0.1854	0.18693	0.1881	0.18901	0.19001	0.1916	0.19425	0.19803	0.20251	0.20708	0.2111	0.21411	0.21582	0.21636	0.21629	0.21619	0.21632	0.21667	0.21725	0.21797	0.21848	0.21801	0.21591	0.21225	0.20772	0.20319	0.19925	0.19609	0.19368	0.19191	0.19058	0.18944	0.18814	0.18635
	0.16682	0.16741	0.1674	0.1675	0.16813	0.16951	0.17181	0.17491	0.17821	0.18083	0.18219	0.18258	0.18281	0.18358	0.18505	0.18689	0.18869	0.19012	0.19111	0.19197	0.19344	0.19627	0.20068	0.20614	0.21172	0.21649	0.21986	0.22156	0.22178	0.22126	0.22084	0.22089	0.22127	0.22156	0.22138	0.2204	0.21825	0.21483	0.21049	0.20594	0.20185	0.19853	0.19596	0.19397	0.19242	0.19119	0.19009	0.18875	0.18687
	0.16463	0.16508	0.1652	0.16558	0.16659	0.16853	0.17144	0.17503	0.17861	0.1814	0.18312	0.18415	0.1851	0.1864	0.18807	0.18993	0.19178	0.19337	0.19455	0.19554	0.19703	0.1998	0.20424	0.20986	0.21575	0.22099	0.22485	0.22689	0.22715	0.22624	0.22514	0.22448	0.22413	0.22348	0.22197	0.21938	0.21577	0.21156	0.20729	0.20354	0.20059	0.19837	0.19658	0.19506	0.19375	0.19264	0.19156	0.19015	0.18814
	0.16241	0.16296	0.16367	0.16478	0.16654	0.16913	0.17246	0.1761	0.17938	0.18192	0.18381	0.18556	0.18749	0.18959	0.19165	0.19355	0.19529	0.19692	0.19837	0.19978	0.20161	0.20444	0.20859	0.21379	0.21941	0.22473	0.22904	0.23163	0.23212	0.23085	0.22881	0.22688	0.22519	0.22324	0.2205	0.21688	0.21278	0.20879	0.20545	0.20308	0.2015	0.20025	0.1989	0.19738	0.1959	0.19469	0.19366	0.19238	0.19052
	0.16117	0.16216	0.16371	0.16581	0.16848	0.17168	0.17513	0.17837	0.18103	0.18313	0.18508	0.18733	0.19002	0.19275	0.19515	0.19705	0.19866	0.20025	0.202	0.20402	0.20645	0.20955	0.21346	0.21808	0.22314	0.22818	0.23258	0.23547	0.23611	0.23455	0.23168	0.22855	0.22557	0.22251	0.21911	0.21543	0.21185	0.20888	0.20682	0.20569	0.20504	0.20418	0.20258	0.20027	0.19794	0.19625	0.19529	0.19451	0.19323
	0.16104	0.16268	0.1651	0.16818	0.17169	0.17529	0.17854	0.18122	0.18336	0.18534	0.18755	0.19022	0.19322	0.19613	0.19858	0.20046	0.20196	0.2035	0.20541	0.20781	0.21071	0.21409	0.21794	0.22217	0.2266	0.23098	0.23485	0.23744	0.23798	0.23638	0.23336	0.22983	0.22631	0.22286	0.21945	0.21632	0.21373	0.21184	0.21065	0.21004	0.20955	0.20844	0.20607	0.20259	0.19905	0.19663	0.19568	0.1955	0.19492
	0.16143	0.16371	0.16692	0.17084	0.17501	0.17876	0.18167	0.18386	0.18591	0.18826	0.1911	0.19418	0.19719	0.19993	0.20222	0.2041	0.20564	0.20715	0.20895	0.21128	0.21428	0.21785	0.2218	0.22577	0.22944	0.23269	0.23538	0.23706	0.23732	0.23606	0.23375	0.23095	0.22794	0.22481	0.22179	0.21927	0.21735	0.21596	0.21492	0.21406	0.21308	0.21133	0.20818	0.20379	0.19932	0.19625	0.19515	0.1952	0.19495
	0.16199	0.16478	0.16857	0.17308	0.17763	0.18138	0.18405	0.18614	0.1885	0.19155	0.19508	0.19851	0.20145	0.20391	0.20608	0.20806	0.20978	0.21127	0.21279	0.21484	0.21781	0.22167	0.22582	0.22944	0.23201	0.23363	0.23466	0.23522	0.23518	0.23454	0.23347	0.23204	0.2301	0.22768	0.22515	0.22297	0.22128	0.21983	0.21837	0.21678	0.21493	0.21238	0.20869	0.20399	0.19927	0.19586	0.19434	0.19404	0.19356
	0.16291	0.16586	0.16985	0.17455	0.17915	0.18292	0.18571	0.18817	0.19114	0.19483	0.19883	0.20243	0.20528	0.20755	0.20968	0.21177	0.21364	0.21506	0.21636	0.21823	0.22136	0.22565	0.22999	0.23305	0.23431	0.23423	0.23373	0.23333	0.23312	0.23306	0.23306	0.23283	0.23194	0.23028	0.22826	0.22642	0.22482	0.22315	0.22104	0.21843	0.2154	0.21191	0.20786	0.20332	0.19891	0.1954	0.19327	0.19217	0.19112
	0.16416	0.16692	0.17072	0.17522	0.17967	0.18355	0.1868	0.1899	0.1934	0.19741	0.20152	0.20513	0.20795	0.21018	0.21227	0.21434	0.21617	0.21752	0.21871	0.22057	0.22385	0.22829	0.23254	0.23509	0.23545	0.23438	0.23307	0.23224	0.23197	0.23217	0.23266	0.23303	0.23285	0.23198	0.23072	0.22944	0.22804	0.22606	0.22309	0.21917	0.2147	0.21017	0.2058	0.20161	0.1976	0.19403	0.19122	0.18919	0.18753
	0.16548	0.16798	0.17149	0.17572	0.1801	0.18417	0.18781	0.19124	0.19482	0.19865	0.20253	0.2061	0.20904	0.2114	0.21343	0.21534	0.21703	0.21837	0.21959	0.22139	0.2244	0.22843	0.23228	0.23459	0.23492	0.23393	0.23277	0.2321	0.23192	0.23212	0.23257	0.23309	0.23341	0.2334	0.2331	0.23248	0.23121	0.22866	0.2245	0.219	0.21301	0.20745	0.20273	0.19868	0.19484	0.19106	0.1876	0.18483	0.18269
	0.16671	0.16922	0.17278	0.17708	0.18163	0.18584	0.18944	0.19253	0.19548	0.19862	0.20206	0.20559	0.20883	0.21146	0.21348	0.21517	0.21672	0.2182	0.21966	0.22144	0.22391	0.2271	0.23032	0.2326	0.23347	0.23329	0.2329	0.23281	0.23295	0.23313	0.23336	0.23379	0.23452	0.23534	0.23591	0.23574	0.23422	0.23078	0.22524	0.21822	0.2109	0.20444	0.19929	0.19505	0.19103	0.18692	0.183	0.17971	0.17715
	0.16758	0.17047	0.17448	0.1793	0.18426	0.18854	0.19176	0.19407	0.19601	0.19825	0.20114	0.20462	0.20813	0.21101	0.21299	0.21443	0.21587	0.21764	0.21962	0.22163	0.22374	0.22614	0.2287	0.23085	0.23211	0.23262	0.23298	0.23365	0.23437	0.23474	0.23479	0.23506	0.23595	0.23725	0.23825	0.23811	0.23607	0.23171	0.22511	0.21706	0.20892	0.20184	0.19619	0.19152	0.18715	0.1828	0.17868	0.17508	0.17212
	0.16763	0.17101	0.17558	0.18097	0.18638	0.19084	0.19386	0.19561	0.19681	0.19832	0.2007	0.20396	0.20747	0.2103	0.21206	0.21321	0.21462	0.21678	0.2194	0.22191	0.22404	0.22599	0.22791	0.2296	0.23072	0.2314	0.23222	0.23349	0.23482	0.23555	0.23562	0.23569	0.23636	0.23747	0.2382	0.23766	0.23515	0.23032	0.2234	0.21521	0.207	0.19975	0.1937	0.18849	0.18372	0.17926	0.17517	0.17149	0.16817
	0.16706	0.17065	0.17541	0.18095	0.18651	0.19118	0.1944	0.19628	0.19741	0.19861	0.20056	0.20337	0.20644	0.20889	0.21029	0.21127	0.21276	0.21528	0.21841	0.22137	0.22369	0.22546	0.22691	0.22806	0.2288	0.22936	0.23029	0.23181	0.23345	0.2345	0.23477	0.23473	0.23484	0.23502	0.23479	0.23354	0.23076	0.22612	0.21976	0.21236	0.20489	0.19799	0.19174	0.18595	0.18067	0.17598	0.17192	0.16822	0.1647
	0.16662	0.17015	0.17466	0.17974	0.18486	0.18939	0.19289	0.19529	0.19684	0.19811	0.1997	0.20189	0.20427	0.20616	0.20735	0.20843	0.21024	0.21304	0.21637	0.21944	0.2218	0.22352	0.22478	0.22571	0.22636	0.22689	0.22772	0.229	0.23047	0.23164	0.23223	0.23223	0.23165	0.23053	0.22893	0.22688	0.22413	0.22026	0.21515	0.20921	0.20297	0.19672	0.19041	0.1841	0.17818	0.17305	0.16877	0.165	0.16139
	0.16655	0.17008	0.17431	0.17869	0.18286	0.18667	0.18998	0.19266	0.1946	0.196	0.19728	0.1988	0.20049	0.20202	0.20341	0.20507	0.20748	0.21058	0.21381	0.21661	0.21872	0.22029	0.22154	0.2226	0.22347	0.22416	0.22479	0.22556	0.2265	0.22757	0.22841	0.22849	0.22739	0.22517	0.22245	0.21986	0.21744	0.21466	0.21108	0.20671	0.20169	0.19606	0.18978	0.18317	0.17689	0.17144	0.16686	0.16287	0.15917
	0.16648	0.17027	0.17454	0.17845	0.18165	0.18436	0.18682	0.18908	0.19094	0.19226	0.19324	0.19424	0.19552	0.19716	0.19929	0.20199	0.20526	0.2087	0.21176	0.21404	0.21558	0.21668	0.21773	0.21886	0.21994	0.22077	0.22122	0.22145	0.22184	0.22259	0.2234	0.22349	0.22216	0.21952	0.21646	0.2139	0.21202	0.21027	0.20795	0.20476	0.20055	0.19529	0.18917	0.18279	0.17682	0.17155	0.16691	0.1627	0.15884
	0.16644	0.17062	0.17518	0.17897	0.1815	0.18306	0.18422	0.18538	0.18652	0.18749	0.18828	0.1892	0.19067	0.19298	0.19619	0.20005	0.20411	0.20782	0.21066	0.21236	0.21315	0.21355	0.21412	0.21506	0.21614	0.21696	0.21724	0.21701	0.2168	0.21696	0.21734	0.21724	0.21601	0.2137	0.21111	0.20907	0.20769	0.20648	0.2048	0.20222	0.1985	0.19357	0.18791	0.18224	0.17709	0.17246	0.16805	0.16379	0.15986
	0.16733	0.1717	0.17636	0.18007	0.18218	0.18281	0.18259	0.18225	0.18226	0.18272	0.18364	0.18506	0.1873	0.19059	0.19479	0.19937	0.20373	0.20731	0.20978	0.211	0.21127	0.21121	0.21146	0.21226	0.21331	0.21403	0.21398	0.21314	0.21199	0.21113	0.21073	0.21036	0.20947	0.20798	0.20632	0.20496	0.20384	0.20263	0.20095	0.19863	0.19537	0.19112	0.18625	0.18148	0.17721	0.17321	0.16913	0.16499	0.16115
	0.16967	0.17388	0.17817	0.18152	0.18325	0.18329	0.18207	0.18045	0.17937	0.17938	0.18053	0.18265	0.18569	0.18969	0.19434	0.19903	0.20308	0.20615	0.20816	0.20917	0.20948	0.20961	0.21013	0.21115	0.2123	0.21282	0.21215	0.21024	0.20776	0.20564	0.20441	0.20388	0.20352	0.20298	0.20229	0.20148	0.2004	0.19886	0.19698	0.19481	0.19225	0.18903	0.18524	0.18136	0.17767	0.17404	0.17013	0.16607	0.16221
	0.17284	0.17664	0.18017	0.18288	0.18428	0.18413	0.18259	0.1804	0.17869	0.17832	0.17944	0.18175	0.18496	0.18902	0.19359	0.19801	0.20161	0.20419	0.20592	0.20707	0.20791	0.20875	0.20987	0.21125	0.21239	0.21247	0.21088	0.20776	0.20403	0.20094	0.19926	0.1989	0.19918	0.19944	0.1994	0.19887	0.19768	0.19588	0.19387	0.19201	0.19018	0.18796	0.18519	0.18206	0.17883	0.17538	0.17148	0.16717	0.16279
	0.17573	0.17898	0.18169	0.18368	0.18478	0.18473	0.18349	0.1815	0.17977	0.17918	0.17993	0.18176	0.18447	0.18809	0.19242	0.19666	0.20002	0.20233	0.20399	0.20548	0.20696	0.20844	0.20989	0.21119	0.21182	0.21113	0.20872	0.20493	0.20082	0.19763	0.1961	0.19605	0.19674	0.19739	0.19751	0.19691	0.19555	0.19372	0.1919	0.19043	0.18911	0.18747	0.18528	0.18273	0.17992	0.17669	0.17261	0.1677	0.16239
	0.17755	0.18016	0.18204	0.18334	0.18413	0.18426	0.18357	0.18226	0.18101	0.1805	0.18095	0.18224	0.1844	0.18763	0.19172	0.19581	0.19899	0.20109	0.20274	0.20446	0.2063	0.20793	0.20911	0.20968	0.2094	0.20796	0.20529	0.20185	0.19851	0.19606	0.19494	0.19497	0.19556	0.19598	0.19576	0.19477	0.19325	0.19162	0.19027	0.18924	0.18816	0.18658	0.18449	0.18217	0.17969	0.17663	0.17243	0.16701	0.16093
	0.17814	0.17985	0.18079	0.18136	0.18181	0.18207	0.18193	0.18143	0.18094	0.18088	0.18143	0.18263	0.18463	0.18771	0.19156	0.19531	0.19809	0.19992	0.20147	0.20325	0.20509	0.2064	0.20685	0.20648	0.20538	0.20365	0.20149	0.19925	0.19728	0.19582	0.19497	0.19468	0.19463	0.19432	0.19337	0.19187	0.19026	0.18899	0.1882	0.18753	0.18645	0.18464	0.18226	0.17978	0.1773	0.17436	0.17037	0.16516	0.15924
	0.17753	0.17813	0.17795	0.17774	0.17786	0.17823	0.17858	0.17881	0.17909	0.17966	0.18062	0.18211	0.18432	0.18739	0.19095	0.19424	0.1966	0.19821	0.19969	0.20138	0.20293	0.20372	0.20352	0.20255	0.20118	0.19975	0.19851	0.19757	0.19681	0.19602	0.19519	0.19441	0.19358	0.19233	0.19056	0.18858	0.18699	0.18611	0.18573	0.18519	0.18391	0.18166	0.17879	0.17581	0.173	0.17014	0.1668	0.16272	0.158
	0.17546	0.17507	0.17393	0.17304	0.17288	0.17335	0.17411	0.17495	0.17587	0.17697	0.17843	0.18038	0.18299	0.18616	0.18952	0.19252	0.19472	0.19628	0.19763	0.19901	0.20013	0.20058	0.2002	0.19928	0.1982	0.19733	0.19683	0.19664	0.19646	0.19597	0.19515	0.19406	0.19261	0.19055	0.18801	0.18562	0.18408	0.18352	0.18336	0.18275	0.18108	0.17833	0.17485	0.17125	0.16799	0.16521	0.16273	0.16009	0.15695
	0.17144	0.17057	0.16903	0.16784	0.16756	0.16817	0.16933	0.17067	0.17205	0.17357	0.17545	0.17796	0.18104	0.18448	0.18789	0.19082	0.19296	0.19436	0.19534	0.19623	0.19703	0.19757	0.19767	0.19735	0.19682	0.19634	0.1961	0.19608	0.19601	0.19567	0.19493	0.19372	0.19183	0.18912	0.18592	0.18315	0.18156	0.18115	0.18109	0.18038	0.17842	0.17522	0.17129	0.16724	0.16373	0.16111	0.1593	0.15773	0.15564
	0.1656	0.16479	0.16353	0.16265	0.16268	0.16366	0.16521	0.16688	0.16847	0.17016	0.17234	0.17527	0.17879	0.18255	0.18609	0.18903	0.19104	0.19209	0.19258	0.19312	0.19401	0.19513	0.19605	0.19646	0.19636	0.19601	0.19576	0.1957	0.19571	0.19548	0.19475	0.19331	0.19096	0.18774	0.18415	0.18109	0.1793	0.17871	0.17852	0.17773	0.17571	0.1724	0.16834	0.16427	0.16091	0.15862	0.15723	0.15604	0.15431
	0.15925	0.15877	0.15826	0.15824	0.15905	0.16065	0.16255	0.16425	0.16567	0.16718	0.1693	0.1723	0.17595	0.17983	0.18348	0.18644	0.18836	0.18923	0.18964	0.1904	0.19191	0.19376	0.19527	0.19599	0.19596	0.19564	0.19543	0.19547	0.19555	0.19529	0.19434	0.1925	0.18975	0.18636	0.18283	0.17981	0.17778	0.17665	0.17589	0.17477	0.17266	0.16947	0.16565	0.16197	0.15913	0.15733	0.15623	0.15508	0.15331
	0.15412	0.15403	0.15435	0.15532	0.15706	0.1592	0.16115	0.16252	0.1635	0.16467	0.16653	0.16923	0.17261	0.17632	0.17997	0.18308	0.18524	0.18647	0.18752	0.18912	0.1914	0.19367	0.19515	0.19553	0.19521	0.19486	0.19477	0.19488	0.19478	0.19413	0.19275	0.19065	0.18793	0.18495	0.18206	0.17954	0.17747	0.17571	0.17404	0.17212	0.16967	0.1666	0.16323	0.16017	0.15793	0.15654	0.15554	0.15433	0.15257
	0.15098	0.15134	0.15226	0.15388	0.15603	0.15812	0.15963	0.16054	0.1613	0.16249	0.16435	0.16677	0.16968	0.17296	0.1765	0.17982	0.18252	0.18464	0.18671	0.1892	0.19198	0.1942	0.19511	0.19478	0.19398	0.19345	0.19331	0.1931	0.19239	0.19109	0.18941	0.18755	0.18552	0.18349	0.1816	0.17989	0.17814	0.17601	0.17345	0.17063	0.16772	0.16475	0.16188	0.15938	0.15748	0.15609	0.15485	0.15345	0.15181
	0.14935	0.15011	0.15133	0.153	0.15475	0.15606	0.15678	0.15734	0.15843	0.16027	0.1626	0.16506	0.16764	0.17056	0.17392	0.17744	0.18076	0.18374	0.18657	0.18952	0.19229	0.19415	0.1945	0.19353	0.19214	0.19115	0.19058	0.18982	0.18847	0.18678	0.18531	0.18421	0.18327	0.18228	0.18136	0.18045	0.17915	0.17696	0.17388	0.1705	0.16735	0.16464	0.16228	0.16015	0.15821	0.15635	0.15449	0.15265	0.15105
	0.14807	0.14913	0.15036	0.1516	0.15253	0.15287	0.15286	0.15335	0.15498	0.15762	0.16059	0.16337	0.16604	0.16899	0.17244	0.17625	0.17999	0.18337	0.18635	0.1891	0.19152	0.19304	0.1931	0.19166	0.18958	0.18788	0.18678	0.18582	0.18454	0.18321	0.1824	0.18222	0.1822	0.18197	0.18161	0.18114	0.18011	0.17791	0.17463	0.17108	0.16807	0.16579	0.16388	0.16192	0.15973	0.15725	0.15463	0.15223	0.15044
	0.1463	0.14747	0.14852	0.14933	0.14966	0.1495	0.14933	0.14991	0.1518	0.15469	0.15792	0.16104	0.1642	0.16773	0.17175	0.17595	0.17985	0.18305	0.18555	0.18767	0.18962	0.19094	0.19083	0.18901	0.18628	0.18399	0.18283	0.18245	0.18215	0.18178	0.18169	0.18195	0.18223	0.18223	0.18207	0.18171	0.18066	0.17836	0.17496	0.1714	0.16863	0.16675	0.16517	0.16333	0.16092	0.15802	0.15491	0.152	0.14977
	0.14421	0.14519	0.14595	0.14646	0.14672	0.14683	0.14703	0.14781	0.14949	0.15195	0.15484	0.15806	0.16172	0.166	0.17077	0.1754	0.17922	0.18188	0.18365	0.18512	0.18662	0.18771	0.1874	0.18533	0.18239	0.1802	0.17972	0.18051	0.18143	0.18189	0.18201	0.18208	0.18211	0.18204	0.18186	0.18145	0.18028	0.17787	0.17443	0.17095	0.16831	0.16659	0.16519	0.16337	0.16088	0.15782	0.1545	0.15133	0.14868
	0.14226	0.14286	0.14328	0.1436	0.14404	0.14465	0.14541	0.14633	0.14759	0.1493	0.15157	0.1545	0.1583	0.16298	0.16818	0.17308	0.17678	0.17903	0.18029	0.18135	0.18251	0.18331	0.18284	0.18091	0.17854	0.17729	0.17795	0.17972	0.18124	0.18171	0.18142	0.18105	0.18085	0.18074	0.18054	0.18002	0.17872	0.17636	0.17315	0.16991	0.16736	0.16561	0.16412	0.16222	0.15957	0.15638	0.15304	0.14987	0.14708
	0.14031	0.14065	0.14085	0.14103	0.14147	0.14226	0.14323	0.14411	0.14502	0.14621	0.14798	0.15053	0.15404	0.15859	0.16384	0.16883	0.17258	0.1748	0.176	0.17696	0.1779	0.17846	0.17808	0.17683	0.17564	0.17568	0.1772	0.17916	0.1802	0.17989	0.17897	0.17836	0.17832	0.17848	0.17829	0.17756	0.17618	0.17411	0.17147	0.16872	0.16637	0.16452	0.16279	0.1606	0.15768	0.1543	0.15098	0.14806	0.1455
	0.1376	0.13792	0.13824	0.13844	0.13874	0.13934	0.14011	0.14087	0.1417	0.14287	0.14454	0.14682	0.14996	0.1542	0.15928	0.16427	0.16817	0.17064	0.17203	0.17295	0.17367	0.17409	0.17403	0.17369	0.17374	0.17475	0.17647	0.17781	0.17779	0.17649	0.17508	0.17454	0.17488	0.17531	0.17515	0.17431	0.17303	0.17145	0.16956	0.16744	0.16534	0.1634	0.16144	0.15904	0.15598	0.15254	0.14929	0.14662	0.14445
	0.13396	0.13439	0.13496	0.13536	0.13563	0.13603	0.13667	0.13757	0.13882	0.14043	0.14229	0.14446	0.14731	0.15119	0.15596	0.16083	0.16485	0.16756	0.16909	0.16981	0.17013	0.17026	0.17036	0.17068	0.17155	0.17303	0.17461	0.17521	0.17429	0.17238	0.17076	0.17031	0.17077	0.17126	0.17109	0.17037	0.16949	0.16857	0.16739	0.16571	0.16372	0.16172	0.15975	0.15753	0.15477	0.15159	0.14853	0.14604	0.14407
	0.13065	0.13088	0.1314	0.13185	0.13218	0.13262	0.13351	0.13506	0.1372	0.13956	0.14175	0.14385	0.14636	0.14969	0.15386	0.15828	0.16224	0.16512	0.1667	0.1671	0.16682	0.1664	0.16633	0.16689	0.16818	0.16992	0.17135	0.17154	0.17023	0.16819	0.16663	0.16621	0.16657	0.16688	0.1667	0.16626	0.16595	0.16568	0.16495	0.16344	0.16139	0.15936	0.15768	0.15602	0.15398	0.15145	0.1488	0.14646	0.14454
G-ZR signal at random
	0.11232	0.11548	0.11886	0.1219	0.12444	0.12681	0.12896	0.13057	0.13139	0.13224	0.13378	0.1358	0.13707	0.1371	0.13687	0.13768	0.14032	0.14422	0.14815	0.15101	0.152	0.15121	0.14968	0.14902	0.15014	0.15273	0.15559	0.15784	0.15927	0.16021	0.16079	0.16051	0.15876	0.15536	0.15125	0.14772	0.14519	0.14322	0.14094	0.13865	0.13711	0.13666	0.13656	0.13577	0.13389	0.1313	0.12867	0.12664	0.12568
	0.11436	0.11766	0.12115	0.12458	0.12798	0.13129	0.13406	0.13553	0.13545	0.13475	0.1347	0.13559	0.13649	0.13676	0.13702	0.1385	0.1417	0.14588	0.14968	0.15184	0.15209	0.15118	0.15037	0.15084	0.15267	0.15518	0.15749	0.15911	0.16036	0.16146	0.16235	0.16228	0.16063	0.15727	0.15301	0.14907	0.14617	0.14402	0.14204	0.14003	0.13821	0.13691	0.13593	0.13483	0.13315	0.13101	0.12881	0.12729	0.1269
	0.11582	0.11935	0.12313	0.12709	0.13109	0.13485	0.13778	0.13899	0.13817	0.13632	0.1349	0.13477	0.13551	0.13639	0.13746	0.13938	0.14257	0.14634	0.14942	0.15082	0.15083	0.1505	0.15104	0.15275	0.15514	0.15729	0.1588	0.15987	0.16103	0.16252	0.16392	0.16439	0.16308	0.15986	0.15547	0.15109	0.14773	0.14554	0.14406	0.14263	0.14094	0.13901	0.13715	0.13555	0.13407	0.13257	0.13131	0.13068	0.13093
	0.11598	0.11954	0.12368	0.12826	0.13276	0.13666	0.13941	0.14045	0.13961	0.1375	0.13556	0.13495	0.13576	0.1373	0.13905	0.14124	0.14411	0.1472	0.1496	0.1507	0.15098	0.15156	0.15309	0.15534	0.15754	0.15905	0.16003	0.16089	0.16212	0.16359	0.16494	0.16532	0.16402	0.161	0.15686	0.15266	0.14942	0.14758	0.14682	0.14613	0.14475	0.14275	0.14066	0.13888	0.13746	0.13632	0.1356	0.13552	0.1358
	0.11551	0.11869	0.12292	0.12793	0.13289	0.13675	0.13926	0.14036	0.13999	0.13852	0.13702	0.13664	0.13774	0.13975	0.14192	0.14412	0.14657	0.14905	0.151	0.15217	0.15296	0.15425	0.15608	0.15798	0.15934	0.16028	0.16119	0.1623	0.16352	0.16445	0.16469	0.16398	0.16223	0.15965	0.15659	0.1536	0.15128	0.14995	0.14951	0.14913	0.14818	0.14664	0.14487	0.14323	0.14168	0.14039	0.13961	0.13944	0.13941
	0.1152	0.11779	0.12172	0.12685	0.13193	0.13578	0.13802	0.13908	0.13925	0.13885	0.13849	0.13901	0.14065	0.143	0.14524	0.14723	0.14921	0.15105	0.15245	0.1534	0.15441	0.1559	0.15763	0.15908	0.16006	0.16091	0.16219	0.16365	0.1647	0.16465	0.16322	0.16094	0.15869	0.15705	0.15594	0.15498	0.15393	0.15296	0.15219	0.15147	0.15066	0.14954	0.14819	0.14653	0.14464	0.1429	0.14187	0.14149	0.1413
	0.1158	0.11797	0.12147	0.12615	0.13091	0.13425	0.13603	0.1367	0.13711	0.13757	0.13855	0.14038	0.1429	0.14561	0.14795	0.14977	0.15116	0.15209	0.15247	0.15259	0.15311	0.15435	0.15619	0.15805	0.15968	0.16134	0.16326	0.16509	0.16589	0.16486	0.16199	0.15849	0.15602	0.15554	0.15655	0.15765	0.1577	0.15665	0.15512	0.15367	0.1525	0.15144	0.15013	0.14827	0.14617	0.14437	0.14344	0.14321	0.14302
	0.11761	0.11999	0.12319	0.12704	0.13069	0.13306	0.13381	0.1337	0.13368	0.13448	0.13637	0.13933	0.14281	0.14628	0.1491	0.15105	0.15203	0.15198	0.15111	0.15013	0.14989	0.15094	0.15329	0.15623	0.15923	0.16212	0.16476	0.16683	0.1675	0.16601	0.16251	0.15854	0.1563	0.15678	0.15915	0.16131	0.16182	0.16056	0.15837	0.15614	0.15436	0.15291	0.15138	0.14958	0.14781	0.14665	0.14625	0.14627	0.14601
	0.11995	0.12293	0.12605	0.12918	0.13166	0.13274	0.13239	0.13124	0.13047	0.13088	0.13289	0.1363	0.14052	0.14481	0.14844	0.15092	0.15182	0.1512	0.14968	0.14821	0.14785	0.14924	0.15225	0.15612	0.15998	0.16335	0.16612	0.16812	0.16876	0.16729	0.16402	0.16068	0.15921	0.16038	0.16304	0.16521	0.16566	0.16434	0.16194	0.15925	0.15674	0.15467	0.15287	0.15137	0.15034	0.15003	0.15019	0.1502	0.14961
	0.12099	0.12432	0.12769	0.13061	0.13251	0.13293	0.13202	0.13041	0.1292	0.12913	0.1306	0.13359	0.13775	0.14241	0.1467	0.14956	0.15054	0.14993	0.14865	0.14788	0.14854	0.15088	0.15454	0.15855	0.16197	0.16446	0.16629	0.16767	0.16815	0.16711	0.16484	0.16295	0.16288	0.16476	0.16723	0.16887	0.16907	0.16793	0.16575	0.16282	0.15966	0.15683	0.15466	0.1533	0.15286	0.1531	0.15351	0.1533	0.15223
	0.11999	0.1232	0.12676	0.1298	0.13175	0.13229	0.13172	0.13084	0.13035	0.13049	0.13141	0.1334	0.13663	0.14085	0.145	0.14783	0.14882	0.14846	0.14799	0.14853	0.15063	0.15418	0.15833	0.16186	0.16389	0.16468	0.16512	0.16569	0.16607	0.16561	0.16472	0.1645	0.16585	0.16828	0.17051	0.1716	0.17155	0.17064	0.16873	0.16571	0.16209	0.15861	0.15598	0.1545	0.15419	0.15482	0.15549	0.15532	0.15397
	0.11859	0.12146	0.12475	0.12762	0.1294	0.13008	0.13042	0.13122	0.1326	0.13399	0.13504	0.13607	0.1381	0.14123	0.14473	0.14711	0.14787	0.14768	0.14788	0.14946	0.15264	0.15692	0.16113	0.16388	0.16461	0.16415	0.16379	0.16418	0.16488	0.16513	0.16514	0.16579	0.1676	0.17002	0.1718	0.17243	0.17224	0.17137	0.1695	0.16644	0.16267	0.15899	0.15619	0.15471	0.15454	0.1556	0.15694	0.15733	0.15611
	0.11869	0.12131	0.12398	0.12586	0.12676	0.12726	0.12839	0.13095	0.13446	0.13766	0.13952	0.14042	0.14161	0.14388	0.14655	0.1483	0.14861	0.1483	0.1487	0.1506	0.15416	0.15842	0.16211	0.16402	0.16422	0.16373	0.16399	0.16524	0.16665	0.16726	0.16715	0.16723	0.16826	0.16986	0.17113	0.17149	0.1711	0.17003	0.16804	0.16504	0.16145	0.15817	0.15573	0.15452	0.15472	0.15638	0.15865	0.15991	0.15899
	0.11986	0.12241	0.12423	0.12491	0.12485	0.12513	0.1269	0.13052	0.13542	0.13995	0.14292	0.14449	0.14579	0.14766	0.14967	0.15075	0.15047	0.1497	0.14971	0.15147	0.15475	0.15856	0.16154	0.16305	0.16355	0.16442	0.16646	0.16913	0.17101	0.17115	0.16993	0.16857	0.16822	0.16887	0.16969	0.16987	0.16925	0.16791	0.16573	0.1629	0.15993	0.15744	0.1558	0.15516	0.15571	0.15766	0.16036	0.16209	0.16141
	0.1201	0.12267	0.1239	0.12391	0.12368	0.12433	0.12658	0.13044	0.13536	0.14027	0.14406	0.14657	0.14841	0.1503	0.15203	0.15264	0.15188	0.15053	0.14996	0.15111	0.15383	0.15709	0.15965	0.16138	0.1632	0.16611	0.1701	0.17372	0.17535	0.17444	0.17196	0.16951	0.16847	0.16875	0.16938	0.16926	0.16819	0.16636	0.16399	0.16147	0.15933	0.15793	0.15726	0.15718	0.15774	0.15919	0.16124	0.16263	0.16181
	0.11884	0.12146	0.12264	0.12296	0.12334	0.12464	0.12699	0.13017	0.13426	0.1388	0.14292	0.14601	0.14816	0.15003	0.15167	0.15243	0.15185	0.15045	0.14952	0.15006	0.15213	0.15479	0.15721	0.15963	0.16288	0.16746	0.1725	0.17617	0.17709	0.17544	0.17268	0.17051	0.16986	0.17046	0.17106	0.17064	0.16902	0.16657	0.16378	0.16132	0.15967	0.15918	0.1595	0.15989	0.16004	0.16017	0.1606	0.16082	0.15967
[truncated: 45 more rows]
[truncated: 12 more columns]

## Sheet: Extended Data Fig.2D-F
Correlation coefficient at ZR puncta for MED1 :	0.43167	0.69081	0.77112	0.85605	0.41452	0.65084	0.83748	0.48546	0.68147	0.87838	0.70021	0.55176	0.48579	0.63499	0.31041	0.37999	0.071215	0.60235	0.41114	0.65366	0.62221	0.72299	0.67752	0.64266	0.71242	0.84363	0.79166	0.82362	0.6014	0.45497	0.63753	0.68654	0.70445	0.56785	0.63267	0.077899	0.6991	0.72218	0.85574	0.81313	0.73846	0.4243	0.88402	0.58222	0.63561	0.65608	0.70292	0.77522	0.65703
[truncated: 5 more rows]
[truncated: 323 more columns]

[truncated: 37 more sheets: Extended Data Fig.3A, B, Fig.3D, Fig.3F, Fig.3H, Extended Data Fig.4B, Extended Data Fig.4C, Extended Data Fig.4F, Fig.4D, Fig4.E, F Extended data Fig. 5C, Fig.4J, Fig.4L, Extended Data Fig.6A, Extended Data Fig.6B, Extended Data Fig.6D, Extended Data Fig.6G, Fig.5D, Fig.5F, Fig.5G, H, Fig.5I, Extended Data Fig.7C …]
